# Supplementary material for: Transcriptional analysis of abdominal fat in chickens divergently selected on bodyweight at two ages reveals novel mechanisms controlling adiposity: validating visceral adipose tissue as a dynamic endocrine and metabolic organ
Source: BMC Genomics. 2017 Aug 16;18:626. doi: 10.1186/s12864-017-4035-5 (PMC5559791; doi:10.1186/s12864-017-4035-5)
Supplement: Supplementary file 1 — Microarray experimental design. A Microsoft Excel file containing a single work sheet “Array Hybridization Design” which described the hybridization scheme for the HG and LG adipose tissue microarray experiment. (XLSX 13 kb) [file 12864_2017_4035_MOESM1_ESM.xlsx]

## Sheet: Array Hybridization Design
Additional File 1. Experimental design for hybridization of 48 abdominal fat samples from HG and LG cockerels to 24 DEL-MAR 14K microarrays
Age (wk)	Red (F635)	Green (F532)	Red (F635)	Green (F532)	Red (F635)	Green (F532)	Red (F635)	Green (F532)
	Slide 51		Slide 50		Slide 49		Slide 48
1	LG1	HG1	HG2	LG2	LG3	HG3	HG4	LG4
	Slide 47		Slide 46		Slide 45		Slide 26
3	LG5	HG5	HG6	LG6	LG7	HG7	HG8	LG8
	Slide 43		Slide 42		Slide 41		Slide 40
5	LG9	HG9	HG10	LG10	LG11	HG11	HG12	LG12
	Slide 39		Slide 38		Slide 37		Slide 36
7	LG13	HG13	HG14	LG14	LG15	HG15	HG16	LG16
	Slide 35		Slide 34		Slide 33		Slide 32
9	LG17	HG17	HG18	LG18	LG19	HG19	HG20	LG20
	Slide 31		Slide 30		Slide 29		Slide 28
11	LG21	HG21	HG22	LG22	LG23	HG23	HG24	LG24
Microarrays: 24 Del-Mar 14K Chicken Integrated Systems Arrays (NCBI GEO Platform # GPL1731) were hybridized to 48 abdominal fat
	RNA samples = 4 birds/genotype x 2 genotypes x 6 ages.
Hybridization:	Balanced block design, where 2 HG and LG dye pairs and 2 LG and HG dye pairs were hybridization at each age.
	Green = Alexa Fluor® 555 dye
	Red = Alexa Fluor® 647 dye
