# Supplementary material for: Transcriptional analysis of abdominal fat in chickens divergently selected on bodyweight at two ages reveals novel mechanisms controlling adiposity: validating visceral adipose tissue as a dynamic endocrine and metabolic organ
Source: BMC Genomics. 2017 Aug 16;18:626. doi: 10.1186/s12864-017-4035-5 (PMC5559791; doi:10.1186/s12864-017-4035-5)
Supplement: Supplementary file 2 — Primer information. A Microsoft Excel file containing a single work sheet “Primer information”. For each primer used for qRT-PCR analysis, gene symbol, gene name, forward and reverse primer sequences, GenBank accession, and amplicon size (bp) are provided. (XLSX 20 kb) [file 12864_2017_4035_MOESM2_ESM.xlsx]

## Sheet: Primer information
Additional File 2. Information on primers used for qRT-PCR analysis
Gene Symbol	Gene name	Forward (F) and reverse (R) primers	Accession	Amplicon Size (bp)
A2M	alpha-2-macroglobulin	5’- GGCCATAGTGCATCCAGTGA -3’ (F)	XM_416476	92
		5’- TGTCATCTTCATTCATCTCCACTACTG -3’ (R)
ACACA	acetyl-CoA carboxylase alpha	5’- AGGAGGGAAGGGAATTAGGAAA -3’ (F)	NM_205505	82
		5’- GATCGGAGAGCCTGGGACTT -3’ (R)
ACE	angiotensin I converting enzyme 1	5’- CAGAACTGTGGGGGAAGAAA -3’ (F)	NM_001167732	75
		5’- TCTTCAGCTGTGGGTCACTG -3’ (R)
AGT	angiotensinogen	5’- TGGCAGCGAATGCTAAGAAA -3’ (F)	XM_419584	75
		5’-AGATCGCCCTGTTTGAATCAA -3’ (R)
AGTR1	angiotensin II receptor, type 1	5’- GGCCATAGTGCATCCAGTGA -3’ (F)	NM_205157.3	75
		5’- CCAGATGACAATGCAGGTTACTCT -3’ (R)
ALB	albumin	5’- CACTGCCATGGTTGACAAGTG -3’ (F)	NM_205261	67
		5’- TGGCACCCTCTTCTCCAAAG -3’ (R)
ALDOB	aldolase B, fructose-bisphosphate	5’- GCGTGCAGTGTTGAAGATCAG -3’ (F)	NM_001007977	67
		5’- GGTGTTGGCGTTCTCTTGGA -3’ (R)
ANXA1	annexin A1	5’- GCTCAACGTCAGCAGATCAA -3’ (F)	NM_206906	94
		5’- CTTCCAAGTGGCTTTTCAGC -3’ (R)
APOH	apolipoprotein H (beta-2-glycoprotein I)	5’- TGTGCCTGTTCAGTGTGTGA -3’ (F)	NM_001277994	71
		5’- TTGAAAAGAAGCCACGCTCT -3’ (R)
CDS2	CDP-Diacylglycerol Synthase 2	5’- GGTACCGGTGCTTCACTTGT -3’ (F)	XM_417669	77
		5’- CTCTGATGGCTCACAGTCCA -3’ (R)
CEBPA	CCAAT/enhancer binding protein alpha	5’- AGAACGAGCACTCCATCGAC -3’ (F)	NM_001031459	89
		5’- CTTGCTGTGCTGGAAGAGGT -3’ (R)
COX3	cytochrome c oxidase III	5’- CAGGGTTCCACGGACTACAT -3’ (F)	ENSGALT00000029087	91
		5’- TGGTTTGGTGTGAAGTGGAA -3’ (R)
COX7A2L	cytochrome c oxidase subunit VIIa, 2 like	GCCGGTGGATCGTAGGA (F)		59
		CGTGAAGCCGTTGAACTTGTAG (R)	NM_001277587
CPT1A	carnitine palmitoyltransferase 1A (liver)	5’- AAGGGTACAGCAAAGAAGATCCA -3’ (F)	NM_001012898	136
		5’- CCACAGGTGTCCAACAATAGGAG -3’ (R)
DGAT2	diacylglycerol O-acyltransferase 2	5’- AAAACCCACAACCTGCTGAC -3’ (F)	XM_419374	93
		5’- TGTGCTGAAGTTGCAAAAGG -3’ (R)
DGKQ	diacylglycerol kinase, theta 110kDa	5’- CAGTGATGACCGCTTTGAGA -3’ (F)	XM_424953	86
		5’- CTTGACCCATGTGAACAACG -3’ (R)
DHCR24	24-dehydrocholesterol reductase	5’- GGCTGTGTCGGTGATCCATT -3’ (F)	NM_001031288	68
		5’- TCCCACTCTGAGAATCAGTGCTT -3’ (R)
DIO1	deiodinase, iodothyronine, type I	5’- CTACTGTGAGGTTGGATTTGCTTTT -3’ (F)	NM_001097614	79
		5’- CTGAAGCACCTTGGGTAATGTG -3’ (R)
DIO3	deiodinase, iodothyronine type III	5’- CAGCCACGCTCTGTCAATAC -3’ (F)	NM_001122648	140
		5’- AGATCCCGAAGGAAGAGAGC-3’ (R)
DDP7	dipeptidyl-peptidase 7	5’- TGGGAAATCTCTTCCGTTTG -3’ (F)	ENSGALG00000009105	92
		5’- GCACTGCATAGTCAGCAAGG-3’ (R)
envPr57	Pr57 env polyprotein precursor	5’- AGAACCGAGCGGCTATTGAC -3’ (F)	JX570792	64
		5’- CCGGCAACGTCCTCACA-3’ (R)
EX-FABP	extracellular fatty acid-binding protein	5’- GCCATGGCAATCTTCAGGAA -3’ (F)	NM_205422	64
		5’- GCACGGCGACCATCTCAT-3’ (R)
F5	coagulation factor V (proaccelerin)	5’- GCAGGAAGCTACAGGTGGAC -3’ (F)	XM_001231900	73
		5’- AGCTCCATGTGTGTCTGCAC-3’ (R)
F8	coagulation factor VIII	5’- GTGGCACTGTGACCTCAAGA -3’ (F)	XM_420193	75
		5’- CCTTCCTTTCCACCATAGCA-3’ (R)
FADS2	fatty acid desaturase 2	5’- CTCATCCCCGTGTATTTCCAA -3’ (F)	NM_001160428	68
		5’- CAGGTCCGCCCAGAACCT -3’ (R)
FASN	Fatty acid synthase	5’- TTTCAATGATCCAAATCCAGATATTC -3’ (F)	NM_205155	74
		5’- ACCGGTGTTGGTTTGCAAA -3’ (R)
FGA	fibrinogen alpha chain	5’- TGTTGCTCTGCCTCAATTTAGC -3’ (F)	NM_001271911	67
		5’- CCTCCGCCCTCCTTTTCA -3’ (R)
FGB	fibrinogen beta chain	5’- CATCATCCAGCCAGATCCTT -3’ (F)	NM_001167683	83
		5’- GAATCAAAGTCCAGCCTCCA -3’ (R)
FGG	fibrinogen gamma chain	5’- CACTGCTGACTATGCCGTGT -3’ (F)	NM_204989	81
		5’- TCGCCACCAATAAAGTAGGC -3’ (R)
FZD9	frizzled family receptor 9	5’- CGCGAGGACAAGGACTTTG -3’ (F)	NM_001276283	71
		5’- AAGGCGGTAGAGACGAAGCA -3’ (R)
GHR	growth hormone receptor	5’- CTCCTGAGTGACGATCATCTGAA -3’ (F)	NM_001001293	69
		5’- GGCACGTCCAGAATCATCATC -3’ (R)
GPD1	glycerol-3-phosphate dehydrogenase 1	5’- TCCCCGCTGGGCAGTA -3’ (F)	XM_422110	61
		5’- TCTTCATATGGGCTCCATTGC -3’ (R)
GREM1	Gremlin 1	5’- GCCGCGCAGGATGGT -3’ (F)	NM_204978	62
		5’- AGAAATCCCGTCAGAAGAAACACA -3’ (R)
HADHA	trifunctional protein, alpha subunit	5’- GAAGGTGATTGGGATGCACT -3’ (F)	NM_205056	91
		5’- GCTGTGTCCTGGGATGTTTT -3’ (R)
HADHB	trifunctional protein, beta subunit	5’- AGTATGCCCTCCGTTCACAC -3’ (F)	XM_420004	80
		5’- ACTTTGAAGGGCACCACATC -3’ (R)
HMGCL	3-hydroxymethyl-3-methylglutaryl-CoA lyase	5’- CATCTTGGTGGCACTTCAGA -3’ (F)		95
		5’- AGCGACATTTCCTGATGCTC -3’ (R)	NM_001198715
HMGCS2	3-hydroxy-3-methylglutaryl-CoA synthase 2 (mitochondrial)	5’- GACCGTCATCGACAAGTCCAA -3’ (F)	XM_422225	63
		5’- CCCGACTCGCGGAAGAG -3’ (R)
HPGDS	hematopoietic prostaglandin D synthase	5’- GACCGTCATCGACAAGTCCAA -3’ (F)	NM_205011	71
		5’- CTCTGTCCCTGAGAGCCAAC -3’ (R)
HSD17B7	hydroxysteroid (17-beta) dehydrogenase 7	5’- CTGGACTTCGTCTACCTCAATGC -3’ (F)	XM_422210	69
		5’- CCTTCCAGAGGGCCTTGAA -3’ (R)
IGFALS	IGF binding protein, acid labile subunit	5’- CTCGACCTCTCCCATAACCA -3’ (F)	XM_425222	79
		5’- GGCTGAGGTAGCGTAGGTTG -3’ (R)
KLF5	Kruppel-like factor 5	5’- TGCGACTGGCGATTTGC -3’ (F)	XM_417013	60
		5’- CCCGGTGTGCTTCCTGTAA -3’ (R)
LCN15	lipocalin 15	5’- GTTTCCAACTGCCCTGTGTT -3’ (F)	ENSGALT00000014677	99
		5’- CGTCTCCATGGTCATGTGTC -3’ (R)
LDHA	lactate dehydrogenase A	5’- GTGGCTGCAATCTGGACTCA -3’ (F)	NM_205284	65
		5’- AGGATGGATGCCCAGTCTTTC -3’ (R)
LPIN1	lipin 1	5’- GGAGCTCAGGCGCTGACA -3’ (F)	XM_419957	70
		5’- GATGGCAATCGAAGGCAAAT -3’ (R)
LPL	lipoprotein lipase	5’- TGCTGGTCCCACCTTTGAGTA -3’ (F)	NM_205282	78
		5’- TGCAGGACATCCACAAAGTCA -3’ (R)
ME1	malic enzyme 1, NADP(+)-dependent, cytosolic	5’- GCCAGCATTACGGTTTAGCATT -3’ (F)	NM_204303.1	66
		5’- TGTCCCCGGTCATGGATAGT -3’ (R)
ME3	malic enzyme 3, NADP(+)-dependent, mitochondrial	5’- AGGCTCTCCTGAGTGATCCA -3’ (F)	XM_003640570	97
		5’- ACCGCCTGCATAAACTCATC -3’ (R)
ND6	NADH dehydrogenase subunit 6	5’- GGGGTGGTTACTGTTGATGG -3’ (F)	ENSGALT00000029077	89
		5’- AACCCAACCCCACATGAATA -3’ (R)
OSBP2	oxysterol binding protein 2	5’- GAGCACTTGCAATGACCTGA -3’ (F)	XM_415293	81
		5’- GGCAGTTTCAGGTTCTCCAG -3’ (R)
PDE1C	phosphodiesterase 1C, calmodulin-dependent	5’- CTGGGTTCAGACGTTCCAGT -3’ (F)	XM_418850	78
		5’- CTGACCCAGTGCTCTTGACA -3’ (R)
PDK4	pyruvate dehydrogenase kinase, isozyme 4	5’- CAATACTTCTTGGATCGCTTTTACAT -3’ (F)	NM_001199909	70
		5’- AGAAGGGTGTGTTGGTTCATCA -3’ (R)
PGRMC1	progesterone receptor membrane component 1	5’- GCTTTGGAATGTTGCTGCTAAA -3’ (F)	XM_001234321	72
		5’- AATTCAACGGTCAGGCCTATTG -3’ (R)
PLG	plasminogen	5’- CACAACACCGCCACCTGTAC -3’ (F)	XM_419618	72
		5’- TTGCCTCGATAGTCTTCTCCTCTT -3’ (R)
PPARD	peroxisome proliferator-activated receptor delta	5’- GGCTTTGTGACCCGTGAGTT -3’ (F)	NM_204728	64
		5’- TTGGGCTCCATGATCTCGTT -3’ (R)
PPARG	peroxisome proliferator-activated receptor γ	5’- CACTGCAGGAACAGAACAAAGAA -3’ (F)	NM_001001460	66
		5’- TCCACAGAGCGAAACTGACATC -3’ (R)
PYGL	phosphorylase, glycogen, liver	5’- CGTCCTCCATGTTTGATGTG -3’ (F)	NM_204392	73
		5’- ATGTGCAGGCAGTTCATCAG -3’ (R)
RPL14	ribosomal protein L14	5’-CCTTCGGGAGGCATGCT -3’ (F)	XM_418775	69
		5’-CCACTAGCGCCCTGTTCTG -3’ (R)
SCD	Stearoyl-CoA desaturase (delta-9-desaturase)	5’-CACCGTGTCCACCACAAGTTC-3’ (F)	NM_204890	65
		5’-GAAGTAGCCCCGCATAGCATT-3’ (R)
scGH	short chicken growth hormone isoform	5’- CCTCACCTGCACAGCTCTGA -3’ (F)	AB066586	77
		5’- CTGGATGAGAACCAGTGAAAACC -3’ (R)
SELE	selectin E	5’- ACCTGGGTTGGAACAAACAA -3’ (F)	XM_422246	73
		5’- CTTTGCCATTTGGTTCACCT -3’ (R)
SELP	selectin P	5’- GCTCTAATCTGCACGGGAAC -3’ (F)	XM_422207	74
		5’- CACCCGGATAAATCCTTCCT -3’ (R)
SERPINB2	serpin peptidase inhibitor, clade B, member 2	5’- AGCTGAAGGAGCCAGAAACA -3’ (F)	XM_418982	86
		5’- AGGCACGGTGATTTGATAGG -3’ (R)
SREBF1	sterol regulatory element binding transcription factor 1	5’-GTCGGCGATCCTGAGGAA-3’ (F)	NM_204126	105
		5’-CTCTTCTGCACGGCCATCTT-3’ (R)
THBS2	thrombospondin 2	5’-GTCGGCGATCCTGAGGAA-3’ (F)	NM_001001755	72
		5’-CTGGACAGCATTCACCTTCA-3’ (R)
THRSPA	thyroid hormone responsive, spot 14, alpha	5’-CGGAGACTCCAAGGGTGATC-3’ (F)	NM_213577	64
		5’-GGGACTTGGCACAGGAATAAAG-3’ (R)
TTR	transthyretin	5’-CATGAATATGCTGATGTGGTGTTC-3’ (F)	NM_205335.2	72
		5’-TGAGGAGAGCAGCGATGGTA-3’ (R)
	Note: Primers were designed using Primer Express 2.1 software (Applied Biosystems, Inc.).
