# Supplementary material for: Transcriptional analysis of abdominal fat in chickens divergently selected on bodyweight at two ages reveals novel mechanisms controlling adiposity: validating visceral adipose tissue as a dynamic endocrine and metabolic organ
Source: BMC Genomics. 2017 Aug 16;18:626. doi: 10.1186/s12864-017-4035-5 (PMC5559791; doi:10.1186/s12864-017-4035-5)
Supplement: Supplementary file 3 — Differentially expressed (DE) genes identified by time-course microarray analysis of abdominal fat in HG and LG cockerels (1-11 wk). A Microsoft Excel file containing three worksheets representing the main effect of genotype (G), the main effect of age (A), and the G x A interaction. The G, G x A interaction and combined unique (G plus G x A gene lists) datasets were used for Ingenuity Pathway Analysis (IPA). (XLSX 484 kb) [file 12864_2017_4035_MOESM3_ESM.xlsx]

## Sheet: Array_Main Effect of Genotype
Additional File 3. Differentially-expressed (DE) genes from microarray analysis of abdominal fat in HG-LG cockerels (1-11 wk)
Clone ID	Gene Symbol	Gene name	ID	Fold Change
pgf1n.pk007.e20	ABHD12B	abhydrolase domain containing 12B	NP_001193602	1.576
pgl1n.pk011.f8	ABHD3	abhydrolase domain containing 3	NP_612213	3.40342
pgf1n.pk001.d16	ACAD11	Acyl-CoA dehydrogenase family member 11	Q709F0	2.207
pft1c.pk004.f3	ADRM1	adhesion regulating molecule 1	NP_989982	1.221
pnlb.pk0008.f1	ALDOB	aldolase B, fructose-bisphosphate	NP_001007978	2.581
pgf1n.pk007.g2	ALDOB	aldolase B, fructose-bisphosphate	NP_001007978	1.83694
pnlb.pk0001.g11	ALDOB	aldolase B, fructose-bisphosphate	NP_001007978	1.43
pgp1c.pk002.e8	COL1A2	alpha-2 type I collagen	NP_000080	1.811
pgf2c.pk001.p2	ANXA1	annexin I type 2 - pigeon	NP_000691	1.143
pgl1n.pk009.o11	DARS	aspartyl-tRNA synthetase	NP_001340	1.239
pgp1n.pk002.o9	ARID4B	AT rich interactive domain 4B (RBP1-like)	XP_003641034	3.299
pgp1n.pk002.i2	ATP6V1D	ATPase, H+ transporting, lysosomal V1 subunit D	NP_057078	1.352
pgl1n.pk006.d7	BRP44L	brain protein 44-like	NP_001026695	1.334
pft1c.pk003.a12	CASQ2	calsequestrin	NP_001223	1.133
pgf1n.pk009.c16	CASKIN2	CASK interacting protein 2	NP_065804	1.508
pgf1n.pk003.a24	CTSB	cathepsin B	NP_990702	1.48841
pgp1n.pk005.o7	CTSB	cathepsin B	NP_990702	1.381
pgf1n.pk002.p22	LOC100859797	c-C chemokine receptor type 11-like	XP_003640769	2.10634
pgp2n.pk003.e10	LOC100859797	c-C chemokine receptor type 11-like	XP_003640769	1.33
pgf1n.pk007.i10	CDC42BPA	CDC42 binding protein kinase alpha (DMPK-like)	NP_001186372	1.769
pgl1n.pk007.f13	CDS2	CDP-diacylglycerol synthase (phosphatidate cytidylyltransferase) 2	XP_417669	1.546
pnfb.pk0001.b11	CREG1	cellular repressor of E1A-stimulated genes	NP_003842	1.286
pgr1n.pk008.c13	CLCN7	chloride channel 7	NP_001025815	1.424
pgp1n.pk006.h20	CHAD	chondroadherin precursor - bovine	NP_001258	1.67396
pgf1n.pk009.b16	CCDC80	coiled-coil domain containing 80	NP_955805	3.105
pgm1c.pk002.m23	COL1A2	Collagen alpha 2(I) chain precursor	NP_000080	1.4893
pgm2n.pk014.g19	COL6A2	collagen, type VI, alpha 2	NP_990679	1.662
pgp2n.pk009.p2	LOC100858780	C-type lectin domain family 2 member F-like	XP_003642287	1.839
pgl1n.pk012.c14	CCND1	cyclin D1	NP_444284	1.692
pgp1n.pk004.h17	CRIPAK	cysteine-rich PAK1 inhibitor	NP_787114	1.516
pgl1n.pk009.o12	SCD	delta-9 desaturase	NP_005054	10.6904
pgp1n.pk007.a19	SCD	delta-9 desaturase	NP_005054	4.93286
pft1c.pk002.d2	SCD	delta-9 desaturase	NP_005054	3.791
pgp1n.pk005.d20	DGAT2	diacylglycerol O-acyltransferase homolog 2	XP_419374	1.792
pgm2n.pk004.l24	DGAT2	diacylglycerol O-acyltransferase homolog 2	XP_419374	1.622
pgf2n.pk002.n21	EXT2	Exostosin-2	P70428	2.334
pgf1n.pk002.k21	ECM2	extracellular matrix protein 2, adipocyte specific	XP_414297	1.455
pgp1n.pk011.g5	FAM20C	family with sequence similarity 20, member C	XP_414753	2.504
pgf1n.pk003.k12	FAM21A	family with sequence similarity 21, member A	XP_001234527	2.095
pgl1n.pk002.g21	FADS2	fatty acid desaturase 2; delta-6 fatty acid desaturase	NP_004256	2.52
pgl1n.pk001.n2	FADS2	fatty acid desaturase 2; delta-6 fatty acid desaturase	NP_004256	1.409
pgl1n.pk006.n8	FASN	Fatty acid synthase	NP_004095	3.349
pgf2n.pk001.l6	FTH1	ferritin, heavy polypeptide 1	NP_990417	1.426
pgp1n.pk009.b5	FTH1	ferritin, heavy polypeptide 1	NP_990417	1.185
pgf2c.pk001.n9	FBN1	fibrillin 1	XP_413815	1.158
pgp2n.pk002.b17	FGFRL1	fibroblast growth factor receptor-like 1; fibroblast growth factorreceptor 5	NP_068742	1.443
pgl1n.pk009.p3	FN1	Fibronectin	P04937	12.5848
pgl1n.pk012.p3	FNDC1	fibronectin type III domain containing 1	XP_419627	2.366
pgf1n.pk005.n10	GFRA2	GDNF family receptor alpha-2	O13157	2.209
pft1c.pk003.g5	GRIK1	glutamate receptor, ionotropic, kainate 1	XP_416697	1.81245
pgf1n.pk012.e15	GCLM	glutamate-cysteine ligase, modifier subunit	NP_002052	1.908
pgp1n.pk003.f5	GSTA2	glutathione S-transferase class-alpha	NP_000837	1.495
pft1c.pk001.c8	GPD1	glycerol-3-phosphate dehydrogenase 1 (soluble)	XP_422110	1.166
pgp1c.pk003.j15	GPC4	glypican 4	NP_001439	1.409
pgf1n.pk005.b16	HPS4	Hermansky-Pudlak syndrome 4	XP_415198	1.63121
pft1c.pk001.d8	HNRNPA2B1	heterogeneous nuclear ribonucleoprotein A2/B1	NP_001026156	1.377
pgf1n.pk006.m9	HK1	hexokinase1	NP_000179	1.363
pgl1n.pk010.a16	HCN2	hyperpolarization activated cyclic nucleotide-gated potassium channel 2	NP_001034410	1.949
pgf1n.pk010.g12	MAN1C1	mannosidase, alpha, class 1C, member 1; 1,2-alpha-mannosidase IC	NP_065112	2.391
pgf1n.pk008.h7	MXRA7	matrix-remodelling associated 7	NP_940932	1.28
pgl1c.pk002.l5	MEMO1	mediator of cell motility 1	NP_001182352	1.26
pgl1n.pk007.e22	MEI1	meiosis inhibitor 1	XP_416224	1.834
pgl1n.pk006.b20	MGST1	microsomal glutathione S-transferase 1	NP_001129022	2.4
pgl1n.pk011.p2	MGST3	microsomal glutathione S-transferase 3	NP_004519	1.525
pgf1n.pk011.p18	MYO1C	myosin I beta - bullfrog	NP_203693	2.24
pgf1n.pk001.a19	MYO1D	myosin ID	XP_418085	1.332
pgp1n.pk011.g14	ASAH1	N-acylsphingosine amidohydrolase (acid ceramidase) 1	NP_001006453	1.5584
pgf1n.pk007.i17	PPP1R9A	Neurabin-1	Q9ULJ8	9.23278
pgf2n.pk005.g4	NFASC	neurofascin	NP_001004493	4.021
pgp2n.pk002.g23	NFASC	neurofascin	NP_001004493	1.76196
pgf1n.pk010.n2	NFASC	neurofascin	NP_001004493	1.761
pgm2n.pk007.a17	NFASC	neurofascin	NP_001004493	1.329
pgf1n.pk006.i17		No Hits Found		3.839
pgf2n.pk002.h13		No Hits Found		3.326
pgl1n.pk002.g23		No Hits Found		2.671
pgf1n.pk008.i3		No Hits Found		2.135
pgl1n.pk010.j1		No Hits Found		1.967
pgf1n.pk005.e5		No Hits Found		1.81766
pgm2n.pk013.l11		No Hits Found		1.753
pgp1n.pk011.e14		No Hits Found		1.392
pgl1n.pk004.l10		No Hits Found		1.228
pgl1n.pk010.h17		No Hits Found		1.219
pft1c.pk003.h8		No Hits Found		1.186
pgl1n.pk004.f6	NIPA2	non imprinted in Prader-Willi/Angelman syndrome 2	NP_001025980	1.177
pgp2n.pk002.n19	P2RY3	P2Y purinoceptor 3	Q98907	2.079
pgl1n.pk007.i13	POR	P450 (cytochrome) oxidoreductase	NP_001182725	1.389
pgp2n.pk003.m6	POR	P450 (cytochrome) oxidoreductase	NP_001182725	1.155
pgf1n.pk010.m9	PRDX6	peroxiredoxin 6	NP_001034418	1.798
pgf1n.pk004.g7	PIGC	Phosphatidylinositol N-acetylglucosaminyltransferase subunit C	Q3U7H3	4.519
pgl1n.pk013.f4	PLS3	plastin 3	NP_001006431	1.58729
pgf1n.pk002.j23	PLEC	Plectin 6	Q6S3A0	3.551
pgl1n.pk010.a15	PGRMC1	progesterone receptor membrane component 1	NP_001258868	2.02
pgp1c.pk001.k23	PCMTD2	protein-L-isoaspartate (D-aspartate) O-methyltransferase domain containing 2	XP_003642532	1.273
pgf1n.pk009.f1	PRDX4	peroxiredoxin 4	Q08525	1.758
pgf1n.pk001.i2	R3HCC1	R3H domain and coiled-coil containing 1	XP_417686	1.54633
pgp2n.pk006.i3	RETSAT	retinol saturase (all-trans-retinol 13,14-reductase)	XP_424187	1.7258
pgl1c.pk001.d9	ROCK1	Rho-associated, coiled-coil containing protein kinase 1	NP_001186377	1.495
pgr1n.pk003.p13	RNF111	ring finger protein	NP_060080	1.525
pgp1c.pk001.f21	POLR2B	RNA polymerase II 140 kDa subunit	NP_000929	2.438
pgf1n.pk012.j8		RNAi silencing vector pCAPT	KC176456	1.6245
pgf1n.pk001.k21	SAR1B	SAR1 homolog B	NP_001025792	1.189
pgl1n.pk012.b5	SEC31B	SEC31 homolog B	XP_001232876	1.81
pgp2n.pk008.i20	SEC31B	SEC31 homolog B	XP_001232876	1.719
pgf1n.pk009.p16	SEMA3C	Semaphorin 3C precursor (Collapsin-3) (COLL-3)	NP_006370	1.159
pgf1n.pk006.i14	SETD2	SET domain containing 2	XP_418510	2.287
pgf2c.pk001.p14	SH3BGRL	SH3 domain binding glutamic acid-rich protein like; SH3-bindingdomain glutamic acid-rich protein like	NP_003013	2.137
pgp1c.pk002.i12	SH3GLB2	SH3-containing protein SH3GLB2	NP_064530	1.50072
pgf1n.pk004.f16		Single stranded D box binding factor	Q90602	2.777
pgl1n.pk009.l13	SLC25A34	solute carrier family 25, member 34	NP_001013802	1.854
pgf1n.pk008.i19	SLC6A4	solute carrier family 6 (neurotransmitter transporter, serotonin), member 4	NP_998737	1.367
pgp1n.pk006.l11	SGMS1	sphingomyelin synthase 1	NP_989721	2.274
pgp1n.pk013.d4	SOD1	superoxide dismutase 1, soluble	NP_990395	1.685
pgf1n.pk002.h14	LOC100053301	t-cell leukemia translocation-altered gene protein homolog	XP_001497771	1.414
pft1c.pk003.a10	LOC100859827	TSC22 domain family protein 2-like	XP_003641833	1.152
pgf1n.pk009.c4	UQCRB	ubiquinol-cytochrome c reductase binding protein	XP_418347	2.336
pgl1n.pk005.j21	USP48	Ubiquitin carboxyl-terminal hydrolase 48	Q5ZM45	1.775
pgl1n.pk005.h2	LOC100858865	uncharacterized LOC100858865	XR_140399	1.399
pgp1c.pk002.k15	WBP2	WW domain binding protein 2	NP_036610	1.34019
pgf1n.pk005.l16	WWP1	WW domain containing E3 ubiquitin protein ligase 1	NP_001012572	1.334
pgl1n.pk005.h12	XYLT2	xylosyltransferase 2	NP_071450	5.141
pgf2n.pk006.c2	ZFHX4	Zinc finger homeobox protein 4	Q86UP3	1.375
pgp1n.pk008.j21	ABAT	4-aminobutyrate aminotransferase	NP_000654	-1.339
pft1c.pk001.f4	RPL18	60S ribosomal protein L18	Q07020	-2.36981
pnfb.pk0002.b1	RPL18A	60S ribosomal protein L18a	Q02543	-3.784
pgm2n.pk004.c7	ATF1	activating transcription factor 1	XP_424481	-1.06
pgp1n.pk007.g12	ACSF2	acyl-CoA synthetase family member 2	NP_079425	-2.03
pgp1n.pk012.c7	ARFGAP3	ADP-ribosylation factor GTPase activating protein 3	NP_001012557	-1.884
pgp1n.pk012.m18	AEBP1	AE binding protein 1	NP_001120	-1.354
pnlb.pk0001.g7	ALB	albumin	NP_000468	-1.902
pnlb.pk0007.f12	ALB	albumin	NP_000468	-3.005
pgf1n.pk001.d3	ALDH9A1	aldehyde dehydrogenase 9 family, member A1	XP_422248	-1.193
pgf1n.pk008.d20	LOC100857892	alpha-tectorin-like	XP_003643449	-2.504
pgp1n.pk013.j22	LOC100857892	alpha-tectorin-like	XP_003643449	-2.545
pnl1s.pk002.g2	ANGPTL3	angiopoietin-like 3	NP_001128594	-2.943
pgp1n.pk004.b4	LOC100546147	anthrax toxin receptor 1-like	XP_003208043	-1.51177
pgf1n.pk010.c21	APOA1	Apolipoprotein A-I precursor (Apo-AI)	NP_000030	-1.103
pgf2n.pk005.h2	APOA1	Apolipoprotein A-I precursor (Apo-AI)	NP_000030	-1.66688
pgp1c.pk002.c18	APOA1	Apolipoprotein A-I precursor (Apo-AI)	NP_000030	-2.064
pgr1n.pk006.m12	AQP3	aquaporin 3 (Gill blood group)	XP_424500	-1.53041
pgp1n.pk014.k17	ACTR1A	ARP1 actin-related protein 1 homolog A, centractin alpha	NP_005727	-2.85
pgm1n.pk001.g17	ATP6	ATP synthase F0 subunit 6	NP_006920	-2.427
pgp1n.pk009.b13	ATP6	ATP synthase F0 subunit 6	NP_006920	-2.636
pgf1n.pk003.d22	ATP6	ATP synthase F0 subunit 6	NP_006920	-2.704
pgp1n.pk010.l12	ATP1A1	ATPase, Na+/K+ transporting, alpha 1 polypeptide	NP_990852	-2.139
pgl1n.pk008.h11	BMA1	B locus M alpha chain 1	NP_001092823	-1.219
pgf1n.pk001.n2	BEND7	BEN domain containing 7	XP_417230	-1.894
pgl1n.pk005.k11	B2M	beta-2-microglobulin	NP_001001750	-1.77138
pgp1c.pk002.o11	B2M	beta-2-microglobulin	NP_001001750	-2.815
pgp1n.pk003.a6	B2M	beta-2-microglobulin	NP_001001750	-2.859
pgp1c.pk001.a9	B2M	beta-2-microglobulin	NP_001001750	-3.002
pgp2n.pk009.n12	CAD	CAD protein	NP_004332	-1.788
pgp1c.pk003.i19	CHERP	Calcium homeostasis endoplasmic reticulum protein	Q8WU30	-2.05977
pgp1n.pk014.n20	CALR	calreticulin	NP_004334	-2.346
pgp1n.pk008.o21	CLSTN3	calsyntenin 3	XP_416520	-1.688
pgp1n.pk010.h9	CSNK1G2	casein kinase 1, gamma 2	NP_001310	-1.51104
pgp1c.pk003.l7	CEP290	centrosomal protein 290kDa	XP_416130	-1.635
pgp1n.pk010.j16	C26H6orf130	chromosome 26 open reading frame, human C6orf130	NP_001026092	-1.875
pgp2n.pk007.d13	C28H19orf10	chromosome 28 open reading frame, human C19orf10	NP_001006342	-1.58
pgl1n.pk002.n22	FAM213A	chromosome 6 open reading frame, human C10orf58	NP_001180447	-2.347
pgp2n.pk007.k24	LOC417067	class I histocompatibility antigen, F10 alpha chain-like	XP_415354	-1.77605
pgp1c.pk001.l15	CLTC	Clathrin heavy chain 1	P11442	-2.752
pgp1n.pk006.j14	CLOCK	CLOCK	NP_004889	-1.52
pft1c.pk001.d12	LOC418892	complement C4-like	XP_417086	-1.83942
pgf2n.pk002.b7	C1S	complement component 1, s subcomponent	NP_001025948	-1.6362
pgl1c.pk002.l22	C1S	complement component 1, s subcomponent	NP_001725	-1.89503
pgp1n.pk013.g2	CRY1	cryptochrome 1	NP_004066	-2.11789
pgf1n.pk008.n9	CRY2	cryptochrome 2	NP_066940	-1.236
pgf1n.pk007.d7	CTDSPL	CTD (carboxy-terminal domain, RNA polymerase II, polypeptide A) small phosphatase-like	NP_001001316	-1.572
pgm2n.pk002.k9	CTDSPL	CTD (carboxy-terminal domain, RNA polymerase II, polypeptide A) small phosphatase-like	NP_001001316	-1.913
pnlb.pk0008.h3	CYTB	cytochrome b	NP_006926	-1.211
pnlb.pk0007.f6	CYTB	cytochrome b	NP_006926	-2.02
pgp1n.pk004.f11	COX1	cytochrome c oxidase subunit I	NP_006917	-1.527
pgm1c.pk001.o2	COX1	cytochrome c oxidase subunit I	NP_006917	-1.599
pnlb.pk0008.g3	COX2	cytochrome c oxidase subunit II	NP_006918	-2.02
pnlb.pk0002.d4	COX2	cytochrome c oxidase subunit II	NP_006918	-2.64
pnlb.pk0007.b2	COX3	cytochrome c oxidase subunit III	NP_006921	-1.764
pnlb.pk0005.f9	COX3	cytochrome c oxidase subunit III	NP_006921	-1.78
pnlb.pk0005.e12	COX3	cytochrome c oxidase subunit III	NP_006921	-1.961
pgf2n.pk004.c17	COX3	cytochrome c oxidase subunit III	NP_006921	-2.174
pgp1n.pk012.n11	CYP2D6c	cytochrome P450, family 2, subfamily D, polypeptide 6	NP_001182486	-1.592
pgp1n.pk010.n11	DCAF11	DDB1 and CUL4 associated factor 11	NP_001009686	-1.636
pgf1n.pk008.l11	ENPP3	Ectonucleotide pyrophosphatase/phosphodiesterase family member 3	Q5JTL3	-1.45447
pgl1n.pk012.m5	ENSA	endosulfine alpha	NP_001007966	-2.26
pgl1n.pk013.h15	PR57	envelope protein, partial [Avian leukosis virus]	BAM21557	-51.9941
pgl1n.pk008.a5	EXOC4	exocyst complex component 4	NP_001186249	-1.195
pgp1n.pk010.l21	FAM104A	family with sequence similarity 104, member A	NP_001092302	-1.48443
pgl1c.pk001.e18	FAAH	fatty acid amide hydrolase	NP_001432	-1.361
pgl1n.pk012.m4	FHDC1	FH2 domain containing 1	NP_203751	-2.392
pgp2n.pk002.i14	CDH1-A	fizzy-related protein homolog	NP_001104310	-3.485
pgp1n.pk009.a16	FZD1	frizzled family receptor 1	NP_001025508	-1.508
pgp1n.pk013.m13	GPR123	G protein-coupled receptor 123	XP_421695	-1.627
pgp1n.pk013.g7	GFAP	glial fibrillary acidic protein	NP_001124491	-1.45718
pgp1n.pk014.e21	GOT1	glutamic-oxaloacetic transaminase 1, soluble (aspartate aminotransferase 1)	NP_002070	-2.924
pgp1n.pk010.d7	GAPDHS	Glyceraldehyde-3-phosphate dehydrogenase, testis-specific	Q64467	-2.463
pgp1n.pk012.k20	GOSR1	golgi SNAP receptor complex member 1	NP_001006222	-1.969
pgp2n.pk008.m24	GBP	guanylate binding protein	NP_989983	-1.58277
pgp1n.pk012.p17	HSPD1	heat shock 60kDa protein 1 (chaperonin)	NP_001012934	-1.98412
pgp1n.pk004.e19	HTATIP2	HIV-1 Tat interactive protein 2, 30kDa	XP_422206	-1.405
pnfb.pk0009.c9	HTRA1	HtrA serine peptidase 1	NP_002766	-1.27843
pgl1n.pk012.l20	HSD11B1	hydroxysteroid (11-beta) dehydrogenase 1	NP_005516	-3.10815
pgl1c.pk002.n2	TBLA0E01570	hypothetical protein	XP_004180733	-1.104
pgl1n.pk008.g3	IK	IK cytokine, down-regulator of HLA II	NP_001006145	-2.45
pgp1n.pk010.g5	IER5L	immediate early response 5-like	NP_982258	-1.762
pgp1n.pk010.d5	ICOSLG	inducible T-cell co-stimulator ligand	NP_990415	-2.403
pgf2n.pk005.g22	KIAA0556	KIAA0556 ortholog	XP_003642159	-1.63169
pgp2n.pk008.k1	LOC100859775	kunitz-type protease inhibitor 1-like	XP_003641439	-1.80595
pgp1n.pk003.j19	LRTOMT	leucine rich transmembrane and 0-methyltransferase domain containing	NP_001019716	-1.509
pgf1n.pk008.e5	LDLRAD3	low density lipoprotein receptor class A domain containing 3	NP_777562	-2.751
pgp1n.pk002.a19	MR1	major histocompatibility complex, class I-related	NP_001074336	-2.28322
pgp1n.pk010.d13	MAN2B1	mannosidase, alpha, class 2B, member 1	NP_000519	-1.503
pgl1n.pk005.k19	MAN2C1	mannosidase, alpha, class 2C, member 1	NP_001243423	-1.133
pgp2n.pk002.a9	LOC396260	mature avidin	NP_990651	-5.11
pgl1n.pk006.l11	MED27	mediator complex subunit 27	NP_001264204	-5.05772
pgp2n.pk004.j14	BF2	MHC BF2 class I	NP_001026509	-1.56359
pgm2n.pk010.m14	BF2	MHC BF2 class I	NP_001026509	-2.75
pgp1n.pk007.m5	BF2	MHC BF2 class I	NP_001026509	-2.931
pgl1n.pk001.p13	BF1	MHC class I antigen B-F minor heavy chain	NP_001090999	-2.593
pgp2n.pk002.h23	BF1	MHC class I antigen B-F minor heavy chain	NP_001090999	-2.902
pnl1s.pk003.h4	MTTP	microsomal triglyceride transfer protein	XP_004380303	-2.513
pgp2n.pk003.a16	MALSU1	mitochondrial assembly of ribosomal large subunit 1	NP_612455	-1.708
pgp1n.pk001.b12	MGLL	monoglyceride lipase	NP_001264071	-2.167
pgp1n.pk011.c14	MLLT6	myeloid/lymphoid or mixed-lineage leukemia (trithorax homolog, Drosophila); translocated to, 6	XP_418117	-2.094
pgp1n.pk011.n13	MYH9	myosin, heavy chain 9, non-muscle	NP_990808	-1.642
pgp1n.pk003.o18	ND1	NADH dehydrogenase subunit 1	NP_006915	-1.623
pnfb.pk0002.e1	ND1	NADH dehydrogenase subunit 1	NP_006915	-3.208
pgl1c.pk001.c7	ND2	NADH dehydrogenase subunit 2	NP_006916	-1.931
pgf1n.pk009.i24	ND4	NADH dehydrogenase subunit 4	NP_006924	-1.577
pgp1n.pk009.c7	ND4	NADH dehydrogenase subunit 4	NP_006924	-2.041
pgf1n.pk011.p24	ND5	NADH dehydrogenase subunit 5	NP_006925	-1.376
pgr1n.pk006.p18	ND6	NADH-ubiquinone oxidoreductase chain 6	Q7GTU4	-3.258
pgp1c.pk001.n24	NECAP1	NECAP endocytosis associated 1	XP_003640487	-1.247
pgp1n.pk010.b13	N4BP2L1	NEDD4 binding protein 2-like 1	XP_417110	-2.084
pgp2n.pk003.g20	LOC693257	NK-lysin	NP_001038145	-1.58432
pgl1n.pk009.j17	LOC693257	NK-lysin	NP_001038145	-3.278
pnfb.pk0002.f12		No Hits Found		-1.258
pnfb.pk0003.e11		No Hits Found		-1.298
pnl1s.pk002.a11		No Hits Found		-1.382
pnl1s.pk003.d2		No Hits Found		-1.403
pnl1s.pk003.b8		No Hits Found		-1.496
pgp1n.pk010.h1		No Hits Found		-1.571
pnlb.pk0007.d9		No Hits Found		-1.668
pnl1s.pk002.g12		No Hits Found		-1.898
pgl1n.pk005.o5		No Hits Found		-2.19821
pgp1n.pk011.c18		No Hits Found		-2.246
pgr1n.pk006.h24		No Hits Found		-2.252
pgp1n.pk001.l21		No Hits Found		-2.274
pnlb.pk0001.e9		No Hits Found		-2.451
pnlb.pk0008.a10		No Hits Found		-2.573
pnlb.pk0008.h9		No Hits Found		-2.999
pnfb.pk0010.c12		No Hits Found		-3.004
pnlb.pk0007.g8		No Hits Found		-3.167
pgp1n.pk006.m21		No Hits Found		-4.155
pgf1n.pk008.l19	OPTC	opticin	NP_989804	-1.759
pgp2n.pk005.i20	PNPLA2	patatin-like phospholipase domain containing 2	NP_001106762	-2.06166
pgl1n.pk014.k5	PDS5A	PDS5, regulator of cohesion maintenance, homolog A	NP_001012598	-1.68433
pgp1n.pk001.k11	PPIL4	peptidylprolyl isomerase (cyclophilin)-like 4	XP_419663	-1.4656
pgf1n.pk004.p6	PHPT1	phosphohistidine phosphatase 1	NP_001129333	-1.965
pft1c.pk001.f6	ALVE	pol protein [Avian leukosis virus]	ADO33895	-19.9998
pgp1n.pk012.o18	PR57	Pr57 env polyprotein precursor [Avian leukosis virus (ALVE]	AAK13203.1	-2.37521
pgp1n.pk001.d16	PRELP	proline/arginine-rich end leucine-rich repeat protein	NP_002716	-2.33403
pgf1n.pk012.o13	PTGDS	prostaglandin D2 synthase 21kDa (brain)	NP_989590	-2.673
pgf1n.pk010.k2	P4HB	Protein disulfide-isomerase	P09102	-1.69
pgl1n.pk014.g5	PICK1	protein interacting with PRKCA 1	XP_416267	-1.752
pgf1n.pk008.b21	MAK16	Protein MAK16 homolog	Q9BXY0	-1.206
pgf1n.pk007.h20	POMT2	protein-O-mannosyltransferase 2	NP_037514	-1.464
pgf1n.pk004.p4	CISH	cytokine inducible SH2-containing protein	Q5F4A6	-2.36431
pnlb.pk0008.g11	PWP1	PWP1 homolog (S. cerevisiae)	NP_008993	-1.484
pgl1n.pk012.o18	PDXP	pyridoxal (pyridoxine, vitamin B6) phosphatase	NP_064711	-2.92
pnfb.pk0007.h7	PDP1	pyruvate dehyrogenase phosphatase catalytic subunit 1	NP_001186839	-1.533
pgp1n.pk014.m15	RAP1GDS1	RAP1, GTP-GDP dissociation stimulator 1	NP_001026321	-1.813
pgf1n.pk007.h19	UPF1	Regulator of nonsense transcripts 1	Q92900	-2.63697
pgp1n.pk010.o12	RTN3	reticulon 3	NP_001252518	-1.4911
pgf1n.pk008.n17	RBPMS	RNA binding protein with multiple splicing	NP_001008710	-1.533
pgf2n.pk004.j14	SIK1	salt-inducible kinase 1	NP_990013	-1.261
pgl1n.pk011.n21	SESTD1	SEC14 and spectrin domains 1	XP_421978	-4.072
pgp1n.pk013.l18	LOC100858741	SEC14-like protein 2-like	XP_003643252	-1.898
pgp1n.pk008.j22	SRSF3	serine/arginine-rich splicing factor 3	NP_001182483	-1.397
pgp1n.pk013.m16	SMIM15	small integral membrane protein 15	NP_001186160	-1.50782
pgp1c.pk002.i24	SNRK	SNF related kinase	NP_001186631	-1.911
pgp1n.pk010.o9	SLC32A1	solute carrier family 32 (GABA vesicular transporter), member 1	XP_417347	-1.741
pgp1n.pk009.b11	SLC35E1	solute carrier family 35, member E1	NP_079157	-1.633
pnlb.pk0002.f3	SLC38A4	solute carrier family 38, member 4	NP_001186478	-1.335
pgf1n.pk005.c13	SLCO2A1	solute carrier organic anion transporter family, member 2A1	NP_001185856	-2.472
pgf2n.pk005.p12	SPG7	spastic paraplegia 7 (pure and complicated autosomal recessive)	NP_001012545	-1.68772
pgp1n.pk005.d10	SAT1	spermidine/spermine N1-acetyltransferase 1	NP_989517	-2.024
pgf1n.pk002.k12	SUPT5H	suppressor of Ty 5 homolog	NP_001026555	-2.213
pgp1n.pk010.o4	SUSD4	sushi domain containing 4	NP_001032252	-1.636
pgp1n.pk010.d14	LOC425281	tafazzin-like	XP_003643492	-1.634
pgp1n.pk009.a22	TJP1	tight junction protein 1	NP_003248	-2.344
pgp1n.pk001.n18	TIMP4	TIMP metallopeptidase inhibitor 4	XP_001232059	-2.65486
pgm2n.pk002.g1	TLK2	tousled-like kinase 2	XP_418070	-2.638
pgp1n.pk008.p2	TBL1X	transducin (beta)-like 1X-linked	NP_001153226	-1.245
pgf2n.pk004.c24	TAGLN	transgelin	NP_990825	-2.95
pgp1n.pk010.n10	TGM2	transglutaminase 2 (C polypeptide, protein-glutamine-gamma-glutamyltransferase)	NP_990779	-5.06
pgl1n.pk012.d16	TGM2	transglutaminase 2 (C polypeptide, protein-glutamine-gamma-glutamyltransferase)	NP_990779	-5.86
pgp2n.pk002.e2	TM9SF4	transmembrane 9 superfamily protein member 4	NP_055557	-1.368
pgp1n.pk014.g5	TMEM115	transmembrane protein 115	NP_008955	-1.52139
pgp1n.pk010.o10	TTLL11	tubulin tyrosine ligase-like family, member 11	XP_415399	-2.147
pgp1n.pk014.j14	USP2	ubiquitin specific peptidase 2	NP_990257	-2.048
pnfb.pk0006.f3	UBE2D3	ubiquitin-conjugating enzyme E2D 3	NP_112516	-1.198
pgr1n.pk006.k10	PR57	Pr57 env polyprotein precursor [Avian leukosis virus (ALVE]	XR_139985	-5.983
pgf1n.pk006.c7	PR57	Pr57 env polyprotein precursor [Avian leukosis virus (ALVE]	XR_139986	-33.7023
pgf2c.pk001.i19	LOC417345	uncharacterized LOC417345	XP_429498	-1.13
pgf1n.pk010.a14	LOC420108	uncharacterized LOC420108	XP_429734	-1.76905
pgp1n.pk010.n13	LOC768701	uncharacterized protein KIAA1671 homolog	NP_001073206	-1.755
pgp1n.pk010.g21	LPAR6	lysophosphatidic acid receptor 6	AAB97857	-2.302
pgp1n.pk009.m9	VAMP3	vesicle-associated membrane protein 3 (cellubrevin)	NP_001034578	-2.283
pgl1n.pk012.o17	VWCE	von Willebrand factor C and EGF domains	XP_002195820	-2.714
pgp1n.pk013.h17	WBP11	WW domain binding protein 11	XP_425454	-1.61506
pgl1n.pk011.d18	ZBTB2	zinc finger and BTB domain containing 2	NP_001026241	-1.364
pgl1c.pk001.m10	ZMYM4	zinc finger, MYM-type 4	XP_003212635	-2.192
pgf1n.pk007.m2	ZNFX1	zinc finger, NFX1-type containing 1	NP_066363	-2.283
		Higher Expression in HG
		Higher Expression in LG

## Sheet: Array_Age x Genotype
Additional File 3. Differentially-expressed (DE) genes from microarray analysis of abdominal fat in HG-LG cockerels (1-11 wk).
Clone ID	Gene Symbol	Gene Name	ID	Fold Change
pgp2n.pk007.m14	AGPAT9	1-acylglycerol-3-phosphate O-acyltransferase 9	NP_001026316	1.25811
pgm2n.pk014.m8	LOC100190270	26S ATPase complex subunit 4-like	NP_001232241	1.20297
pgp1n.pk001.n10	LOC100189936	40S ribosomal protein S9-like	NP_001232711	1.23701
pgl1n.pk014.e9	LOC100190675	60S ribosomal protein L23a-like	NP_001232640	1.23451
pgl1n.pk011.f8	ABHD3	abhydrolase domain containing 3	XP_419156	3.40342
pgl1n.pk011.m11	ACAT1	acetyl-CoA acetyltransferase 1	NP_000010	1.27012
pgl1n.pk004.m9	ACP2	acid phosphatase 2, lysosomal	NP_001026719	1.25805
pgl1n.pk003.d3	ACTB	actin, beta	NP_990849	1.28926
pft1c.pk001.h12	ACTG2	actin, gamma 2, smooth muscle, enteric	NP_001186822	1.29769
pgl1n.pk008.m12	ACSL1	acyl-CoA synthetase long-chain family member 1	NP_001012596	1.43104
pgl1c.pk001.d23	ACSS2	acyl-CoA synthetase short-chain family member 2	NP_001070020	1.28672
pgr1n.pk007.a19	ACYP1	acylphosphatase 1, erythrocyte (common) type	NP_001161477	1.21201
pgf1n.pk001.h7	FABP4	adipocyte fatty acid binding protein	NP_001433	1.24928
pgf2c.pk001.n16	FABP4	adipocyte fatty acid binding protein	NP_989621	1.21836
pgr1n.pk005.n16	ADNP2	ADNP homeobox 2	XP_418898	1.38616
pgr1n.pk005.n13	ARL1	ADP-ribosylation factor-like 1	NP_001074963	1.51557
pgf1n.pk004.c7	ARL6IP5	ADP-ribosylation-like factor 6 interacting protein 5	NP_006398	1.60862
pgp2n.pk009.a16	ALDH1L2	aldehyde dehydrogenase 1 family, member L2	XP_416314	1.23302
pgf1n.pk007.g2	ALDOB	aldolase B, fructose-bisphosphate	NP_001007978	1.83694
pnfb.pk0003.f10	ALG5	ALG5, dolichyl-phosphate beta-glucosyltransferase	NP_001135836	1.22204
pgr1n.pk006.o7	ALKBH5	alkB, alkylation repair homolog 5	NP_060228	1.23765
pft1c.pk001.g1	COL4A2	alpha (2) chain	P08572	1.22273
pnl1s.pk002.g7	SERPINA1	Alpha-1-antitrypsin	Q53XB8	1.23727
pft1c.pk001.f5	COL1A2	alpha-2 type I collagen	NP_000080	1.56756
pgm2n.pk002.j12	LOC100859263	alpha-sarcoglycan-like	XP_003643568	1.30266
pgf2c.pk001.f19	ANKMY2	ankyrin repeat and MYND domain containing 2	NP_001026150	1.25428
pgp2n.pk002.g7	BCL2	Apoptosis regulator Bcl-2	NP_000624	1.22561
pgf1n.pk011.f5	ARGLU1	arginine and glutamate rich 1	NP_001006267	1.53095
pgm2n.pk012.d7	ASS1	argininosuccinate synthetase	NP_446464	1.36793
pgm2n.pk011.i10	ARIH1	ariadne homolog, ubiquitin-conjugating enzyme E2 binding protein, 1	NP_001025558	1.22523
pgf2n.pk002.l24	ACTR2	ARP2 actin-related protein 2 homolog	NP_990555	1.27052
pgf2n.pk002.g1	NARS2	asparaginyl-tRNA synthetase 2, mitochondrial (putative)	XP_417219	1.30769
pgr1n.pk008.d7	ATL1	atlastin GTPase 1	XP_421466	1.26423
pgl1n.pk012.k3	LOC100190701	ATP synthase H+ transporting mitochondrial F0 complex subunit d-like	NP_001232705	1.34243
pgf1n.pk004.i20	ATP2B4	ATPase, Ca++ transporting, plasma membrane 4	XP_418055	1.49229
pgf2n.pk005.f10	ATP11C	ATPase, class VI, type 11C	NP_001010986	1.26633
pgf2n.pk006.d9	ATP6V1D	ATPase, H+ transporting, lysosomal 34kDa, V1 subunit D	XP_421199	1.28907
pgp1n.pk005.b8	ATP6V0D1	ATPase, H+ transporting, lysosomal 38kDa, V0 subunit d1	XP_414041	1.25612
pgf1n.pk003.c22	ATP6V0E1	ATPase, H+ transporting, lysosomal 9kDa, V0 subunit e1	NP_001091001	1.33245
pgm2n.pk013.f17	AIDA	axin interactor, dorsalization associated	XP_419398	1.53465
pft1c.pk004.f4	BCL2L11	BCL2-like 11 (apoptosis facilitator)	NP_006529	1.29686
pgl1n.pk011.j1	BLMH	Bleomycin hydrolase (BLM hydrolase) (BMH) (BH) (Aminopeptidase H)	NP_000377	1.4498
pco1c.pk001.l14	CPAMD8	C3 and PZP-like, alpha-2-macroglobulin domain containing 8	XP_003642941	1.25395
pgp1n.pk007.i4	CDH5	cadherin 5, type 2 (vascular endothelium)	NP_989558	1.3378
pft1c.pk001.h6	CHSY1	carbohydrate (chondroitin) synthase 1; chondroitin synthase	NP_055733	1.68501
pgp2n.pk007.f2	CA9	carbonic anhydrase IX	XP_001233320	1.20725
pgl1n.pk008.e20	CPN1	carboxypeptidase N, polypeptide 1	NP_001264183	1.2126
pgm2n.pk003.o19	CSNK2B	casein kinase 2, beta polypeptide	XP_004043713	1.54931
pgl1n.pk007.i17	CAT	catalase	NP_001743	1.49624
pgf1n.pk003.a24	LOC100544902	cathepsin B-like	XP_003204669	1.48841
pgf1n.pk002.p22	LOC100859797	c-C chemokine receptor type 11-like	XP_003640769	2.10634
pgl1n.pk007.h1	CEBPA	CCAAT/enhancer binding protein (C/EBP), alpha	NP_001026630	1.30541
pgf2n.pk001.f4	CD244	CD244 molecule, natural killer cell receptor 2B4	NP_001160135	1.25101
pgp2n.pk007.e1	CD276	CD276 molecule	XP_413702	1.20103
pft1c.pk003.a7	CD36	CD36 molecule (thrombospondin receptor)	NP_001025902	1.41505
pgp1n.pk014.j17	CD83	CD83 molecule	XP_418929	1.25652
pgp1n.pk011.f20	CD99L2	CD99 molecule-like 2	XP_420355	1.45368
pgp1n.pk004.a11	CISD1	CDGSH iron sulfur domain 1	NP_001186458	1.20893
pgp1n.pk003.m13	CDKN2AIP	CDKN2A interacting protein	XP_003641229	1.37446
pgp1n.pk008.m10	CDC42	cell division cycle 42	NP_001034891	1.23356
pgr1n.pk003.d19	CEP68	centrosomal protein 68kDa	NP_055962	1.20881
pgp1n.pk006.h20	CHAD	chondroadherin	XP_001232036	1.67396
pgm2n.pk010.h18	CHMP6	chromatin modifying protein 6	NP_001026700	1.22945
pgr1n.pk003.f3	CHD4	chromodomain helicase DNA binding protein 4	NP_001193430	1.52687
pgm1n.pk001.m16	C4H4orf34	chromosome 4 open reading frame, human C4orf34	XP_420745	1.33195
pgp2n.pk002.f12	C5H11orf74	chromosome 5 open reading frame, human C11orf74	XP_421092	1.20186
pgf1n.pk004.h23	C7H2orf47	chromosome 7 open reading frame, human C2orf47	XP_421922	1.35202
pgf1n.pk011.e15	CZH9orf41	chromosome Z open reading frame, human C9orf41	XP_003643080	1.34335
pgp1n.pk002.p5	COPG	coatomer protein complex, subunit gamma	NP_001025768	1.24036
pgr1n.pk003.d20	LOC101131254	coatomer subunit gamma-2-like	XP_004046286	1.45244
pgp1n.pk012.i8	CCDC28B	coiled-coil domain containing 28B	XP_003642619	1.21855
pgf2n.pk004.i15	CCDC71L	coiled-coil domain containing 71-like	NP_787080	1.49595
pft1c.pk003.d5	COL6A1	Collagen alpha 1(VI) chain precursor	NM_205107	1.37249
pgm1c.pk002.m23	COL1A2	Collagen alpha 2(I) chain precursor	NP_000080	1.4893
pgp2n.pk010.n13	COL1A1	collagen, type I, alpha 1	NP_000079	1.74878
pgp1n.pk008.a11	COL1A1	collagen, type I, alpha 1	NP_000079	1.70151
pgp1n.pk009.k24	COL3A1	collagen, type III, alpha 1	NP_990711	1.47569
pgp2n.pk005.a8	COL6A1	collagen, type VI, alpha 1	NP_990438	1.35674
pgf1n.pk002.j9	COL6A3	collagen, type VI, alpha 3	NP_990865	1.5212
pgl1n.pk011.g10	C4B	complement C4 - chicken	NP_000583	1.43871
pgf2n.pk004.i13	C1R	complement component 1, r subcomponent	NP_001724	1.23748
pgr1n.pk004.h17	C2	complement component 2	XP_417722	1.41006
pgf2n.pk005.l21	C3AR1	complement component 3a receptor 1	NP_001025940	1.2496
pgr1n.pk003.i16	CRYZL1	crystallin, zeta (quinone reductase)-like 1	NP_005102	1.34574
pgp2n.pk007.n6	LOC776463	C-type lectin domain family 2 member D-like	XP_001235984	1.29317
pgf2n.pk006.l4	CRIPAK	cysteine-rich PAK1 inhibitor	NP_787114	1.52622
pgf1n.pk012.o18	CMPK1	cytidine monophosphate (UMP-CMP) kinase 1, cytosolic	NP_001026735	1.29159
pnfb.pk0002.f5	COX6C	cytochrome c oxidase subunit VIc	NP_004365	1.23071
pgr1n.pk001.m13	COX7C	cytochrome c oxidase subunit VIIc	XP_429181	1.21358
pgl1n.pk013.f13	CYC1	cytochrome c-1	NP_001907	1.38341
pgf2n.pk006.d8	DCAF8	DDB1 and CUL4 associated factor 8	NP_001231363	1.50381
pgp1n.pk004.g19	DDX3X	DEAD (Asp-Glu-Ala-Asp) box polypeptide 3, X-linked	NP_001025971	1.21647
pgm2n.pk003.j15	DDX39B	DEAD (Asp-Glu-Ala-Asp) box polypeptide 39B	XP_004390786	1.3248
pgf2n.pk002.h1	DAP3	death associated protein 3	XP_422859	1.51213
pgm2n.pk003.d17	DBR1	debranching enzyme homolog 1	NP_001026737	1.25612
pgl1n.pk009.o12	SCD	delta-9 desaturase	NP_005054	10.6904
pgp1n.pk007.a19	SCD	delta-9 desaturase	NP_005054	4.93286
pgp1n.pk006.e11	DSTN	destrin (actin depolymerizing factor)	NP_990859	1.23044
pgp1c.pk001.j21	DPYSL2	dihydropyrimidinase-like 2	NP_001377	1.3729
pgr1n.pk001.e21	LOC101069965	DNA polymerase delta catalytic subunit-like	XP_003964532	1.2226
pgf1n.pk001.a23	LOC100541634	DNA replication complex GINS protein SLD5-like	XP_003212449	1.56324
pgm2n.pk008.d7	DNAJB5	DnaJ (Hsp40) homolog, subfamily B, member 5	NP_036398	1.21387
pgf1n.pk010.m22	DNAJB6	DnaJ homolog subfamily B member 6	Q5F3Z5	1.26961
pgf1n.pk011.b17	DNMBP	dynamin binding protein	XP_421697	1.34084
pgf1n.pk002.o12	DNAL4	dynein, axonemal, light chain 4	NP_001006242	1.35835
pgm2n.pk010.p7	ENPP2	ectonucleotide pyrophosphatase/phosphodiesterase 2	NP_001185591	1.46707
pgf1n.pk009.e3	ENPP4	ectonucleotide pyrophosphatase/phosphodiesterase 4 (putative)	NP_001006422	1.35696
pgr1c.pk001.i2	EHD3	EH-domain containing 3	NP_001026211	1.24296
pgr1n.pk004.k1	ELOVL5	ELOVL fatty acid elongase 5	NP_001186126	1.41103
pgm2n.pk010.g14	EPS15	epidermal growth factor receptor pathway substrate 15	NP_001026454	1.24369
pgp1c.pk002.h14	EEF1B2	eukaryotic translation elongation factor 1 beta 2	NP_990232	1.21677
pgf1n.pk012.d4	EXOC2	exocyst complex component 2	NP_001006376	1.39309
pgp1n.pk008.l15	XPOT	exportin, tRNA (nuclear export receptor for tRNAs)	NP_001186535	1.24119
pgp1n.pk004.c20	KCNC3	extensin-like protein; protein id: At4g18670.1	NM_004977	1.43831
pgf1n.pk010.p16	ECM2	extracellular matrix protein 2	NP_001384	1.42453
pgf1n.pk007.m21	POSTN	extracellular matrix protein periostin-bm	NP_006466	1.49924
pgm2n.pk008.l11	FAM192A	family with sequence similarity 192, member A	Q9GZU8	1.25444
pgp1c.pk002.e9	FDFT1	farnesyl-diphosphate farnesyltransferase 1	NP_004453	1.50848
pgp1c.pk002.g10	FAT2	FAT tumor suppressor homolog 2	XP_004280374	1.21023
pnfb.pk0002.h3	FTH1	ferritin, heavy polypeptide 1	NP_990417	1.62852
pgl1n.pk009.p3	FN1	Fibronectin	P04937	12.5848
pgf2c.pk001.m5	FN1	fibronectin 1	NP_001185641	1.32594
pgp2n.pk004.e9	LOC100857760	forkhead box protein F2-like	XP_003643541	1.36432
pgm2n.pk003.m14	FTSJ3	FtsJ homolog 3 (E. coli)	NP_001026096	1.20838
pgp1n.pk014.a22	GPR183	G protein-coupled receptor 183	XP_001231944	1.31767
pgr1n.pk005.o19	GEMIN2	gem (nuclear organelle) associated protein 2	NP_001034391	1.63857
pgl1n.pk012.f19	GCK	glucokinase (hexokinase 4)	XP_427930	1.39549
pft1c.pk003.g5	GRIK1	glutamate receptor, ionotropic, kainate 1	NP_000821	1.81245
pgl1n.pk003.c3	GLS	glutaminase	NP_055720	1.52535
pgp2n.pk003.c15	LOC100059869	glyoxalase domain-containing protein 4-like	XP_001504313	1.2362
pgm2n.pk010.j9	MESH1	Guanosine-3',5'-bis(diphosphate) 3'-pyrophosphohydrolase MESH1	Q9D114	1.45725
pgp2n.pk002.g23	GBP	Guanylate binding protein	Q90892	1.76196
pgf2n.pk006.a14	GBP	Guanylate binding protein	Q90892	1.34526
pgf1n.pk007.m9	HSPE1	heat shock 10kDa protein 1 (chaperonin 10)	NP_990398	1.44086
pgf2n.pk004.n16	HCLS1	hematopoietic cell-specific Lyn substrate 1	NP_001026572	1.43114
pgf1n.pk005.b16	HPS4	Hermansky-Pudlak syndrome 4	XP_415198	1.63121
pgl1n.pk010.l1	HMGN5	high mobility group nucleosome binding domain 5	XP_003641126	1.20134
pgf1n.pk004.i1	HDAC8	histone deacetylase 8	XP_420178	1.22478
pgm2n.pk002.d6	HYAL1	hyaluronoglucosaminidase 1	XP_424356	1.20174
pgr1n.pk008.p11		hypothetical protein	XP_378184	1.81565
pgf2n.pk002.n18		hypothetical protein	XP_379660	1.69621
pgm1c.pk001.j16		hypothetical protein	XP_374003	1.35676
pgm1c.pk002.f6		hypothetical protein FLJ12547	NP_079268	1.21208
pgr1n.pk005.d5		hypothetical protein XP_085824	XP_085824	1.34379
pgf1n.pk006.g16	KPNA1	Importin subunit alpha	Q5ZMA9	1.23711
pgr1n.pk007.l16	INHA	inhibin, alpha	NP_001026428	1.54426
pgp1n.pk004.p18	INSIG2	insulin induced gene 2	NP_057217	1.23862
pgm2n.pk007.k12	IRS2	insulin receptor substrate 2	NP_003740	1.20884
pgr1n.pk002.e11	IGF2R	insulin-like growth factor 2 receptor	NP_990301	1.31241
pgp1n.pk004.o2	IGFBP2	insulin-like growth factor binding protein 2, 36kDa	NP_990690	1.30583
pgp1n.pk004.e11	ITM2A	integral membrane protein 2A	NP_004858	1.35677
pgp1n.pk013.h11	IL11RA	interleukin 11 receptor, alpha	NP_001038139	1.23819
pnlb.pk0008.g9	IRL1	isoflavone reductase-like1	NP_001105699	1.2343
pgf2n.pk004.e21	IARS2	isoleucyl-tRNA synthetase 2, mitochondrial	NP_001006397	1.21749
pgp1n.pk003.p9	KPNA2	karyopherin alpha 2 (RAG cohort 1, importin alpha 1)	NP_001006209	1.32674
pgl1n.pk005.a14	BCLAF1	KIAA0164 gene product	XP_376537	1.67953
pnfb.pk0006.c8	KANK4	KN motif and ankyrin repeat domains 4	XP_422516	1.2551
pgp2n.pk002.m19	KLF2	Krueppel-like factor 2	Q6IPC4	1.21244
pgr1n.pk005.i3	KLF13	Kruppel-like factor 13	XP_425065	1.20068
pgp1n.pk002.o21	LAMA4	laminin alpha 4	NP_002281	1.21783
pgf2n.pk006.o9	LELP1	late cornified envelope-like proline-rich 1	NP_001010857	1.42575
pgm2n.pk012.n11	LZIC	leucine zipper and CTNNBIP1 domain containing	NP_001008450	1.51916
pgr1n.pk004.o12	LIMA1	LIM domain and actin binding 1	XP_424485	1.25162
pft1c.pk003.a8	LIMK1	LIM kinase 1	NP_002305	1.3494
pft1c.pk003.h4	LPL	Lipoprotein lipase precursor (LPL)	NP_000228	1.5515
pgf1n.pk004.e1	LL	lung lectin	NP_001034255	1.22052
pgl1n.pk012.p24	LAPTM5	lysosomal protein transmembrane 5	XP_417701	1.33296
pgf2n.pk005.h19	LYG2	lysozyme G-like 2	NP_001001470	1.2354
pgp1n.pk004.i12	MAN2B2	mannosidase, alpha, class 2B, member 2	XP_420805	1.30433
pgp1n.pk005.f18	MXRA7	matrix-remodelling associated 7	NP_001008528	1.56113
pgf1n.pk005.l15	MED6	mediator complex subunit 6	NP_005457	1.53347
pgl1n.pk013.j1	MATK	megakaryocyte-associated tyrosine kinase	XP_001232095	1.37104
pgm2n.pk012.l14	MUT	methylmalonyl CoA mutase	NP_000246	1.29524
pgl1n.pk002.g5	BF2	MHC BF2 class I	NP_001026509	1.25901
pnlb.pk0008.a8	MAP1A	microtubule-associated protein 1A	NP_002364	1.25322
pgp1n.pk005.c10	MAP6	microtubule-associated protein 6	NP_990250	1.43335
pgp1n.pk005.k9	TIMM9	Mitochondrial import inner membrane translocase subunit Tim9	Q5ZIR8	1.21187
pgr1n.pk001.j10	TOM22	Mitochondrial import receptor subunit TOM22 homolog	Q543M4	1.23017
pgf2n.pk005.f15	MAPKAP1	mitogen-activated protein kinase associated protein 1	NP_990157	1.5625
pnlb.pk0008.c9	MPV17	MpV17 mitochondrial inner membrane protein	NP_002428	1.33711
pgp1n.pk007.d13	MUC20	mucin 20, cell surface associated	NP_689886	1.2327
pgp1n.pk008.l9	MEGF6	multiple EGF-like-domains 6	XP_417548	1.37803
pgm1n.pk001.m6	MYOM2	myomesin (M-protein) 2, 165kDa	NP_990466	1.2016
pgp2n.pk009.d23	MYH10	myosin, heavy chain 10, non-muscle	NP_005955	1.2263
pgf1n.pk012.e19	MYL1	myosin, light chain 1, alkali; skeletal, fast	NP_001038097	1.22993
pgp1n.pk011.g14	ASAH1	N-acylsphingosine amidohydrolase (acid ceramidase) 1	NP_808592	1.5584
pgp1n.pk002.n17	NRD1	nardilysin (N-arginine dibasic convertase)	NP_001026455	1.74829
pgl1n.pk012.p10	N4BP2	NEDD4 binding protein 2	XP_420738	1.2915
pgr1n.pk003.a21	NPHP1	nephronophthisis 1 (juvenile)	NP_001186358	1.63656
pgf1n.pk007.i17	PPP1R9A	Neurabin-1	Q9ULJ8	9.23278
pgf2n.pk002.l2	NRP2	neuropilin 2	NP_989615	1.23105
pgl1n.pk002.b12	NISCH	nischarin; imidazoline receptor I-1-like protein	NP_009115	1.37819
pgf2n.pk004.h18	NPRL2	nitrogen permease regulator-like 2	NP_061367	1.21018
pgl1n.pk011.c4	NDRG1	N-myc downstream regulated 1	XP_418430	1.26326
pgf2n.pk004.d21		No Hits Found		1.90605
pgf1n.pk005.e5		No Hits Found		1.81766
pgr1n.pk004.i24		No Hits Found		1.68055
pgf1n.pk012.j8		No Hits Found		1.6245
pnfb.pk0003.d8		No Hits Found		1.59046
pgr1n.pk004.k23		No Hits Found		1.53729
pgm1c.pk002.h4		No Hits Found		1.50715
pgp1c.pk001.a4		No Hits Found		1.43705
pgr1n.pk001.h14		No Hits Found		1.36956
pft1c.pk001.f3		No Hits Found		1.36367
pnfb.pk0007.f3		No Hits Found		1.35458
pgf1n.pk006.i12		No Hits Found		1.33875
pgl1n.pk008.l5		No Hits Found		1.33311
pgl1n.pk013.c23		No Hits Found		1.2796
pgr1n.pk008.a13		No Hits Found		1.27242
pnfb.pk0010.d8		No Hits Found		1.26318
pgr1n.pk003.j12		No Hits Found		1.24246
pnlb.pk0005.g3		No Hits Found		1.22818
pgp1n.pk014.p20		No Hits Found		1.21812
pgp1n.pk013.j21	NONO	non-POU domain containing, octamer-binding	NP_001026703	1.34611
pgr1n.pk001.m21	NFIA	nuclear factor I/A	NP_990604	1.27013
pgf2c.pk001.j5	NPM1	nucleophosmin (nucleolar phosphoprotein B23, numatrin)	NP_990598	1.24348
pft1c.pk004.e12	NUP214	nucleoporin 214kDa	XP_425333	1.37918
pgp1n.pk003.p20	OLFML2A	olfactomedin-like 2A	XP_415383	1.2091
pgf2n.pk005.l22	ODF2	outer dense fiber of sperm tails 2	NP_001012817	1.22625
pgf1n.pk007.k1	OSBP	Oxysterol-binding protein	NP_002547	1.45779
pgf1n.pk002.h23	P2RY3	P2Y purinoceptor 3	Q98907	1.32123
pgp2n.pk007.g18	LOC100858240	partner of Y14 and mago-like	XP_003643500	1.20455
pgf2c.pk001.g3	PNPLA3	patatin-like phospholipase domain containing 3	XP_416457	1.46083
pgf1n.pk006.h23	PNPLA3	patatin-like phospholipase domain containing 3	XP_416457	1.45608
pgf1n.pk006.o1	PCNX	pecanex homolog	XP_423893	1.21479
pgp1n.pk004.e24	Intca_2448	peptide chain release factor 1 (bRF-1)	YP_004099682	1.42825
pgr1n.pk002.p13	FKBP12	Peptidyl-prolyl cis-trans isomerase	Q90ZG0	1.53332
pgp1n.pk006.a17	PEX19	Peroxisomal biogenesis factor 19	Q9QYU1	1.21433
pgf1n.pk008.k14	PPARG	peroxisome proliferator-activated receptor gamma	NP_056953	1.2811
pgp1n.pk008.m16	PPAP2B	phosphatidic acid phosphatase type 2B	NP_001123960	1.22611
pgp1n.pk003.n14	PCK1	phosphoenolpyruvate carboxykinase 1 (soluble)	NP_002582	1.23588
pgp2n.pk005.k22	PKP4	plakophilin 4	NP_001006529	1.20242
pgp2n.pk006.c20	LOC100859189	plasma cell-induced resident endoplasmic reticulum protein-like	XP_003642115	1.6362
pgl1n.pk013.k8	PIGR	polymeric-immunoglobulin receptor precursor	NP_002635	1.39543
pgl1n.pk002.b7	LOC426743	probable beta-D-xylosidase 5-like	XP_003642627	1.22355
pgr1n.pk004.m24	LOC100222246	probable cation-transporting ATPase 13A2-like	XP_002189271	1.32429
pgr1n.pk001.l4	MYCBP2	Probable E3 ubiquitin-protein ligase MYCBP2	Q7TPH6	1.30048
pgl1n.pk004.k12	PGRMC1	progesterone receptor membrane component 1	NP_001258868	1.5245
pgl1n.pk001.n6	PRRT1	proline-rich transmembrane protein 1	NP_085154	1.25177
pgp1n.pk014.k10	PRSS23	protease, serine, 23 precursor; serine protease, umbilical endothelium	NP_009104	1.30258
pgp1c.pk003.b3	PSMD9	proteasome 26S non-ATPase subunit 9	NP_002804	1.46349
pgp1n.pk014.n18	LOC100859120	protein AHNAK2-like	XP_003641486	1.37162
pgf2n.pk004.p14	PRKAR1A	protein kinase, cAMP-dependent, regulatory, type I, alpha (tissue specific extinguisher 1)	NP_001007846	1.24479
pgl1n.pk003.o6	PPP1CB	protein phosphatase 1, catalytic subunit, beta isozyme	NP_990453	1.37776
pgp2n.pk004.d12	PPP6C	protein phosphatase 6, catalytic subunit	NP_001073233	1.21309
pgp1n.pk013.i16	LOC100857563	protein PML-like	XP_003641860	1.2348
pgr1n.pk006.o18	PTPN23	protein tyrosine phosphatase, non-receptor type 23	NP_056281	1.20029
pgl1n.pk007.p22	PTPLB	protein tyrosine phosphatase-like (proline instead of catalytic arginine), member b	NP_001012938	1.23761
pgp1n.pk004.l20	LOC768760	protocadherin delta 1	XP_001231879	1.40241
pgr1n.pk005.b13	PRPF4	PRP4 pre-mRNA processing factor 4 homolog (yeast)	XP_415544	1.22285
pgr1n.pk004.p4	LOC100857161	putative solute carrier family 22 member 31-like	XP_003643580	1.49297
pgf1n.pk009.n22		Putative uncharacterized protein	Q08525	1.42645
pgl1n.pk002.m4		Putative uncharacterized protein	Q5ZLV6	1.38419
pgf2n.pk006.p23		Putative uncharacterized protein	Q5ZJA7	1.25142
pgr1n.pk006.h9		Putative uncharacterized protein	Q5ZIM7	1.22842
pgr1n.pk005.f18		Putative uncharacterized protein	Q5ZJ83	1.20239
pft1c.pk004.c7	PWP2	PWP2 periodic tryptophan protein homolog (yeast)	XP_416757	1.36205
pgp1c.pk003.k3	QKI	Quaking I	NP_001152988	1.27551
pgf1n.pk001.i2	R3HCC1	R3H domain and coiled-coil containing 1	XP_417686	1.54633
pgf1n.pk008.n23	RAB1A	RAB1A, member RAS oncogene family	NP_001257591	1.2538
pgm2n.pk014.n14	RAD9A	RAD9 homolog A (S. pombe)	NP_998748	1.23787
pgp1n.pk008.c7	RAN	RAN, member RAS oncogene family	XP_003817895	1.24452
pgf1n.pk009.j19	RAPGEF5	Rap guanine nucleotide exchange factor (GEF) 5	NP_036426	1.29014
pgr1n.pk007.d17	LOC771782	ras-related protein Rab-7b-like	XP_001235016	1.53617
pgp2n.pk006.i3	RETSAT	retinol saturase (all-trans-retinol 13,14-reductase)	XP_424187	1.7258
pgl1n.pk014.e3	ARHGAP25	Rho GTPase activating protein 25	NP_001026054	1.69949
pgf2n.pk001.g12	ARHGEF37	Rho guanine nucleotide exchange factor (GEF) 37	NP_001001669	1.30173
pgf1n.pk007.d8	RPL31	ribosomal protein L31	XP_416909	1.26597
pgp1n.pk009.l13	RPL39P5	ribosomal protein L39 pseudogene 5	NP_000991	1.42011
pgf1n.pk010.m17	RPS24	ribosomal protein S24	NP_001017	1.40241
pgf1n.pk006.a10	RPS7	ribosomal protein S7	NP_001002	1.3403
pgf1n.pk003.b17	RPS8	ribosomal protein S8	NP_001239055	1.51125
pgf1n.pk001.o7	RPSA	ribosomal protein SA	NP_001007824	1.27709
pgf1n.pk011.h11	RNF10	ring finger protein 10	XP_415267	1.23511
pgp2n.pk007.h14	LOC418927	RNA polymerase 1-3	XP_417121	1.56864
pgp1n.pk010.k7	SPARC	secreted protein, acidic, cysteine-rich (osteonectin)	NP_989741	1.243
pgl1c.pk002.l16	SEPP1	selenoprotein P, plasma, 1	NP_001026780	1.289
pgp1n.pk013.d1	SEP2L	septin 2-like	NP_001006182	1.30561
pgf1n.pk010.n3	STK10	serine/threonine kinase 10	NP_005981	1.21077
pgp1n.pk008.l13	STYK1	serine/threonine/tyrosine kinase 1	XP_416534	1.38726
pgm2n.pk003.k17	PPP5C	Serine/threonine-protein phosphatase 5	Q60676	1.23461
pgm2n.pk013.a20	SMYD1	SET and MYND domain containing 1	NP_989486	1.41678
pgp1n.pk004.k16	LOC100535256	SH3 and multiple ankyrin repeat domains protein 3-like	XP_003200477	1.29568
pgp1c.pk002.i12	SH3GLB2	SH3-domain GRB2-like endophilin B2	NP_001006200	1.50072
pgr1n.pk006.c24	SHC1	SHC-transforming protein 1	P29353	1.2215
pgp1n.pk004.i9	STAT4	signal transducer and activator of transcription 4	NP_001230764	1.29928
pgf1n.pk008.i5	STAM2	signal transducing adaptor molecule (SH3 domain and ITAM motif) 2	NP_001012940	1.22053
pgf1n.pk004.g19	SERF1A	small EDRK-rich factor 1A (telomeric)	XP_001231983	1.80215
pgr1n.pk006.b14	SGTB	small glutamine-rich tetratricopeptide repeat (TPR)-containing, beta	NP_061945	1.73564
pgr1n.pk005.e1	SGTB	small glutamine-rich tetratricopeptide repeat (TPR)-containing, beta	NP_001026589	1.46257
pgp2n.pk003.o21	SRCAP	Snf2-related CREBBP activator protein	NP_006653	1.4191
pgp2n.pk007.c5	SLC1A6	solute carrier family 1 (high affinity aspartate/glutamate transporter), member 6	XP_418178	1.32895
pgl1n.pk010.l3	SLC25A13	solute carrier family 25, member 13 (citrin)	NP_001012967	1.27469
pnfb.pk0007.h5	SLC6A9	solute carrier family 6 (neurotransmitter transporter, glycine), member 9	NP_008865	1.39154
pgp1n.pk008.c4	SNX1	sorting nexin 1	NP_001229862	1.32036
pgr1n.pk007.n12	SNX6	sorting nexin 6	NP_001073225	1.28627
pgl1n.pk001.o2	ST3GAL6	ST3 beta-galactoside alpha-2,3-sialyltransferase 6	NP_006091	1.37528
pgm2n.pk002.j11	STAB1	stabilin 1	NP_055951	1.49407
pgr1n.pk005.o16	SAMD11	sterile alpha motif domain containing 11	NP_001026048	1.32389
pgr1n.pk005.n15	LOC100550186	sterol regulatory element-binding protein cleavage-activating protein-like	XP_003206948	1.48563
pgm2n.pk012.p17	STUB1	STIP1 homology and U-box containing protein 1, E3 ubiquitin protein ligase	NP_001026577	1.21471
pgp1n.pk005.b9	SSRP1	structure specific recognition protein 1	NP_003137	1.20294
pgp1n.pk003.o19	SOD3	superoxide dismutase 3, extracellular	XP_420760	1.23434
pgl1n.pk011.g24	SVOPL	SVOP-like	NP_001132928	1.29484
pgp1n.pk002.i7	SYNDIG1	synapse differentiation inducing 1	XP_415014	1.27698
pgp1n.pk004.o21	SYNGR1	Synaptogyrin 1	NP_001239207	1.2499
pgf1n.pk003.f1	SS18L2	synovial sarcoma translocation gene on chromosome 18-like 2	NP_057389	1.92201
pft1c.pk004.c5	SNTB1	syntrophin, beta 1 (dystrophin-associated protein A1, 59kDa, basic component 1)	NP_001005798	1.42451
pgf2n.pk001.d11	TNS1	tensin 1	NP_990786	1.2264
pgl1n.pk006.j4	TSPAN12	Tetraspanin-12	Q5ZIF5	1.32621
pgp1n.pk004.e23	TTC16	tetratricopeptide repeat domain 16	NP_659402	1.20906
pgf1n.pk010.m6	TXNDC12	thioredoxin domain containing 12 (endoplasmic reticulum)	XP_001235373	1.35825
pgp2n.pk009.h23	LOC100190594	thioredoxin-like 5-like	NP_001232421	1.52096
pgf1n.pk006.a21	THBS2	Thrombospondin 2 precursor	NP_003238	1.62247
pgl1n.pk004.h3	TK2	thymidine kinase 2, mitochondrial	NP_001026631	1.86043
pgl1n.pk003.e16	LOC100857714	T-lymphocyte surface antigen Ly-9-like	XP_003642708	1.28768
pgl1n.pk013.f4	PLS3	T-plastin	NP_005023	1.58729
pgm2n.pk012.b3	TCEA3	transcription elongation factor XSII-K1	NP_003187	1.45616
pgf1n.pk012.d8	E2F4	transcription factor E2F4	NP_001005835	1.33669
pgp2n.pk003.f19	E2F4	transcription factor E2F4	NP_001005835	1.2045
pgp1n.pk005.c12	LOC100549980	transformer-2 protein homolog alpha-like	XP_003207186	1.22988
pgf1n.pk003.i12	TRPV3	transient receptor potential cation channel, subfamily V, member 3	NP_659505	1.22938
pgp1n.pk008.h4	TMEM119	transmembrane protein 119	XP_415183	1.24361
pgr1n.pk003.k12	TMEM168	transmembrane protein 168	XP_416021	1.3105
pgr1n.pk007.k21	WARS	tryptophanyl-tRNA synthetase	XP_421368	1.35411
pgp1c.pk001.m22	TUBB5	tubulin, beta 5 class I	NP_035785	1.26586
pgl1n.pk012.h23	TDRD7	Tudor domain-containing protein 7	Q5VV27	1.25686
pgf1n.pk005.e4	LOC100539606	two pore calcium channel protein 2-like	XP_003206406	1.81724
pgp1n.pk005.a5	UQCRC2	ubiquinol-cytochrome c reductase core protein II	NP_003357	1.25076
pgr1n.pk006.c21	USP16	ubiquitin specific peptidase 16	XP_416693	1.49765
pgr1n.pk002.a19	UHRF1	ubiquitin-like with PHD and ring finger domains 1	XP_418269	1.22086
pgm2n.pk004.g9	UNC5A	unc-5 homolog A (C. elegans)	XP_424067	1.28013
pgf1n.pk009.i13	LOC100572195	uncharacterized LOC100572195	XP_003248385	1.21824
pgf1n.pk012.b16	LOC100859393	uncharacterized LOC100859393	XP_003642364	1.31827
pgp1n.pk003.o10	LOC100859882	uncharacterized LOC100859882	XR_140376	1.36878
pgf1n.pk007.l18	LOC101232885	uncharacterized LOC101232885	XP_004175455	1.48182
pgf1n.pk004.f3	LOC419404	uncharacterized LOC419404	XP_417566	1.73893
pgl1n.pk014.h22	LOC768862	uncharacterized LOC768862	XP_001232018	1.21498
pgl1n.pk006.o2	XPR1	Unknown (protein for MGC:47521)	NP_004727	1.38288
pgf1n.pk009.h3	VAMP4	Vesicule-associated membrane protein 4 (VAMP-4)	NP_003753	1.27478
pft1c.pk004.b5	VIM	Vimentin	NP_003371	1.50221
pgf1n.pk008.i7	WNK1	WNK lysine deficient protein kinase 1	NP_001171914	1.33364
pgp1c.pk002.k15	WBP2	WW domain binding protein-2	NP_036610	1.34019
pgr1c.pk001.l16	ZNRF4	zinc and ring finger 4	XP_418268	1.23865
pgf1n.pk002.g2	ZNF365	zinc finger protein 365	NP_001186476	1.38195
pgm2n.pk010.k2	ZDHHC8	zinc finger, DHHC-type containing 8	NP_037505	1.47837
pgp1n.pk009.n3	AGPAT5	1-acylglycerol-3-phosphate O-acyltransferase 5 (lysophosphatidic acid acyltransferase, epsilon)	XP_419916	-1.54883
pgf1n.pk010.h20	OASL	2'-5'-oligoadenylate synthetase-like	NP_990372	-1.40494
pgp2n.pk005.n20	NT5E	5' nucleotidase, ecto	Q66HL0	-1.61614
pgp1n.pk013.o11	HTR1B	5-hydroxytryptamine (serotonin) receptor 1B	NP_001166252	-1.2512
pgr1n.pk005.p1	NT5DC4	5'-nucleotidase domain containing 4	NP_001088072	-1.31543
pgf1n.pk008.f4	LOC100540304	60S ribosomal protein L11-like	XP_003212681	-1.24608
pft1c.pk001.f4	RPL18	60S ribosomal protein L18	Q07020	-2.36981
pgm2n.pk014.o22	ACSF2	acyl-CoA synthetase family member 2	NP_079425	-1.35592
pgf1n.pk001.n11	THEM5	Acyl-coenzyme A thioesterase THEM5	Q9CQJ0	-1.3828
pgr1n.pk002.m3	ADAMTSL2	ADAMTS-like 2	XP_003642352	-1.25088
pgr1n.pk003.d24	AP1AR	adaptor-related protein complex 1 associated regulatory protein	XP_420646	-1.30637
pgp1c.pk002.p11	ADCY2	adenylate cyclase 2 (brain)	XP_419020	-1.5093
pgf1n.pk012.j3	ARF1	ADP-ribosylation factor 1	NP_001649	-1.43461
pgm2n.pk009.h5	ARF6	ADP-ribosylation factor 6	Q5BKA5	-1.36034
pgp1n.pk008.l19	ARL6IP1	ADP-ribosylation factor-like 6 interacting protein 1	NP_001006171	-1.27318
pgr1n.pk005.p15	LOC100546603	a-kinase anchor protein 8-like	XP_003208291	-1.59924
pnlb.pk0005.h10	ALB	albumin	NP_990592	-1.27251
pnlb.pk0005.c12	ALB	albumin	NP_990592	-1.34064
pnlb.pk0007.e3	ALB	albumin	NP_990592	-1.39862
pnlb.pk0005.g11	ALB	albumin	NP_990592	-1.8323
pnlb.pk0005.h9	ALB	albumin	NP_990592	-1.93224
pnlb.pk0005.g6	ALB	albumin	NP_990592	-1.93734
pgf2n.pk001.k15	ALB	albumin	NP_990592	-2.14187
pnlb.pk0005.c11	ALB	albumin	NP_990592	-2.15189
pnlb.pk0008.c5	ALB	albumin	NP_990592	-2.60225
pnlb.pk0008.a4	ALB	albumin	NP_990592	-2.99304
pnlb.pk0008.f3	ALB	albumin	NP_990592	-3.19771
pnlb.pk0008.f4	ALB	albumin	NP_990592	-3.31981
pnlb.pk0005.g10	ALB	albumin	NP_990592	-3.36104
pnlb.pk0005.a9	ALB	albumin	NP_990592	-3.80162
pgl1n.pk004.j20	ALDH8A1	aldehyde dehydrogenase 8 family, member A1	XP_419732	-1.42388
pgl1n.pk003.c6	AKR1B10	aldo-keto reductase family 1, member B10 (aldose reductase)	XP_416400	-1.31432
pgf1n.pk006.m2	AOC3	amine oxidase, copper containing 3 (vascular adhesion protein 1)	XP_418136	-1.21677
pgp2n.pk005.m21	APBB2	amyloid beta (A4) precursor protein-binding, family B, member 2	XP_420735	-1.55333
pgr1n.pk007.b21	ANAPC7	ANAPC7 protein	Q4KMX6	-1.20761
pnlb.pk0008.g12	ANAPC7	anaphase promoting complex subunit 7	NP_001131136	-2.4748
pgp1n.pk013.n16	ANXA5	annexin A5	NP_001026709	-1.22346
pgp1n.pk004.b4	ANTXRL	anthrax toxin receptor-like	XP_421647	-1.51177
pgf2n.pk005.h2	APOA1	apolipoprotein A-I	NP_000030	-1.66688
pnlb.pk0008.e4	APOA1	apolipoprotein A-I	NP_990856	-1.96414
pgp2n.pk007.n23	AATK	apoptosis-associated tyrosine kinase	XP_420079	-1.46422
pgf1n.pk001.p24	ATP5B	ATP synthase, H+ transporting, mitochondrial F1 complex, beta polypeptide	NP_786990	-1.23345
pgp1n.pk004.m20	ATP5C1	ATP synthase, H+ transporting, mitochondrial F1 complex, gamma polypeptide 1	XP_417296	-1.22911
pgp1n.pk006.i9	ATP8B2	ATPase, aminophospholipid transporter, class I, type 8B, member 2	NP_001005855	-1.23812
pgr1n.pk003.i22	ABCC5	ATP-binding cassette, sub-family C (CFTR/MRP), member 5	XP_422754	-1.20632
pgf2n.pk002.c17	ABCC5	ATP-binding cassette, sub-family C (CFTR/MRP), member 5	NP_001018881	-1.31194
pgp2n.pk010.m21	LOC100857815	B-cell receptor-associated protein 31-like	XP_003643491	-1.22525
pgp1n.pk002.p19	BAG4	BCL2-associated athanogene 4	XP_424388	-1.27334
pgf2n.pk004.m7	B2M	beta-2-microglobulin	NP_001001750	-1.65141
pgl1n.pk005.k11	B2M	beta-2-microglobulin	NP_004039	-1.77138
pgf1n.pk005.d9	BLCAP	Bladder cancer-associated protein	P62950	-1.29722
pgf2n.pk006.a17	C1QTNF7	C1q and tumor necrosis factor related protein 7	NP_001069669	-1.22376
pgp1c.pk003.i19	CHERP	Calcium homeostasis endoplasmic reticulum protein	Q8WU30	-2.05977
pgp1n.pk010.h9	LOC100857862	casein kinase I isoform gamma-2-like	XP_003642911	-1.51104
pgp2n.pk008.k1	CTSC	cathepsin C	NP_001107645	-1.80595
pgr1n.pk007.l18	CEBPZ	CCAAT/enhancer binding protein (C/EBP), zeta	NP_001026231	-1.22819
pgf2n.pk005.l24	CD164	CD164 molecule, sialomucin	NP_006007	-1.20172
pgl1n.pk003.e15	CLK2	CDC-like kinase 2	NP_001026497	-1.45834
pgr1n.pk008.k12	CREG1	cellular repressor of E1A-stimulated genes 1	XP_003640512	-1.71601
pgf1n.pk001.c10	CLN6	ceroid-lipofuscinosis, neuronal 6, late infantile, variant	XP_413928	-1.33719
pgp2n.pk003.f3	CCT7	chaperonin containing TCP1, subunit 7 (eta)	NP_006420	-1.28075
pco1c.pk001.n22	CHD2	chromodomain helicase DNA binding protein 2	NP_001036037	-1.49902
pgp1n.pk012.l23	CHGA	chromogranin A (parathyroid secretory protein 1)	XP_421330	-1.22968
pgp1n.pk007.h7	CHGA	chromogranin A (parathyroid secretory protein 1)	NP_001266	-1.26715
pgr1n.pk008.g21	C5H14orf37	chromosome 5 open reading frame, human C14orf37	XP_421438	-1.52068
pgp2n.pk008.m24	C5H14orf79	chromosome 5 open reading frame, human C14orf79	XP_421401	-1.58277
pgp2n.pk007.k24	LOC417067	class I histocompatibility antigen, F10 alpha chain-like	XP_415354	-1.77605
pgp1n.pk002.a19	LOC100859069	class I histocompatibility antigen, F10 alpha chain-like	XP_003642291	-2.28322
pgl1n.pk007.h2	CLDN2	claudin 2	XP_420271	-1.70929
pgp2n.pk010.g2	CLPP	ClpP caseinolytic peptidase, ATP-dependent, proteolytic subunit homolog (E. coli)	NP_006003	-1.28835
pgr1n.pk003.o24	CCDC33	coiled-coil domain containing 33	NP_001120154	-1.2704
pgm2n.pk014.g22	COL6A2	collagen, type VI, alpha 2	NP_001068594	-1.3814
pft1c.pk001.d12	LOC418892	complement C4-like	XP_417086	-1.83942
pgf2n.pk002.b7	C1S	complement component 1, s subcomponent	NP_001025948	-1.6362
pgl1c.pk002.l22	C1S	complement component 1, s subcomponent	NP_001025948	-1.89503
pgf2n.pk001.b7	CNTNAP1	contactin associated protein 1	NP_003623	-1.23606
pgf1n.pk006.c24	COBL	cordon-bleu homolog (mouse)	XP_419034	-1.40546
pgp2n.pk005.a10	CORO1C	coronin, actin binding protein, 1C	NP_001034354	-1.24364
pgr1n.pk001.k9	COX10	COX10 homolog, cytochrome c oxidase assembly protein, heme A: farnesyltransferase (yeast)	NP_001025871	-1.39771
pgp1n.pk009.n22	CKB	creatine kinase, brain	NP_990641	-1.21319
pgp1n.pk013.g2	CRY1	cryptochrome 1 (photolyase-like)	NP_989576	-2.11789
pgf2n.pk001.p3	CAND1	cullin-associated and neddylation-dissociated 1	NP_060918	-1.47181
pgp2n.pk005.o15	CDKN1C	cyclin-dependent kinase inhibitor 1C (p57, Kip2)	NP_001071371	-1.59967
pgl1n.pk002.k14	CSAD	cysteine sulfinic acid decarboxylase	XP_423847	-1.62952
pgp2n.pk008.l11	CRISPLD2	cysteine-rich secretory protein LCCL domain containing 2	NP_113664	-1.54587
pnfb.pk0003.a10	COX1	cytochrome c oxidase subunit I	NP_006917	-1.40474
pgp1n.pk009.m8	COX2	cytochrome c oxidase subunit II	NP_006918	-1.2809
pgr1n.pk006.m12	CYP17A1	cytochrome P450, family 17, subfamily A, polypeptide 1	NP_001001901	-1.53041
pgr1n.pk004.h13	DIO1	deiodinase, iodothyronine, type I	NP_001091083	-1.20389
pgf1n.pk002.o17	DEPDC6	DEP domain containing 6	NP_001186431	-1.20165
pgl1n.pk003.o1	DRG2	developmentally regulated GTP binding protein 2	NP_001025805	-1.44296
pgf1n.pk002.d20	DNAJA1	DnaJ (Hsp40) homolog, subfamily A, member 1	NP_001015637	-1.30927
pgf2n.pk006.i2	DPM1	Dolichol-phosphate mannosyltransferase	O70152	-1.24054
pgr1n.pk003.k23	DPY19L3	dpy-19-like 3 (C. elegans)	NP_001166245	-1.21275
pgp1c.pk003.p15	DYNC1I1	dynein, cytoplasmic 1, intermediate chain 1	NP_004402	-1.27042
pgr1n.pk001.k18	DTX3L	E3 ubiquitin-protein ligase DTX3L	Q3UIR3	-1.4432
pgf1n.pk001.j6	EBF1	early B-cell factor 1	NP_990083	-1.35263
pgf1n.pk008.l11	ENPP3	Ectonucleotide pyrophosphatase/phosphodiesterase family member 3	Q5JTL3	-1.45447
pgp1n.pk001.b19	ENPP3	Ectonucleotide pyrophosphatase/phosphodiesterase family member 3	Q5JTL3	-1.49723
pgp2n.pk005.c22	EFR3B	EFR3 homolog B (S. cerevisiae)	XP_420019	-1.42292
pgp1n.pk010.o24	LOC100300305	elongation factor 1-alpha, somatic form-like	XP_002697543	-1.33579
pgr1n.pk008.c17	ENG	endoglin	NP_001074356	-1.2344
pgr1n.pk003.f8	ERAP1	endoplasmic reticulum aminopeptidase 1	XP_001232418	-1.4594
pgp1n.pk009.n7	ERGIC1	endoplasmic reticulum-golgi intermediate compartment (ERGIC) 1	XP_414530	-1.48018
pgp1n.pk006.f19	ELMO2	engulfment and cell motility 2	XP_417479	-1.23716
pgm2n.pk004.h5	ELMO2	engulfment and cell motility 2	XP_417479	-1.53906
pgf2n.pk004.c6	ELMO3	engulfment and cell motility 3	NP_001243730	-1.35263
pgp1n.pk012.o18		envelope protein, partial [Avian leukosis virus]	BAM21557	-2.37521
pgm1c.pk001.f6	ETHE1	ethylmalonic encephalopathy 1	NP_075643	-1.22051
pgp1n.pk009.o22	LOC100406521	eukaryotic initiation factor 4A-II-like	XP_002758206	-1.20116
pgp2n.pk003.l1	EIF2AK3	eukaryotic translation initiation factor 2-alpha kinase 3	XP_420868	-1.321
pnlb.pk0008.e11	LOC100836953	eukaryotic translation initiation factor 3 subunit F-like	XP_003569136	-3.11206
pgf1n.pk008.g18	EIF4EBP1	eukaryotic translation initiation factor 4E binding protein 1	NP_004086	-1.42929
pgm2n.pk013.a8	LOC100858931	exosome complex component RRP46-like	XP_003643513	-1.74669
pgm2n.pk010.i12	EXOSC2	exosome component 2	NP_001012816	-1.21986
pgl1n.pk005.b16	F11R	F11 receptor	NP_001076835	-1.25161
pgf2n.pk004.j20	FSCN1	fascin homolog 1, actin-bundling protein	NP_003079	-1.46997
pgp2n.pk009.i13	FBXW7	F-box and WD repeat domain containing 7, E3 ubiquitin protein ligase	NP_001013433	-1.3674
pgp1c.pk003.h18	FBXO48	F-box protein 48	XP_419336	-1.23273
pgf1n.pk007.k21	LOC771021	feather keratin 2-like	XP_001234337	-1.58854
pgp2n.pk010.o1	FUK	fucokinase	NP_659496	-1.2059
pgp1n.pk013.m17	GPR123	G protein-coupled receptor 123	NP_001077378	-1.32274
pgf2n.pk006.f1	GIF	gastric intrinsic factor (vitamin B synthesis)	XP_001233885	-1.39787
pgf2c.pk001.d23	GSN	gelsolin	NP_990265	-1.37998
pgp1n.pk008.c17	GSN	gelsolin	NP_990265	-1.40653
pgp2n.pk010.k23	GTF3C3	general transcription factor IIIC, polypeptide 3, 102kDa	NP_001006515	-1.40766
pgp1n.pk013.g7	GFAP	glial fibrillary acidic protein	XP_418091	-1.45718
pgp1n.pk009.p16	GLUL	glutamate-ammonia ligase	NP_990824	-1.20782
pgr1n.pk008.j2	QARS	glutaminyl-tRNA synthetase	NP_001012800	-1.52657
pgl1n.pk007.b7	GCAT	glycine C-acetyltransferase	NP_055106	-1.28342
pft1c.pk004.h5	GNB1	guanine nucleotide binding protein (G protein), beta polypeptide 1	NP_002065	-1.45941
pgm2n.pk013.d18	GNL3L	guanine nucleotide binding protein-like 3 (nucleolar)-like	NP_061940	-1.26962
pgp2n.pk007.i21	GBP	guanylate binding protein	NP_989983	-1.37756
pgf2n.pk006.a13	GBP1	guanylate binding protein 1, interferon-inducible	NP_002044	-1.73767
pgp1n.pk012.p17	HSPD1	heat shock 60kDa protein 1 (chaperonin)	NP_001012934	-1.98412
pgp1n.pk007.l20	HSP90AA1	heat shock protein 90kDa alpha (cytosolic), class A member 1	NP_001017963	-1.22417
pgp1n.pk001.n20	HCLS1	hematopoietic cell-specific Lyn substrate 1	NP_005326	-1.27233
pgf1n.pk010.m4	HBG2	hemoglobin, gamma G	NP_990820	-1.26464
pgm2n.pk006.j7	HMGB1	high mobility group box 1	NP_002119	-1.22493
pgm2n.pk011.e2	HOMER3	homer homolog 3	XP_418233	-1.22897
pgl1n.pk012.l20	HSD11B1	hydroxysteroid (11-beta) dehydrogenase 1	XP_417988	-3.10815
pgp1n.pk005.h1	HSD17B4	hydroxysteroid (17-beta) dehydrogenase 4	NP_990274	-1.34766
pgp1c.pk002.g18	IGJ	Immunoglobulin J chain	P01592	-1.25047
pgp1c.pk002.f6	IGJ	immunoglobulin J polypeptide, linker protein for immunoglobulin alpha and mu polypeptides	NP_989594	-1.25963
pgf2n.pk002.o9	IGLL1	immunoglobulin lambda-like polypeptide 1	NP_064455	-1.23883
pgp1c.pk002.d18	IGLL1	immunoglobulin lambda-like polypeptide 1	NP_064455	-1.37886
pgm2n.pk005.o16	IGLL1	immunoglobulin lambda-like polypeptide 1	NP_064455	-1.38753
pgp1n.pk011.c22	IGLL1	immunoglobulin lambda-like polypeptide 1	NP_064455	-1.51401
pgf1n.pk005.p19	ID3	inhibitor of DNA binding 3, dominant negative helix-loop-helix protein	NP_989920	-1.5695
pgp1n.pk012.n7	CASP18	initiator caspase	NP_001038154	-1.43287
pgm2n.pk003.p22	ITGAV	integrin, alpha V (vitronectin receptor, alpha polypeptide, antigen CD51)	NP_990770	-1.44861
pgf2n.pk004.k22	IFIH1	interferon induced with helicase C domain 1	NP_001180567	-1.31919
pnlb.pk0008.d7	IDH2	isocitrate dehydrogenase2	NP_001140324	-1.48247
pgf1n.pk007.l7	KPNB1	karyopherin (importin) beta 1	NP_001263382	-1.40459
pco1c.pk001.j23	KPNA3	karyopherin alpha 3 (importin alpha 4)	NP_002258	-1.34405
pgp1n.pk009.n9	KRT222	keratin 222	NP_001182406	-1.23854
pgp1c.pk002.f23	KRT85	keratin 85	NP_002274	-1.83617
pgp1n.pk011.j9	KRTAP5-5	Keratin-associated protein 5-5	Q2TA51	-1.23257
pgp1n.pk011.k10	KRTAP5-5	Keratin-associated protein 5-5	Q2TA51	-1.32183
pgf1n.pk010.a7	KIAA0513	KIAA0513	NP_055547	-1.56617
pgf2n.pk005.g22	KIAA0556	KIAA0556 ortholog	XP_003642159	-1.63169
pgr1n.pk001.c3	KLF5	Kruppel-like factor 5 (intestinal)	NP_001721	-1.21838
pco1s.pk001.b11	LTF	lactotransferrin	NP_990635	-1.5794
pgp2n.pk007.e14	LAMA5	laminin, alpha 5	XP_003642506	-1.23729
pco1s.pk001.f9	LAMC1	laminin, gamma 1 (formerly LAMB2)	XP_001234659	-1.20351
pco1c.pk001.g2	LRRFIP2	leucine rich repeat (in FLII) interacting protein 2	XP_001235426	-1.60273
pgp1n.pk013.p14	LRRC16B	leucine rich repeat containing 16B	XP_001918362	-1.37691
pgf2c.pk001.o24	LUC7L	LUC7-like (S. cerevisiae)	XP_414951	-1.48562
pgf2n.pk002.m7	KDM2B	lysine (K)-specific demethylase 2B	NP_001005366	-1.36794
pgr1n.pk007.b7	KDM6A	lysine (K)-specific demethylase 6A	NP_066963	-1.41396
pgp2n.pk004.j14	HLA-B	major histocompatibility complex, class I, B	NP_005505	-1.56359
pgf1n.pk007.l22	MKRN1	makorin ring finger protein 1	NP_038474	-1.58878
pgf1n.pk010.j16	ME2	malic enzyme 2, NAD(+)-dependent, mitochondrial	NP_001161807	-1.30745
pgf1n.pk010.f19	ME3	malic enzyme 3, NADP(+)-dependent, mitochondrial	NP_001014811	-1.38808
pgf1n.pk008.l23	MGAT4B	mannosyl (alpha-1,3-)-glycoprotein beta-1,4-N-acetylglucosaminyltransferase, isozyme B	XP_414605	-1.34693
pgr1n.pk007.n19	MMP10	matrix metallopeptidase 10 (stromelysin 2)	XP_417175	-1.24507
pgl1n.pk006.l11	MED27	mediator complex subunit 27	NP_001264204	-5.05772
pgm1c.pk002.a12	MAGEE1	melanoma antigen family E, 1	NP_065983	-1.2299
pgp1n.pk013.m6	NDNL2	Melanoma-associated antigen G1	Q96MG7	-1.2545
pgf1n.pk009.k2	METTL7A	methyltransferase like 7A	XP_424479	-1.21548
pgr1n.pk002.d3	MFAP4	microfibrillar-associated protein 4	NP_001185624	-1.47768
pgp1n.pk009.o10	MAP4	microtubule-associated protein 4	NP_001127836	-1.2203
pgm2n.pk006.k23	MIDN	midnolin	NP_796375	-1.25531
pgp1n.pk005.b16	MAVS	mitochondrial antiviral signaling protein	NP_001012911	-1.28171
pgp1n.pk002.n21	MAPK8	mitogen-activated protein kinase 8	XP_003801693	-1.44031
pgp1n.pk001.h23	MRTO4	mRNA turnover 4 homolog (S. cerevisiae)	XP_425751	-1.35902
pgp1n.pk013.m12	MYO1E	myosin IE	NP_004989	-1.29591
pgf1n.pk002.o14	MYH11	myosin, heavy chain 11, smooth muscle	NP_990605	-1.51687
pgp2n.pk002.a13	SIRT5	NAD-dependent protein deacylase sirtuin-5, mitochondrial	Q9NXA8	-1.23803
pgp1n.pk003.o18	ND1	NADH dehydrogenase subunit 1	YP_272072	-1.623
pgp1n.pk008.a15	ND5	NADH dehydrogenase subunit 5	YP_272121	-1.52927
pgm2n.pk010.i4	NPTN	neuroplastin	XP_413703	-1.25515
pgr1n.pk008.m24	NIPAL3	NIPA-like domain containing 3	XP_417843	-1.29537
pgf1n.pk007.p17	NISCH	Nischarin	Q9Y2I1	-1.2065
pgp2n.pk003.g20	LOC693257	NK-lysin	NP_001038145	-1.58432
pgp1n.pk009.o15		No Hits Found		-1.20903
pgm1c.pk001.i9		No Hits Found		-1.21367
pco1c.pk001.l19		No Hits Found		-1.22647
pgp2n.pk007.e22		No Hits Found		-1.24457
pgr1n.pk006.m9		No Hits Found		-1.24503
pgl1n.pk012.b4		No Hits Found		-1.24568
pgf2n.pk006.h17		No Hits Found		-1.26795
pgl1n.pk004.h24		No Hits Found		-1.27509
pnfb.pk0009.g11		No Hits Found		-1.28434
pgp1n.pk012.e2		No Hits Found		-1.29599
pnlb.pk0008.c8		No Hits Found		-1.29668
pgf1n.pk011.j13		No Hits Found		-1.30837
pgr1n.pk004.c11		No Hits Found		-1.31842
pft1c.pk004.c9		No Hits Found		-1.34065
pgf1n.pk012.h23		No Hits Found		-1.36072
pnl1s.pk002.e11		No Hits Found		-1.40585
pgf1n.pk008.g19		No Hits Found		-1.40703
pgf2n.pk005.n5		No Hits Found		-1.41743
pgp1n.pk002.d3		No Hits Found		-1.47853
pnlb.pk0001.h1		No Hits Found		-1.49405
pgp1c.pk002.f15		No Hits Found		-1.50648
pft1c.pk001.c4		No Hits Found		-1.52794
pnfb.pk0002.h5		No Hits Found		-1.61123
pgp2n.pk006.f17		No Hits Found		-1.76285
pgl1n.pk005.o5		No Hits Found		-2.19821
pnlb.pk0008.a12		No Hits Found		-2.92663
pnlb.pk0008.b11		No Hits Found		-2.94707
pnlb.pk0008.f8		No Hits Found		-3.03565
pgf1n.pk006.c7		No Hits Found		-33.7023
pgp1c.pk002.n2	NFYC	nuclear transcription factor Y, gamma	NP_055038	-1.22752
pgr1n.pk007.b14	NUP205	nucleoporin 205kDa	NP_055950	-1.28367
pgp1n.pk012.h22	COPN5L1	opsin 5-like 1	XP_419178	-1.28219
pgr1n.pk007.d20	OAZ1	ornithine decarboxylase antizyme 1	NP_004143	-1.20041
pnlb.pk0007.h1	OIH	Ovoinhibitor	P10184	-1.25623
pgp2n.pk003.f17	OXR1	oxidation resistance 1	NP_001185461	-1.2962
pgp2n.pk005.i20	PNPLA2	patatin-like phospholipase domain containing 2	NP_001106762	-2.06166
pgp1n.pk003.p5	PCF11	PCF11, cleavage and polyadenylation factor subunit, homolog	XP_417214	-1.27801
pgl1n.pk014.k5	PDS5A	PDS5, regulator of cohesion maintenance, homolog A (S. cerevisiae)	NP_001093869	-1.68433
pgp1n.pk001.k11	PPIL4	peptidylprolyl isomerase (cyclophilin)-like 4	XP_419663	-1.4656
pgp1n.pk009.o12	PPL	periplakin	NP_002696	-1.21121
pgr1n.pk008.p22	PPARD	peroxisome proliferator-activated receptor beta	NP_006229	-1.38034
pgm2n.pk002.h21	PHF5A	PHD finger-like domain-containing protein 5A	P83871	-1.29425
pgp2n.pk008.e3	PCYT1A	phosphate cytidylyltransferase 1, choline, alpha	NP_001098522	-1.26844
pgp2n.pk009.e6	PPAP2A	phosphatidic acid phosphatase type 2A	NP_001073798	-1.35943
pgm2n.pk003.a16	PIGK	phosphatidylinositol glycan anchor biosynthesis, class K	NP_001026449	-1.24651
pgp2n.pk009.i14	PIGP	phosphatidylinositol glycan anchor biosynthesis, class P	XP_416726	-1.45345
pgf2n.pk001.n19	PDE9A	phosphodiesterase 9A	XP_416748	-1.47783
pgp1c.pk002.g15	PGD	phosphogluconate dehydrogenase	NP_001006303	-1.26386
pgm1c.pk001.e18	PIK3C2A	phosphoinositide-3-kinase, class 2, alpha polypeptide	XP_421003	-1.63534
pgr1n.pk002.i15	PLCG1	phospholipase C, gamma 1	NP_067255	-1.27714
pgf2c.pk001.o17	PLCL2	phospholipase C-like 2	NP_001137854	-1.33647
pgp1n.pk013.b18	PID1	phosphotyrosine interaction domain containing 1	NP_001171615	-1.42223
pgl1c.pk002.k7	PLG	plasminogen	XP_419618	-1.97462
pgf1n.pk010.e19	PODN	podocan	XP_003641760	-1.33524
pgf1n.pk008.g6	PABPC1	poly(A) binding protein, cytoplasmic 1	NP_002559	-1.23316
pgp1n.pk006.n19	POLR2A	polymerase (RNA) II (DNA directed) polypeptide A, 220kDa	NP_000928	-1.29184
pgp1n.pk002.p10	KCNG2	potassium voltage-gated channel, subfamily G, member 2	NP_990370	-1.39688
pft1c.pk001.f6	ALVE-env	Pr57 env polyprotein precursor	ADO33895	-19.9998
pgl1n.pk013.h15	ALVE-env	Pr57 env polyprotein precursor	ADO33895	-51.9941
pgp1n.pk001.d16	PRELP	proline/arginine-rich end leucine-rich repeat protein	NP_002716	-2.33403
pgp1n.pk009.n17	PSMD13	proteasome (prosome, macropain) 26S subunit, non-ATPase, 13	P84169	-1.36411
pgf1n.pk001.c16	CLN6	Protein Cln6	Q3U466	-1.22637
pgp1n.pk010.l21	LOC100539064	protein FAM104A-like	XP_003211563	-1.48443
pgf1n.pk011.o18	PRKD1	protein kinase D1	XP_003208271	-1.46015
pgl1n.pk010.e12	PRKDC	protein kinase, DNA-activated, catalytic polypeptide	NP_001075109	-1.36634
pgl1n.pk002.m15	PRKDC	protein kinase, DNA-activated, catalytic polypeptide	NP_001075109	-1.64306
pgp1c.pk003.o7	PPP2R5A	protein phosphatase 2, regulatory subunit B', alpha	XP_419432	-1.24819
pgp1n.pk001.m13	PPP4R2	protein phosphatase 4, regulatory subunit 2	NP_001006142	-1.3291
pgp1n.pk009.o23	PLP1	proteolipid protein 1 (Pelizaeus-Merzbacher disease, spastic paraplegia 2, uncomplicated)	NP_990608	-1.42557
pgf1n.pk003.j18		Putative uncharacterized protein	Q5ZLC2	-1.26861
pgm2n.pk010.g21		Putative uncharacterized protein	Q5ZMT8	-1.28702
pgm1n.pk001.m22		Putative uncharacterized protein	Q5ZLU9	-1.31065
pgm2n.pk010.j14	OXA1L	Putative uncharacterized protein	Q3U3X8	-1.33108
pgf2n.pk001.d16		Putative uncharacterized protein	Q5ZJQ0	-1.35955
pgf1n.pk004.p4		Putative uncharacterized protein	Q5F4A6	-2.36431
pgp2n.pk009.b20		Putative uncharacterized protein	Q08525	-1.30943
pgp1n.pk005.a12	PDK4	pyruvate dehydrogenase kinase, isozyme 4	NP_001186838	-1.49596
pgm2n.pk006.l8	RABIF	RAB interacting factor	NP_663485	-1.24429
pnlb.pk0005.a11	RAN	RAN, member RAS oncogene family	NP_990589	-1.27245
pgf1n.pk007.f23	RASSF1	Ras association domain-containing protein 1	Q5TZT2	-1.25845
pgf1n.pk007.h19	UPF1	Regulator of nonsense transcripts 1	Q92900	-2.63697
pgp1n.pk010.o12	RTN3	reticulon 3	NP_001252518	-1.4911
pgp1n.pk009.l5	RTN4	reticulon 4	NP_001264016	-1.3696
pgl1n.pk008.d1	RP1L1	retinitis pigmentosa 1-like 1	NP_849188	-1.54109
pgl1n.pk007.n1	RP2	retinitis pigmentosa 2 (X-linked recessive)	NP_001008680	-1.32606
pgp1n.pk007.i23	ARHGEF5	Rho guanine nucleotide exchange factor (GEF) 5	XP_002188092	-1.31365
pgp1n.pk005.a9	RPL15	ribosomal protein L15	XP_426002	-1.23414
pgp1n.pk011.k9	RPL3	ribosomal protein L3	NP_000958	-1.29434
pgp1n.pk007.g13	RPL4	ribosomal protein L4	NP_000959	-1.39199
pgm1c.pk003.d23	RPL5	ribosomal protein L5	NP_989912	-1.33287
pgf2n.pk001.a6	RPL7A	ribosomal protein L7a	NP_001004379	-1.24515
pgf1n.pk009.f4	RPS17L	ribosomal protein S17-like	NP_989548	-1.2346
pgr1n.pk008.l8	RPS2	ribosomal protein S2	NP_002943	-1.24969
pgf1n.pk002.c9	RPS23	ribosomal protein S23	NP_001016	-1.25766
pgm2n.pk011.n20	NQO2	Ribosyldihydronicotinamide dehydrogenase [quinone]	Q6AY80	-1.22531
pgf2n.pk002.f20	LOC718351	RING finger protein 185-like	XP_001110905	-1.39226
pgm2n.pk011.c11	LOC425562	RNA-binding protein 4B-like	XP_003643577	-1.37044
pgf2c.pk001.b14	HuA	RNA-binding protein HuA	Q9PW24	-1.26302
pgf2n.pk006.n4	RNPS1	RNA-binding protein with serine-rich domain 1	Q99M28	-1.26986
pgf1n.pk010.h3	SCARF1	Scavenger receptor class F member	Q14162	-1.7172
pgp1n.pk013.o10	SCFD2	sec1 family domain containing 2	XP_001233406	-1.33749
pgf1n.pk007.d10	SHPK	Sedoheptulokinase	Q8WUH3	-1.20052
pnlb.pk0005.f12	SPINK5	serine peptidase inhibitor, Kazal type 5	NP_001025783	-1.28858
pgf2n.pk002.f19	SPINK5	serine peptidase inhibitor, Kazal type 5	NP_001025783	-1.44522
pnlb.pk0008.b4	SPINK5	serine peptidase inhibitor, Kazal type 5	NP_001025783	-1.88676
pgr1c.pk001.n18	SRSF1	serine/arginine-rich splicing factor 1	NP_001107213	-1.59962
pgp1n.pk001.p15	SGK1	serum/glucocorticoid regulated kinase 1	NP_989807	-1.28603
pgp2n.pk007.d12	SETD7	SET domain containing (lysine methyltransferase) 7	NP_085151	-1.35675
pgm2n.pk002.g10	SETD8	SET domain containing (lysine methyltransferase) 8	XP_415116	-1.28416
pgr1c.pk001.o22	SETD9	SET domain containing 9	XP_001233556	-1.26154
pgp1n.pk012.m8	SH2D1B	SH2 domain-containing protein 1B	O14796	-1.42868
pgr1n.pk001.h24	SHC4	SHC (Src homology 2 domain containing) family, member 4	XP_424123	-1.3243
pgp1n.pk002.p1	SIN3B	SIN3 transcription regulator homolog B (yeast)	NP_056075	-1.25685
pgp1n.pk004.b24	SLIT3	slit homolog 3 (Drosophila)	NP_001183971	-1.20835
pgl1n.pk003.n16	SMIM15	small integral membrane protein 15	NP_001186160	-1.47751
pgp1n.pk013.m16	SMIM15	small integral membrane protein 15	NP_001186160	-1.50782
pgr1n.pk005.n7	SLC22A3	Solute carrier family 22 member 3	O75751	-1.27277
pgp2n.pk005.e19	SLC22A3	Solute carrier family 22 member 3	O75751	-1.74358
pgl1n.pk006.p19	SLC24A6	solute carrier family 24 (sodium/potassium/calcium exchanger), member 6	XP_415321	-1.38944
pgl1n.pk013.f8	SLC24A6	solute carrier family 24 (sodium/potassium/calcium exchanger), member 6	XP_415321	-1.39846
pgp1c.pk002.h10	SLC27A1	solute carrier family 27 (fatty acid transporter), member 1	NP_001034691	-1.37025
pgf2n.pk004.g16	SLC47A1	solute carrier family 47, member 1	NP_060712	-1.212
pgf2n.pk005.p12	SPG7	spastic paraplegia 7 (pure and complicated autosomal recessive)	NP_001012545	-1.68772
pgp1n.pk009.c3	SPTAN1	spectrin, alpha, non-erythrocytic 1	NP_003118	-1.29142
pgp1n.pk013.a23	SPATA20	Spermatogenesis-associated protein 20	Q8TB22	-1.20111
pgp2n.pk004.e13	ST6GALNAC2	ST6 (alpha-N-acetyl-neuraminyl-2,3-beta-galactosyl-1,3)-N-acetylgalactosaminide alpha-2,6-sialyltransferase 2	NP_990564	-1.22073
pgl1n.pk009.k19	STBD1	starch binding domain 1	XP_429975	-1.50795
pgp1n.pk008.l12	STMN2	Stathmin-2	Q90987	-1.37124
pgp1n.pk005.b7	SDHB	succinate dehydrogenase [ubiquinone] iron-sulfur subunit, mitochondrial-like	XP_003642552	-1.25661
pnfb.pk0002.f11	SDHD	succinate dehydrogenase complex, subunit D, integral membrane protein	NP_002993	-1.23291
pgp2n.pk006.k17	RIC8B	Synembryn-B	Q9NVN3	-1.49311
pgp1n.pk006.k21	TAPBP	TAP binding protein (tapasin)	NP_001029988	-1.28001
pgp1n.pk013.f14	LOC100221539	TBC1 domain family, member 24	NP_001185653	-1.48938
pgf1n.pk001.f1	TBC1D4	TBC1 domain family, member 4	XP_003640601	-1.20836
pgp1c.pk002.f24	AGPAT6	Testis spermatogenesis apoptosis-related protein 7	Q5QHR4	-1.20519
pgp1n.pk004.b23	THBS1	thrombospondin 1	NP_003237	-1.29207
pgp1n.pk008.m17	TK1	Thymidine kinase	Q8IZR3	-1.25258
pgp1n.pk001.n18	TIMP4	TIMP metallopeptidase inhibitor 4	XP_001232059	-2.65486
pgf1n.pk010.m5	TOP2A	topoisomerase (DNA) II alpha 170kDa	NP_990122	-1.24402
pgf2n.pk006.k16	TCF7L2	transcription factor 7-like 2 (T-cell specific, HMG-box)	NP_001139746	-1.43292
pgf2c.pk001.l6	TF	transferrin	NP_001127430	-1.50034
pgp2n.pk007.n16	TMCC2	transmembrane and coiled-coil domain family 2	XP_417961	-1.30112
pgp1n.pk014.g5	TMEM115	transmembrane protein 115	NP_008955	-1.52139
pgm2n.pk003.d12	TMEM131	transmembrane protein 131	NP_056163	-1.21344
pgm2n.pk002.g6	TRIB2	tribbles homolog 2 (Drosophila)	NP_067675	-1.39019
pgp1n.pk007.i10	TRIO	trio Rho guanine nucleotide exchange factor	NP_009049	-1.223
pgf1n.pk010.d21	TRIM47	tripartite motif containing 47	XP_003642373	-1.31185
pgp2n.pk005.c12	TPP1	tripeptidyl peptidase I	NP_001096294	-1.2504
pgr1c.pk001.n8	TPM2	tropomyosin 2 (beta)	NP_990777	-1.51005
pgr1n.pk004.p9	WRB	tryptophan rich basic protein	XP_002189540	-1.24372
pgf2n.pk005.h7	TNFAIP2	tumor necrosis factor, alpha-induced protein 2	XP_421383	-1.2286
pgp2n.pk006.e23	U2AF1	U2snRNP auxiliary factor small subunit	Q98SE2	-1.20211
pgl1n.pk013.n10	UQCRH	ubiquinol-cytochrome c reductase hinge protein	XP_001235148	-1.26833
pgr1n.pk001.h18	USP14	Ubiquitin carboxyl-terminal hydrolase 14	Q53XY5	-1.24718
pgr1n.pk001.h12	USP14	ubiquitin specific peptidase 14 (tRNA-guanine transglycosylase)	XP_419150	-1.23391
pgp2n.pk003.o13	GALE	UDP-galactose-4-epimerase	XP_417833	-1.24122
pgf1n.pk010.a14	LOC420108	uncharacterized LOC420108	XP_429734	-1.76905
pgr1n.pk008.j8	LOC422372	uncharacterized LOC422372	XP_429951	-1.2111
pgp1n.pk005.j23	NEK6	Uncharacterized protein	Q5F3L5	-1.2022
pgf1n.pk012.o23	TIA1	Uncharacterized protein	Q800W4	-1.31185
pgf1n.pk007.d24	C18orf32	UPF0729 protein C18orf32	Q8TCD1	-1.31421
pgr1n.pk006.f8	VPS26A	Vacuolar protein sorting-associated protein 26A	O75436	-1.20465
pgf2n.pk004.a20	VLDLR	very low density lipoprotein receptor	NP_990560	-1.41469
pgf1n.pk012.k10	VHL	von Hippel-Lindau tumor suppressor	XP_414447	-1.25615
pgp1n.pk008.m1	VWCE	von Willebrand factor C and EGF domains	NP_689931	-1.24057
pgp1n.pk005.c17	REL	v-rel reticuloendotheliosis viral oncogene homolog (avian)	NP_001161198	-1.23568
pgp1n.pk013.f16	WFDC1	WAP four-disulfide core domain 1	NP_989885	-1.65575
pgm2n.pk010.m13	WDR45	WD repeat domain 45	NP_956525	-1.5737
pgp1n.pk013.h17	WBP11	WW domain binding protein 11	XP_425454	-1.61506
pgf1n.pk002.m24		X-linked retinopathy protein	Q07826	-1.43864
pgp1n.pk008.n14	ZBTB10	zinc finger and BTB domain containing 10	NP_076418	-1.47802
pgf1n.pk011.o14	ZBTB25	Zinc finger and BTB domain containing 25	Q6P754	-1.46768
pgf2n.pk005.g1	ZNF282	zinc finger protein 282	NP_003566	-1.40021
pgf2n.pk005.g15	ZNF282	Zinc finger protein 282	Q9UDV7	-1.48718
pgf1n.pk003.i4	ZKSCAN5	zinc finger with KRAB and SCAN domains 5	NP_055384	-1.69937
pgf1n.pk006.d17	ZDHHC12	zinc finger, DHHC-type containing 12	XP_415490	-1.23771
pgm2n.pk007.o14	ZNHIT6	zinc finger, HIT-type containing 6	XP_422364	-1.32474
		Higher Expression in HG
		Higher Expression in LG

## Sheet: Array_Main Effect of Age
Additional File 3. Differentially-expressed (DE) genes from microarray analysis of abdominal fat in HG-LG cockerels (1-11 wk).							Estimated Fold Difference
Clone ID	Gene Symbol	Gene Name	ID	Age_fdrpval	Est_A1	Est_A3	Est_A5	Est_A7	Est_A9	Est_A11
pgp1n.pk007.l21	GSDMDC1	14 kDa transmembrane protein	NP_006426	0.00939375	4.0044	3.75776	3.49966	2.75902	3.04365	3.30285
pgp2n.pk005.l13	LTB4DH	15-oxoprostaglandin 13-reductase	NP_036344	0.0162622	3.16326	3.15215	3.56232	4.08155	3.48308	3.55949
pgp1n.pk005.h1	HSD17B4	17-beta-hydroxysteroid dehydrogenase type IV	NP_000405	1.94e-12	3.19922	3.34778	1.69195	0.493958	2.90668	3.0909
pgf1n.pk010.h20	OAS3	2',5'-oligo adenylate synthetase A	NP_003724	0.000317284	0.711905	-0.265105	-0.4595	-0.897773	-1.01688	-1.00346
pgl1n.pk010.e4	OAS3	2',5'-oligo adenylate synthetase A	NP_003724	0.0025973	0.0576402	-1.41885	-2.18362	-1.79344	-2.05923	-2.25734
pgp1n.pk001.d2	OAS3	2',5'-oligo adenylate synthetase A	NP_003724	0.00215117	2.99429	2.54536	2.7562	1.72789	2.06854	2.56953
pgl1n.pk003.o1		2',5'-oligo adenylate synthetase A	NP_006178	0.00391643	-0.74205	-1.80146	-2.51629	-2.18692	-2.78899	-2.25157
pnlb.pk0008.e11		26S proteasome regulatory subunit; protein id: At2g39990.1,supported by cDNA: gi_15027934, supported by cDNA:gi_17064959, supported by cDNA: gi_20259172, supportedby cDNA: gi_20260039, supported by cDNA: gi_2351375	NP_003745	4.11085e-05	0.379127	-1.56195	-1.36272	-1.84134	-2.49919	-2.70187
pgl1n.pk007.f12		3 beta-hydroxy-delta 5-C27-steroid oxidoreductase	NP_079469	0.021444	-2.96431	-4.06596	-2.57659	-3.35067	-2.64186	-3.6098
pgp1c.pk002.j19	RPS10	40S ribosomal protein S10	NP_001005	0.0397513	4.96066	5.04498	4.77705	4.40977	4.43123	4.76647
pgp2n.pk005.b13	RPS4X	40S ribosomal protein S4	NP_000998	0.0228792	5.33816	5.0771	4.74348	5.04254	4.78772	4.83815
pgp1n.pk004.o17	RPSA	40S RIBOSOMAL PROTEIN SA (P40) (34/67 KDA LAMININ RECEPTOR) (37LRP)	NP_002286	0.0125568	5.31129	5.09291	5.45255	5.52068	5.03885	5.22742
pgp1n.pk008.j21	ABAT	4-aminobutyrate aminotransferase	NP_000654	0.0167667	4.99269	4.93224	5.1394	5.65159	5.26839	5.37609
pgf2n.pk006.h18		5'-nucleotidase, cytosolic IB; autoimmune infertility-related protein; 5'nucleotidase	NP_115915	0.000129782	3.27935	3.38255	3.14444	2.4803	2.61298	3.51363
pgf1n.pk001.f2		60S RIBOSOMAL PROTEIN L13 (BREAST BASIC CONSERVED PROTEIN 1)	NP_000968	0.00427729	1.90634	0.897646	0.454786	0.951563	0.827121	0.842545
pgl1n.pk010.m22		6-phosphofructo-2-kinase/fructose-2, 6-bisphosphatase	NP_002616	0.00289124	2.0162	2.53683	2.66705	2.84466	3.34007	3.46142
pgl1n.pk002.l9		6-phosphofructo-2-kinase/fructose-2,6-biphosphatase 4	NP_004558	0.0447344	-1.90693	-1.4819	-1.54949	-1.14931	-0.603709	-0.949619
pco1s.pk001.b6	MMP2	72 kDa type IV collagenase precursor (72 kDa gelatinase) (Matrix metalloproteinase-2) (MMP-2) (Gelatinase A)	NP_004521	0.0157469	-0.50658	0.169986	-0.646657	0.37803	0.567969	0.495126
pgf2n.pk006.b19	ADAM17	a disintegrin and metalloproteinase domain 17, isoform 2 preproprotein; TNF-alpha converting enzyme; snake venom-like protease	NP_003174	0.000513463	-0.489281	-0.248684	0.214684	0.230308	0.353508	0.380364
pgl1n.pk011.f8	ABHD3	abhydrolase domain containing 3; expressed sequence AA675331; lungalpha/beta hydrolase 3	NP_612213	3.92e-06	-2.26986	-1.54509	-1.53267	-0.340638	-0.103495	-0.435238
pgp2n.pk003.p18	BCAP31	accessory protein BAP31	NP_005736	0.0376308	5.17054	4.77444	4.37288	4.40499	3.72052	4.35091
pgp1n.pk014.i4	ACAT1	ACETYL-COA ACETYLTRANSFERASE, MITOCHONDRIAL PRECURSOR (ACETOACETYL-COA THIOLASE)	NP_000010	0.00312179	0.730933	0.792618	0.589821	1.09104	0.872886	0.671879
pgm2n.pk005.f16		actin-related protein 3-beta	NP_065178	0.0339036	2.31353	2.19682	1.93982	1.56631	1.25792	1.30412
pgm2n.pk010.n2		active breakpoint cluster region-related protein isoform a	NP_001083	0.00812189	-1.2062	-1.50509	-1.01694	-0.412959	0.254488	-0.672551
pgp2n.pk005.n22	ACADL	acyl Coenzyme A dehydrogenase, long chain	NP_001599	0.00526474	4.38733	4.26928	4.67928	5.0313	4.30554	4.13064
pgr1n.pk007.a19	ACYP2	ACYLPHOSPHATASE, ORGAN-COMMON TYPE ISOZYME (ACYLPHOSPHATEPHOSPHOHYDROLASE) (ISOZYME CH2)	XP_370768	0.00425299	4.77958	4.73148	4.56674	4.53549	4.11698	3.73089
pgp2n.pk002.n9		ADAMTS-8 precursor (A disintegrin and metalloproteinase withthrombospondin motifs 8) (ADAM-TS 8) (ADAM-TS8) (METH-2)(METH-8)		0.014087	-1.63645	-1.73977	-1.51279	-1.39114	-0.987331	-1.21782
pgp2n.pk010.d16		adapter protein ATH-55	NP_064581	0.0442726	-3.49925	-3.22377	-2.99626	-2.45122	-2.74156	-2.53436
pgp2n.pk002.a23		Adapter-related protein complex 3 mu 1 subunit (Mu-adaptin 3A) (AP-3 adapter complex mu3A subunit)	NP_036227	0.0159101	6.56019	6.36076	6.32072	6.50412	6.06518	6.26684
pgp1n.pk012.h1		adaptor-related protein complex 1, mu 1 subunit; clathrin assemblyprotein complex 1, medium chain; clathrin coat assemblyprotein AP47; golgi adaptor AP-1 47 kDa protein; HA1 47kDa subunit; clathrin assembly protein complex AP1, musubunit; clathrin adaptor	NP_115882	0.00432788	5.34344	5.96404	5.92975	6.40056	6.18749	6.3012
pgp1n.pk008.k6	AP2B1	adaptor-related protein complex 2, beta 1 subunit	NP_001273	1.88e-06	-1.20825	-0.207777	-0.0503702	0.704467	0.576439	0.388424
pgf1n.pk010.b12	ADORA2A	ADENOSINE A2B RECEPTOR	NP_000667	0.0451617	-0.642916	-0.649801	-0.32771	0.117456	0.260358	0.303959
pgf2n.pk005.d6	ADAT1	adenosine deaminase, tRNA-specific 1	NP_036223	0.0451312	6.01637	5.80311	6.24229	6.52173	5.94247	5.10789
pgp1c.pk002.p11	ADCY2	adenylate cyclase 2; adenylyl cyclase 2; adenylate cyclase II;adenylyl cyclase; ATP pyrophosphate-lyase; type IIadenylate cyclase; 3',5'-cyclic AMP synthetase	NP_065433	3.87e-12	-1.71645	2.48596	1.72711	1.69062	1.40092	1.52811
pgf2n.pk006.l16	ADCY9	Adenylate cyclase, type IX (ATP pyrophosphate-lyase) (Adenylyl cyclase)	NP_001107	0.00899104	2.54464	2.65329	2.54979	2.06441	2.07162	2.72229
pgp1n.pk006.c19	CAP2	adenylyl cyclase-associated protein 2	NP_006357	0.017235	3.53334	3.48368	3.39895	3.10162	2.93636	3.27513
pgf1n.pk001.h7	FABP4	adipocyte fatty acid binding protein	NP_001433	0.00529766	5.55521	5.22567	4.60096	5.18752	5.37148	5.46053
pgf1n.pk008.j6		adipocyte-derived leucine aminopeptidase	NP_057526	0.0409247	-0.684493	-0.816399	-0.121819	0.346651	0.0265837	0.201363
pgr1n.pk003.f8		adipocyte-derived leucine aminopeptidase	NP_057526	0.0164798	-0.370587	-0.402466	-0.594705	-0.835426	-0.0933014	0.0687713
pgm2n.pk014.f5	ADIPOQ	Adiponectin	NP_004788	0.0209457	0.14358	0.24509	0.513562	-0.281185	0.0767485	-0.350953
pgf1n.pk006.k8	ADPRH	ADP-ribosylarginine hydrolase	NP_001116	3.75136e-05	-1.34661	-0.781052	-0.751497	0.0213322	0.339199	0.153144
pgf1n.pk012.j3		ADP-ribosylation factor 1	NP_001649	0.000493134	1.45095	0.423929	0.888317	1.49327	1.76475	1.52903
pgp1c.pk002.l21	ARFGAP1	ADP-ribosylation factor 1 GTPase activating protein	NP_060679	0.0257978	4.78701	4.75928	4.55533	3.9317	3.99943	4.2642
pgl1n.pk008.m10	GGA3	ADP-ribosylation factor binding protein 3 isoform long; Golgi-localized, gamma ear-containing, ARF-binding protein 3	NP_054720	0.0338266	-2.40365	-1.71714	-2.43467	-1.44045	-1.10349	-1.2469
pgr1n.pk007.c10		ADP-ribosylation factor related protein 1; ARF-related protein		0.0302721	-0.130352	-0.249309	0.0404541	0.549811	0.249268	0.345753
pgp1n.pk008.l19	ARL6IP1	ADP-ribosylation-like factor 6 interacting protein	NP_055976	9.24e-08	-0.39548	0.681989	1.3505	1.65672	1.04481	0.983954
pgf1n.pk004.c7	ARL6IP5	ADP-ribosylation-like factor 6 interacting protein 5	NP_006398	0.0336178	0.502483	1.12451	0.468219	0.85736	1.43084	1.16725
pgf1n.pk003.d2	SLC4A2	AE2-1 anion exchanger	NP_003031	0.00686628	-0.376238	-0.575812	-0.626785	-0.70508	-0.288494	-1.41814
pgp1c.pk002.a22		AG9C5	NP_068815	0.000510522	-0.0556894	0.574651	0.80544	1.03376	1.30169	1.34681
pft1c.pk004.a2		agCP10891	NP_064502	0.0370624	1.5038	1.59767	1.31325	1.19364	1.1488	1.38963
pnl1s.pk003.c4		agCP11343	Q6UN15	0.019026	4.95169	4.6107	4.65593	4.02128	4.24601	4.0788
pgp1n.pk012.g7		agCP12707	NP_004035	0.00091905	3.54873	3.372	3.69834	3.59292	2.91249	3.16409
pgf1n.pk004.p6		agCP15385	XP_372159	0.0235241	-0.911487	-0.135773	-0.302111	0.0555773	0.390702	0.058758
pgf1n.pk001.f5	SMARCA1	agCP7196	NP_620604	0.0305001	0.477299	0.599144	0.648563	-0.527425	0.391211	0.211538
pgf2n.pk001.g18		agCP8637	NP_004791	0.00104945	0.130656	0.470482	0.702543	0.994871	1.40113	1.30302
pnlb.pk0007.h6	ADH5	ALCOHOL DEHYDROGENASE CLASS III (GLUTATHIONE-DEPENDENT FORMALDEHYDE DEHYDROGENASE) (FDH)	NP_000662	0.0181439	5.34872	5.24011	5.03057	4.32686	4.39617	4.82163
pgf2c.pk001.i23	ALDH3A1	aldehyde dehydrogenase 3A2; aldehyde dehydrogenase 10; aldehyde dehydrogenase 3 family, member A2; fatty aldehyde dehydrogenase	NP_000373	0.0103752	3.11339	3.04528	2.74607	3.03363	3.34592	3.42637
pgp1c.pk002.d2	ALDH3A1	aldehyde dehydrogenase 3A2; aldehyde dehydrogenase 10; aldehyde dehydrogenase 3 family, member A2; fatty aldehyde dehydrogenase	NP_000373	4.34e-06	0.573525	0.880214	0.979243	1.65884	2.18754	1.89709
pgm2n.pk012.p16	AKR1B10	aldo-keto reductase	NP_064695	0.00282496	3.23851	3.1097	3.12131	2.81003	2.23076	2.99937
pgp2n.pk008.n8	AKR1A1	aldo-keto reductase family 1, member A1; aldehyde reductase; alcohol dehydrogenase	NP_006057	0.0195276	2.92652	3.02634	2.51685	2.82942	2.69215	3.21962
pgp1n.pk006.l5	AKR1D1	aldo-keto reductase family 1, member D1; steroid-5-beta-reductase, beta polypeptide 1 (3-oxo-5 beta-steroid delta 4-dehydrogenase beta 1); steroid 5-beta-reductase	NP_005980	0.0129416	1.69143	1.8119	1.72794	1.13947	1.25299	0.697119
pgp1c.pk001.g9	AKR1B1	aldose reductase	NM_001628	0.0341077	0.56517	0.331051	0.384837	0.863486	1.37551	1.02921
pgl1n.pk003.c6	AKR1B10	aldose reductase	NP_001619	0.00100324	-0.0375126	-0.128728	0.0896385	0.869247	0.889002	0.644103
pft1c.pk001.g1	COL4A2	alpha (2) chain	NM_001846	2.03e-08	0.280066	0.8892	0.759261	1.40648	2.04633	1.67625
pgf2c.pk001.e13	COL5A1	alpha 1 (V) collagen	NP_000084	0.00319604	2.62962	3.34176	3.06096	3.76584	4.01999	3.54554
pft1c.pk001.h12		alpha 1 actin precursor; alpha skeletal muscle actin	NP_001091	0.00157341	2.87286	3.1354	3.21475	3.70472	3.73085	3.77779
pgf2c.pk001.l5	COL3A1	alpha 1 type III collagen; Collagen III, alpha-1 polypeptide; collagen, fetal	NP_000081	0.0201483	5.27045	5.83285	5.85493	6.56761	6.49411	6.57607
pgp1n.pk009.k24	COL3A1	alpha 1 type III collagen; Collagen III, alpha-1 polypeptide; collagen, fetal	NP_000081	2.6e-07	5.30367	5.6956	5.55171	6.36557	6.42779	6.11421
pgp1n.pk013.a11		Alpha adducin (Erythrocyte adducin alpha subunit)	NP_001110	0.0120566	0.373663	0.442553	0.612204	0.794795	1.04511	0.8614
pgf2n.pk002.b3		alpha-1,6-mannosyl-glycoprotein beta-1,2-N-acetylglucosaminyltransferase; mannosyl (alpha-1,6-)-glycoprotein beta-1,2-N-acetylglucosaminyl-; N-glycosyl-oligosaccharide-glycoprotein N-acetylglucosaminyltransferase II	NP_002399	0.0219786	3.10511	3.39138	3.54837	4.00909	3.33091	3.53669
pft1c.pk001.f5	COL1A2	alpha-2 type I collagen	NP_000080	0.00348546	2.8715	3.443	3.10082	3.66961	3.73618	3.74791
pgr1n.pk006.l4	ST3GAL6	alpha2,3-sialyltransferase	NP_006091	0.0175963	1.51591	1.52706	1.39585	1.09277	0.803753	1.72959
pgl1n.pk001.o2	ST3GAL6	alpha2,3-sialyltransferase VI	NP_006091	0.000297635	-4.07994	-3.74617	-3.49346	-3.71519	-2.95771	-4.47965
pgp1n.pk002.h10		Alpha-actinin 1 (Alpha-actinin cytoskeletal isoform) (Non-muscle alpha-actinin 1) (F-actin cross linking protein)	NP_001093	0.000112157	0.572447	0.782639	0.457436	1.1427	1.50385	1.27941
pgl1n.pk003.n8	AKR1B1	Alrestatin Bound To C298aW219Y MUTANT HUMAN ALDOSE Reductase	NP_001619	0.0148184	-0.849705	-1.31744	-1.1273	-0.642894	-0.81141	-0.438337
pgp2n.pk003.g22	SCNN1G	Amiloride-sensitive sodium channel gamma-subunit (Epithelial Na+channel gamma subunit) (Gamma ENaC) (Nonvoltage-gatedsodium channel 1 gamma subunit) (SCNEG) (Gamma NaCH)	NP_001030	0.0207958	-0.963436	-1.3316	-1.55827	-1.48377	-0.899523	-1.04719
pgp1n.pk003.c22	SLC7A5	amino acid transporter E16	NP_003477	0.00464596	-0.180759	-0.167481	-0.450784	-1.01257	-0.639736	-0.437662
pgf2n.pk002.k19	ACY1	Aminoacylase-1 (N-acyl-L-amino-acid amidohydrolase) (ACY-1)	NP_000657	0.0435395	0.32114	0.323252	-0.0330374	-0.755648	-0.431046	0.145092
pgr1n.pk004.n22		amyotrophic lateral sclerosis 2 (juvenile) chromosome region,candidate 19; partitioning-defective 3-like	NP_689739	0.0371274	0.884134	1.08972	1.12221	1.41601	1.20305	1.43907
pgl1n.pk013.p24	AUP1	ancient ubiquitous protein	NP_853553	0.0451617	-3.82364	-3.06782	-3.47878	-2.86883	-2.5231	-2.53713
pgm2n.pk009.p5	ANK1	ankyrin 1 isoform 5; ankyrin-1, erythrocytic; ankyrin-R	NP_065211	0.0265396	-0.492393	-0.356916	-0.470228	0.071078	0.0543329	-0.12483
pgp2n.pk009.b16	ASB8	ankyrin repeat and SOCS box-containing protein 8	NP_077000	0.0337033	4.52128	4.34546	3.87618	3.78125	3.79225	3.96622
pgf1n.pk007.o14	ANXA4	Annexin A4 (Annexin IV) (Lipocortin IV) (Endonexin I) (Chromobindin 4) (Protein II) (P32.5) (Placental anticoagulant protein I) (PAP-II) (PP4-X) (35-beta calcimedin)	NP_001144	0.0321047	3.56354	2.59184	2.61992	3.41107	2.93962	3.09884
pgf2c.pk001.i24	ANXA5	Annexin V (Lipocortin V) (Endonexin II) (Calphobindin I) (CBP-I) (Placental anticoagulant protein I) (PAP-I) (PP4) (Thromboplastin inhibitor) (Vascular anticoagulant-alpha) (VAC-alpha) (Anchorin CII)	NP_001145	0.0391961	3.07514	3.14567	2.80475	3.54456	3.51277	3.40201
pgp1n.pk013.n16	ANXA5	Annexin V (Lipocortin V) (Endonexin II) (Calphobindin I) (CBP-I) (Placental anticoagulant protein I) (PAP-I) (PP4) (Thromboplastin inhibitor) (Vascular anticoagulant-alpha) (VAC-alpha) (Anchorin CII)	NP_001145	0.0103784	5.4861	5.51436	5.00285	5.5828	5.40285	5.48467
pnfb.pk0002.g10	ANXA5	Annexin V (Lipocortin V) (Endonexin II) (Calphobindin I) (CBP-I) (Placental anticoagulant protein I) (PAP-I) (PP4) (Thromboplastin inhibitor) (Vascular anticoagulant-alpha) (VAC-alpha) (Anchorin CII)	NP_001145	0.00126092	6.87661	6.50453	6.2084	5.74813	5.96542	5.98302
pgp1n.pk013.h18	ANXA7	annexin VII isoform 1; annexin VII (synexin); synexin	NP_001147	0.00157255	1.86003	2.24549	1.98036	2.49879	2.55975	2.59484
pgp1n.pk003.p2	AGR2	anterior gradient 2; anterior gradient 2 homolog (Xenepus laevis);anterior gradient 2 (Xenepus laevis)	NP_006399	0.00123191	5.93161	5.63795	6.06605	6.01745	5.06398	5.46588
pgf2c.pk001.m7	CD99	antigen identified by monoclonal antibodies 12E7, F21 and O13;Antigen identified by monoclonal 12E7, Y homolog; MIC2(monoclonal antibody 12E7)	NP_002405	0.00828284	-1.57843	-0.842353	-1.05202	-0.277981	-0.0659793	-0.581719
pgf1n.pk010.m9	PRDX6	Antioxidant protein 2 (1-Cys peroxiredoxin) (1-Cys PRX) (Acidiccalcium-independent phospholipase A2) (aiPLA2)(Non-selenium glutathione peroxidase) (NSGPx) (PHGPx)(Ciliary body glutathione peroxidase)	NM_004905	0.028657	0.685377	1.03321	0.901553	1.4736	1.69106	1.33088
pgf1n.pk012.g1		Antioxidant protein 2 (1-Cys peroxiredoxin) (1-Cys PRX) (Acidiccalcium-independent phospholipase A2) (aiPLA2)(Non-selenium glutathione peroxidase) (NSGPx) (PHGPx)(Ciliary body glutathione peroxidase)	NP_004896	0.0011139	0.482344	1.41112	1.22549	1.11799	1.88317	1.99452
pgp1n.pk012.l4		Antioxidant protein 2 (1-Cys peroxiredoxin) (1-Cys PRX) (Acidiccalcium-independent phospholipase A2) (aiPLA2)(Non-selenium glutathione peroxidase) (NSGPx) (PHGPx)(Ciliary body glutathione peroxidase)	NP_004896	0.00641975	3.82184	3.74555	4.15067	4.30107	4.31773	4.15966
pgl1c.pk001.d5	ALDH7A1	antiquitin; antiquitin 1; aldehyde dehydrogenase 7 family, memberA1; aldehyde dehydrogenase 7A1	NP_001173	0.0186105	.	-3.4211	.	.	-1.27615	-2.02512
pgl1n.pk006.h7	AT3	antithrombin; AT-III	NP_000479	0.018236	-1.89418	-2.86178	-1.65354	-1.36641	-1.85327	-2.02321
pgf1n.pk004.j15	AP3D1	AP-3 complex delta subunit	NP_003929	0.0119451	1.48276	1.62682	2.09925	1.93405	2.34075	2.22586
pgf2n.pk006.a19	APH1A	Aph-1 protein	NP_057106	0.00421694	2.83349	2.63607	2.7123	2.0239	2.32715	2.37317
pgf2n.pk005.h2	APOA1	Apolipoprotein A-I precursor (Apo-AI)	NP_000030	0.0163495	4.54517	4.07892	3.87766	4.51823	4.18803	4.29177
pgp1n.pk008.f1		apolipoprotein H precursor	NP_000033	0.0107133	0.885579	0.605627	0.934635	0.551908	0.0800685	0.0333772
pgf1n.pk006.a15	BCL2	Apoptosis regulator Bcl-2	NP_000624	2.81e-06	-1.81889	-1.06695	-1.00775	-0.464202	-0.202664	-0.0462835
pgp2n.pk002.g7	BCL2	Apoptosis regulator Bcl-2	NP_000624	0.0127791	0.627744	0.48104	0.744417	0.926501	1.06953	1.09873
pgm2n.pk005.k21	BCL2L1	Apoptosis regulator Bcl-X (BCL2-like 1 protein)	NP_612815	0.0304835	1.0674	0.859825	1.09403	0.795157	0.905051	0.0906301
pgp1n.pk007.a14		APRF	NP_644805	0.000919561	-0.287395	0.30553	0.145702	0.516952	1.03007	0.829217
pgf1n.pk001.g10	CENTD3	ARF-GAP, RHO-GAP, ankyrin repeat and plekstrin homology domains-containing protein 3; phosphoinositide binding protein; PtdIns(3,4,5)P3-binding protein	NP_071926	0.0213586	-1.00539	-0.256972	-0.903776	0.24462	0.325416	-0.434833
pgm2n.pk012.d7	ASS1	argininosuccinate synthetase	NP_446464	0.0132771	1.24873	1.02898	1.06119	0.225562	1.0292	0.695354
pgf1n.pk008.g16	ACTR1A	ARP1 actin-related protein 1 homolog A, centractin alpha; ARP1 (actin-related protein 1, yeast) homolog A (centractin alpha); centractin alpha; actin-RPV; centrosome-associated actin homolog; ARP1, yeast homolog A	NP_005727	1.22537e-05	-1.33985	-1.05556	-0.835057	0.31476	0.840263	0.28401
pgm2n.pk002.i2	ARRB1	arrestin beta 1, isoform A	NP_004032	0.0254044	3.25185	3.39182	3.20717	2.80596	2.94127	3.547
pgl1n.pk001.p17	TIMM17A	arylsulfatase A	NP_000478	0.0199309	-5.35857	-5.12954	-4.03919	-4.20141	-3.70195	-3.43774
pnlb.pk0008.f8		AT3g17650/MKP6_20		0.00114725	0.322754	-2.41232	-1.60989	-2.87685	-2.8855	-3.03777
pgp1n.pk008.c18	ATP5A1	ATP synthase alpha subunit	NP_004037	0.0109504	1.23771	1.26057	1.12273	1.75968	1.91826	1.80623
pgp1n.pk003.p8	ATP5B	ATP synthase beta chain, mitochondrial precursor	NP_001677	0.00188473	5.73517	5.4857	5.66124	5.53182	5.03715	5.41284
pgp1n.pk004.m20	ATP5C1	ATP synthase gamma chain, mitochondrial precursor	NP_005165	0.000513463	0.444874	-0.177973	-0.160231	-0.792757	0.249892	-0.0803044
pgm2n.pk005.o13		ATP synthase lipid-binding protein, mitochondrial precursor (ATPsynthase proteolipid P1) (ATPase protein 9) (ATPasesubunit C)	NP_005166	0.00123955	2.41512	2.22978	2.18829	1.54744	1.01699	1.41873
pgl1n.pk001.j18		ATP synthase, H+ transporting, mitochondrial F0 complex, subunit f,isoform 2; hypothetical protein, clone:2-31	NP_004880	0.0364493	-0.793219	-2.31927	-2.25011	-2.53693	-2.16698	-1.73734
pgp1n.pk013.i22		ATP/ADP antiporter	NP_001627	0.000754151	1.77931	1.94151	1.60835	2.2428	2.58799	2.34396
pgr1n.pk003.b16	ATP2B2	ATPase isoform 2, Na+K+ transporting, beta polypeptide 2	NP_001674	0.00242614	-0.567172	-0.428313	-0.132604	0.101224	0.0646057	-0.564764
pgp1n.pk008.k10		ATPase, class 1, member a; ATPase 8A2, p type; ATPase 8A2, class I	NP_057613	0.00380618	2.99374	3.62958	3.3056	3.58429	3.4868	3.84482
pgf2n.pk006.d9	ATP6V1D	ATPase, H+ transporting, lysosomal 34kD, V1 subunit D; vacuolarproton pump delta polypeptide; ATPase, H+ transportinglysosomal, member M; vacuolar ATP synthase subunit D;V-ATPase D subunit; H(+)-transporting two-sector ATPase,subunit M; vacuolar proton pu	NP_057078	0.00674511	-0.0498031	-0.0649153	-0.097359	0.59981	0.497183	0.305654
pgp1n.pk002.i2	ATP6V1D	ATPase, H+ transporting, lysosomal 34kD, V1 subunit D; vacuolarproton pump delta polypeptide; ATPase, H+ transportinglysosomal, member M; vacuolar ATP synthase subunit D;V-ATPase D subunit; H(+)-transporting two-sector ATPase,subunit M; vacuolar proton pu	NP_057078	0.0114112	0.0871648	0.0841466	0.00302377	0.610794	0.651532	0.454517
pgp1n.pk005.b8	ATP6V0D1	ATPase, H+ transporting, lysosomal 38kDa, V0 subunit D isoform 1; ATPase, H+ transporting, lysosomal (vacuolar proton pump), 42 kDa	NP_004682	2.23e-07	1.22632	2.59388	3.28832	1.75112	2.78628	2.85073
pgf2n.pk004.j21	ATP6V0A4	ATPase, H+ transporting, lysosomal V0 subunit a isoform 4; vacuolarproton pump 116 kDa accessory subunit; vacuolar protonpump, subunit 2; H(+)-transporting two-sector ATPase,noncatalytic accessory protein 1B; ATPase, H+transporting, lysosomal (vacuolar pr	NP_570856	0.0191807	-0.98878	-0.747229	-0.996233	-0.0862761	-0.0606475	-0.169628
pgf1n.pk003.c22	ATP6V0E1	ATPase, H+ transporting, lysosomal, V0 subunit e; ATPase, H+transporting, lysosomal 9kD V0 subunit e; vacuolar ATPsynthase subunit H; V-ATPase H subunit; vacuolar protonpump H subunit; V-ATPase M9.2 subunit; V-ATPase 9.2 kDamembrane accessory protein; H(+	NP_003936	0.00276379	-0.65243	-0.0699523	-0.0769781	0.233194	0.496931	0.0257096
pgf2n.pk005.e22	ATP6V1G1	ATPase, H+ transporting, lysosomal, V1 subunit G2, isoform a;	NM_004888	0.0460683	-1.98852	-1.91907	-1.75541	-1.31486	-1.06976	-1.56395
pgr1n.pk002.i2		ATP-binding cassette transporter 1		0.0489843	-0.707116	-0.606646	-0.911232	-0.292008	0.324114	0.0605024
pgf1n.pk011.e12	ABCA3	ATP-binding cassette, sub-family A member 3; ATP-binding cassette 3; ABC transporter 3	NP_001080	0.00656591	-0.964557	-1.17785	-0.954762	-0.191477	0.382158	-0.602942
pgp1n.pk004.n6	ABCB6	ATP-binding cassette, sub-family B, member 6	NP_005680	1.08069e-05	0.58298	0.618117	1.05847	-1.26803	0.251742	0.294691
pgr1n.pk003.i22	ABCC5	ATP-binding cassette, sub-family C, member 5; canalicular multispecific organic anion transporter C	NP_005679	0.000298746	2.20626	2.06055	2.17627	1.93968	2.04671	2.5643
pgl1n.pk011.n16	TOR3A	ATP-dependant interferon response protein 1	NP_071766	0.00645805	-1.6255	-1.22343	-1.22782	-0.772942	-0.545077	-0.705001
pgr1n.pk004.i11	DDX52	ATP-dependent, RNA helicase	NP_008941	0.0163067	3.25562	3.41417	3.10811	2.71555	2.63364	3.56799
pgm2n.pk011.k2	SUCLG1	ATP-specific succinyl-CoA synthetase alpha subunit	NP_003840	0.0124262	2.06445	1.90807	1.97949	1.41725	1.6229	1.23109
pgf2c.pk001.f23	ATRN	attractin	NP_647538	0.0109682	4.14289	4.70806	4.11652	5.25961	5.17545	5.40027
pft1c.pk002.a3	ATRN	attractin	NP_647537	2.31e-07	-0.345587	0.248306	0.484472	1.23785	1.30134	1.40154
pgl1n.pk006.a21		Autophagy protein 12-like (APG12-like)	NP_004698	0.0171714	-2.60308	-3.25728	-3.04679	-2.44305	-1.73516	-2.53955
pgp1c.pk001.f22		autotransporter subtilisin-like protease		0.0409247	-1.20729	-0.740738	-0.999106	-0.801049	-0.0937743	-0.653986
pgp2n.pk002.a9		avidin precursor - chicken	Q5VWF8	0.012246	3.23945	1.59915	0.645562	1.20695	0.0361335	0.624279
pgp2n.pk008.o24	SYT17	B/K protein	NP_057608	0.0473881	4.83265	4.65626	4.18978	4.14172	3.70392	4.1943
pgf1n.pk006.d4		bA157L14.2 (RGC32, a novel gene induced by complement activation inoligodendrocytes)	NP_054778	0.00308122	-2.05343	-1.50233	-1.09583	-0.895762	-0.628914	-0.741174
pgm2n.pk003.e7		bA269H4.1 (KIAA1415 protein)	NP_065871	0.0266752	-0.786715	-0.574227	-0.155666	-0.0182562	0.0451205	-0.256834
pgf2n.pk004.e18		bA346K17.1.2 (Novel protein similar to MAP1ALC3(micotubule-associated proteins 1A/1B light chain 3)from Rat, isoform 2)	NP_115903	0.0104802	1.17058	1.57059	1.71928	2.23442	2.11727	2.02802
pgm2n.pk004.h5	ELMO2	bA394O2.2 (novel protein similar to KIAA0281 and Drosophila CG5336)	NP_877496	0.00173058	2.91577	1.97629	2.15328	2.37089	1.71306	2.04274
pgp1n.pk006.f19	ELMO2	bA394O2.2 (novel protein similar to KIAA0281 and Drosophila CG5336)	NP_877496	0.000924932	1.17537	0.041177	-0.740465	0.127488	0.416611	0.968984
pgp1n.pk009.a4		Band4.1-like5 protein		0.000474091	-0.88861	-0.976487	-0.686977	-0.724924	0.187428	-0.113106
pgr1n.pk005.h2	BBS2	Bardet-Biedl syndrome 2 (human)	NP_114091	0.0291831	-0.940258	-1.78549	-0.629052	-0.820067	-0.53573	-0.898945
pgl1n.pk003.b24	BLNK	BASH	NP_037446	0.0343082	0.29377	0.725402	1.02524	0.485316	0.939907	0.31166
pft1c.pk004.c5	SNTB1	basic beta 1 syntrophin; 59-DAP; syntrophin, beta 1; syntrophin, beta 1 (dystrophin-associated protein A1, 59kD, basic component 1); tax interaction protein 43; dystrophin-associated protein A1, 59kD, basic component 1	NP_066301	7.99e-08	-0.517599	0.131827	0.0659288	1.20109	1.61418	1.5388
pgp1n.pk004.i11	BHLHB2	basic helix-loop-helix domain containing, class B2; eip1 (E47interaction protein 1); cytokine response gene 8;stimulated by retinoic acid 14	NP_003661	0.0383783	-2.66764	-2.86465	-2.89289	-3.77029	-2.7778	-3.42359
pgp1c.pk003.n20	MXD4	basic helix-loop-helix transcription factor XMad4-204	NP_006445	0.0349181	0.974718	1.21741	1.53226	1.68348	1.53315	1.63697
pgp1n.pk012.m17		basic leucine zipper and W2 domains 1; KIAA0005 gene product; basic leucine-zipper protein BZAP45	NP_054757	0.000169784	2.07197	1.90859	1.83158	2.45803	2.52447	2.38919
pgf1n.pk012.k8	BLZF1	basic leucine zipper nuclear factor 1 (JEM-1); basic-leucine zippernuclear factor	NP_003657	0.0133202	-0.395717	-0.180099	-0.386372	0.292646	0.371278	0.135069
pgp2n.pk003.k12		basic proline-rich protein	O88902	0.0343437	-1.72827	-1.24674	-1.42891	-1.49067	-0.770275	-1.17256
pgl1n.pk010.i21	BCL6	B-cell lymphoma 6 protein; B-cell CLL/lymphoma-6; cys-his2 zinc finger transcription factor BCL5; zinc finger protein 51; lymphoma-associated zinc finger gene on chromosome 3	NP_620309	7.66126e-05	-1.23519	-0.40981	-0.744647	0.00187179	0.229398	0.140272
pgp1n.pk002.p19	BAG4	BCL2-associated athanogene 4; silencer of death domains; BAG-family molecular chaperone regulator-4	NP_004865	2.41997e-05	-1.3401	-0.571534	-0.184123	0.258489	0.0377017	-0.00501499
pft1c.pk004.f4		BCL2-like 11 isoform 1; bcl-2 interacting protein Bim; bcl-2 interacting mediator of cell death; bcl-2-related ovarian death agonist	NP_006529	0.0186001	4.15516	5.08898	4.74919	5.26967	5.22047	5.08032
pgr1n.pk007.o10	LRBA	beige-like protein; CDC4L protein	NP_006717	0.0463139	2.9902	3.06728	2.80751	2.49119	2.70841	3.00848
pgp1n.pk007.b6		beta actin; beta cytoskeletal actin	NP_001092	0.000468468	4.89136	5.06889	4.90182	5.62526	5.87251	5.50386
pgf2n.pk002.j13		beta catenin	NP_001895	0.0302721	2.6255	2.89966	2.98382	4.53695	3.46184	3.29443
pgp1c.pk003.j21		beta-amyloid precursor protein 695 isoform	NP_958816	7.4e-06	2.27676	2.80758	2.77177	3.38523	3.66587	3.59706
pgf2c.pk001.a11		beta-amyloid precursor protein 751 isoform	NP_958816	2.41997e-05	2.07916	2.37957	2.79541	3.55224	3.51269	3.52618
pgp1c.pk001.m7		beta-amyloid precursor protein 751 isoform	NP_958816	5.36e-06	1.87644	2.58515	2.55559	2.98427	3.46471	3.34564
pnlb.pk0001.g5		beta-galactosidase alpha peptide		0.0464641	5.39805	5.62407	5.03334	3.39677	3.7764	4.94771
pgl1c.pk001.o22	BHMT	betaine-homocysteine methyltransferase	NP_001704	0.0435395	-1.84064	-1.91282	-2.29149	-2.49807	-1.54562	-2.01619
pgp1n.pk009.j17		Beta-neoendorphin-dynorphin precursor (Proenkephalin B)(Preprodynorphin)	NP_077722	0.0026542	-0.912973	-1.37451	-1.2087	-1.72247	-1.32798	-1.92212
pgm2n.pk006.l14		B-G antigen - chicken (fragment)	XP_036988	0.0154901	5.04871	4.92607	4.61219	4.96261	4.84182	4.57631
pco1c.pk001.j12		bHLH-PAS transcription factor	NP_002509	0.0229769	4.55739	4.47627	4.15564	3.46527	3.95263	4.35267
pgp1n.pk004.f2		bHLHZip transcription factor BIGMAX beta; MAX-like bHLHZIP protein;MAX-like protein X	NP_937847	8.9e-06	3.2019	3.09737	3.03869	1.09785	2.41412	2.8053
pgp1n.pk014.h21	APLP2	binding protein	NP_001633	0.00094045	3.29183	3.16158	3.0867	3.86917	3.63908	3.85194
pgf1n.pk005.b16		bK1048E9.5 (novel protein)	NP_071364	1.54e-08	-1.16255	-0.56598	-0.935768	-0.297611	0.463603	0.463902
pgp1n.pk014.j22	BLCAP	bladder cancer associated protein; bladder cancer related protein(10kD)	NP_006689	0.0106524	3.66258	3.48617	3.88874	3.87237	3.38799	3.60011
pgl1n.pk006.m15		blood plasma glutamate carboxypeptidase precursor;prostate-specific membrane antigen (PSMA)	NP_057218	2.92e-06	-1.78833	-1.64767	-1.41075	-0.293319	-0.3995	-0.262473
pgp1n.pk003.e18	ACOT7	brain acyl-CoA hydrolase	NP_009205	0.00206783	-0.538866	-0.559999	-0.924093	-1.96901	-0.736911	-0.868313
pgp2n.pk002.a10	TMEM59L	brain-specific membrane-anchored protein precursor; brain-specificmembrane-anchored protein	NP_036241	0.00208946	5.69922	5.30912	4.75831	4.97689	4.72382	4.65545
pgp2n.pk004.m24	BCKDHA	branched-chain alpha-keto acid dehydrogenase E1-alpha subunit	NP_000700	0.0132736	4.34155	4.2635	3.81362	3.63257	3.73313	3.88256
pgp1n.pk004.m21	ABCG2	breast cancer resistance protein	NP_004818	0.0488577	-3.04231	-2.39655	-2.42872	-2.60338	-1.24901	-1.30873
pgp1n.pk014.n11	BCAS1	breast carcinoma amplified sequence 1; Breast carcinoma amplified sequence	NP_003648	0.0154564	3.31354	3.30067	2.90906	2.72814	2.69659	2.98142
pgr1n.pk006.k6	BCAS3	breast carcinoma amplified sequence 3; GAOB1	NM_017679	0.00864026	-3.05694	-3.11514	-2.384	-2.02642	-1.87509	-1.56709
pgf2n.pk006.l12	SMARCA4	BRG1 protein	NP_003063	0.00380618	-2.70854	-2.25976	-2.81568	-1.39646	-1.46636	-1.59754
pgf1n.pk012.f18	BIN1	bridging integrator 1 isoform 1; amphiphysin II; amphiphysin-like; box dependant MYC interacting protein 1	NP_647597	0.00438982	0.293963	0.646147	0.460272	0.950381	1.25605	1.05176
pgf1n.pk001.c8		bromodomain PHD finger transcription factor	NP_004450	0.00759374	5.39741	5.2214	5.43856	5.53799	4.8348	4.98061
pgf1n.pk004.j7	NUB1	BS4 protein (NY-REN-18 antigen)	NM_016118	0.00101381	0.122417	0.367208	0.271476	1.05565	1.02655	1.08995
pgp1n.pk014.f22		BTB (POZ) domain containing 3	NP_055777	0.0450057	1.79485	1.92325	2.18803	2.14301	1.5799	1.86176
pgp1c.pk003.o18		butyrate response factor 2; EGF-response factor 2; zinc fingerprotein, C3H type, 36-like 2	NP_008818	0.00201744	-0.251144	-0.0217733	-0.0563791	0.608598	0.808146	0.486416
pgl1n.pk006.f16	NFIL3	bZIP protein E4BP4	NP_005375	0.00862522	-3.72895	-5.30276	-5.50434	-5.75598	-6.18736	-5.50924
pgm2n.pk006.g20	FAM117A	C/EBP-induced protein	NP_110429	0.0232027	1.59363	1.6525	1.65553	1.15003	0.908055	1.19084
pgf2n.pk006.a17	C1QTNF7	C1q and tumor necrosis factor related protein 7; complement-c1q tumor necrosis factor-related protein 7	NP_114117	0.000102065	1.76461	2.32499	1.83927	2.6153	2.93293	2.75391
pgp2n.pk010.j11	C1QTNF7	C1q and tumor necrosis factor related protein 7; complement-c1q tumor necrosis factor-related protein 7	NP_114117	0.00645842	-1.88078	-1.79564	-2.2987	-1.34106	-1.6436	-1.33795
pgp1c.pk003.o8	MEMO1	C21orf19-like protein; CGI-27 protein	NP_057039	0.0179802	5.12548	4.94428	4.61849	4.22768	4.18697	4.36907
pgm2n.pk011.c22	C21orf2	c21ORF-HumF09G8.5	NP_004919	0.00117414	-1.87863	-2.27142	-2.52001	-3.62287	-2.42169	-2.40404
pgp1c.pk002.l16	RNF141	C3HC4-like zinc finger protein	NP_057506	0.042756	4.54696	4.301	4.12819	3.47315	3.31567	3.67439
pgl1n.pk013.k17	SDF4	Cab45b	NP_057260	0.00297338	.	0.114891	.	.	0.699958	1.16398
pgf1n.pk004.f8	CDH13	Cadherin-13 precursor (Truncated-cadherin) (T-cadherin) (T-cad)	NP_001248	0.00545857	1.44078	1.67628	1.77393	2.10553	2.33586	2.4215
pgp2n.pk010.l14	CDH13	Cadherin-13 precursor (Truncated-cadherin) (T-cadherin) (T-cad)	NP_001248	0.0319053	3.04803	2.79358	2.60851	2.98918	3.0686	3.18442
pgf1n.pk011.o15	CIB1	calcium and integrin binding protein; calcium and integring bindingprotein (DNA-dependent protein kinase interactingprotein); Snk interacting protein 2-28	NP_006375	0.00303034	0.0907345	0.266555	0.269719	0.713325	1.04897	0.941313
pgp2n.pk003.c9		calcium/calmodulin-dependent protein kinase II gamma isoform 6; CaM kinase II	NP_751913	0.00828284	-1.43432	-0.95557	-1.15129	-0.61949	-0.402629	-0.529998
pgf2n.pk005.m4	LYPLA1	calcium-independent phospholipase A2 isoform 1	NP_006321	0.0339494	4.27627	4.17133	4.12956	3.53263	3.45338	3.63765
pgf1n.pk001.k19	CALD1	Caldesmon (CDM)	NP_149129	6.79e-07	0.892805	1.58998	1.33652	2.30244	2.61339	2.62485
pgf1n.pk011.p13	CALD1	Caldesmon (CDM)	NP_149129	0.00226817	-1.37145	-0.641038	-0.814819	-0.602272	0.462381	0.573676
pgp1n.pk006.e21	CALM2	calmodulin 2 (phosphorylase kinase, delta); phosphorylase kinasedelta	NP_008819	0.00462483	1.5665	2.66316	3.44587	3.45948	2.93931	3.02422
pgf1n.pk006.d19	CANX	calnexin	NP_001737	0.0124535	0.344565	0.973896	0.735003	0.825827	1.35244	1.44666
pgf1n.pk007.c23	S100A10	Calpactin I light chain (P10 protein) (P11) (Cellular ligand ofannexin II)	NP_002957	0.0011787	5.43779	5.19616	5.1081	4.57439	4.53838	4.93008
pgf1n.pk010.j5	CAPN1	Calpain, large subunit (Calcium-activated neutral proteinase) (CANP) (Mu/M-type)	NP_005177	0.0120639	4.06348	4.07966	3.68225	3.56584	3.89048	4.14221
pgp1n.pk011.o8	CAPN1	Calpain, large subunit (Calcium-activated neutral proteinase) (CANP) (Mu/M-type)	NP_005177	0.0443388	2.15047	2.16844	2.62873	2.81326	2.60344	2.28865
pgp1n.pk008.a19	CAMK1D	CamKI-like protein kinase beta isoform	NP_705718	0.00865937	4.98149	4.66342	4.73419	4.90632	4.26512	4.45915
pgm2n.pk009.h8	PDSS2	candidate tumor suppressor protein	NP_065114	0.0122549	4.59232	4.2693	3.36626	4.2312	4.15899	4.07232
pgp2n.pk007.f2	CA9	carbonic anhydrase	NP_001207	0.000754151	4.16554	3.86468	3.8484	2.55828	3.68438	3.99773
pgl1n.pk008.m9	CA5B	carbonic anhydrase VB, mitochondrial precursor; carbonic dehydratase	NP_009151	0.0297532	-1.14796	-1.23987	-0.796405	0.193989	-0.293177	-0.3136
pgm2n.pk014.p13	CBR1	carbonyl reductase 1; carbonyl reductase (NADPH); carbonylreductase (NADPH) 1	NP_001748	0.0205901	2.89478	2.76476	2.72341	2.18345	2.33175	2.56436
pgl1n.pk008.e20		carboxypeptidase N, polypeptide 1, 50kD; carboxypeptidase N	NP_001299	0.00183474	-2.03607	-2.3132	-2.02732	-0.78615	-1.02048	-2.61749
pgr1n.pk007.g24		carboxypeptidase y	Q02817	1.61e-06	0.0227243	0.543676	0.30517	1.13229	1.53529	1.14327
pgp2n.pk004.o21	CPZ	carboxypeptidase Z	NP_003643	0.000498875	5.2614	5.23367	5.28618	5.44161	4.69308	4.97811
pgf2n.pk001.d3	KIFC1	Carboxy-terminal kinesin 2 (XCTK2)	XP_371813	0.0264535	-1.91157	-2.61995	-2.13963	-2.24431	-1.77368	-1.90204
pgp1n.pk006.m17	CRAT	CARNITINE O-ACETYLTRANSFERASE PRECURSOR (CARNITINE ACETYLASE) (CAT)	NM_000755	0.0258773	-2.08873	-1.78618	-1.76129	-1.52874	-0.908656	-1.2812
pgr1c.pk001.o12	CSNK1A1	casein kinase 1, alpha 1; casein kinase I-alpha	NP_001883	0.00968021	3.62435	3.5013	3.24314	3.41874	3.34896	3.84663
pgf1n.pk012.a16		casein kinase 1alpha S	NP_001883	0.0337362	0.33867	0.596183	0.669058	1.14552	1.54283	1.41084
pgp1n.pk010.h9	CSNK1G2	Casein kinase I, gamma 2 isoform (CKI-gamma 2)	NP_001310	0.00485595	3.67998	3.66883	3.35288	3.67649	3.77472	2.92965
pgm2n.pk012.o22	CRADD	CASP2 and RIPK1 domain containing adaptor with death domain	NP_003796	0.0373678	3.79888	3.73197	3.56384	3.05313	2.71748	3.08408
pgp1n.pk006.e19		CASP8 and FADD-like apoptosis regulator; FADD-like anti-apoptotic molecule; Inhibitor of FLICE; Caspase-related inducer of apoptosis; Caspase homolog; Caspase-like apoptosis regulatory protein	NP_003870	0.00104217	-0.427083	0.360887	0.364345	-0.0290193	-0.460437	0.194299
pgp1n.pk012.n7		caspase 8	NP_203520	9.71e-06	0.393131	0.74202	1.01681	1.37974	1.49825	1.19778
pgl1n.pk007.i17	CAT	catalase	NP_001743	3.4e-08	-1.5254	-0.912572	-0.824586	1.2823	1.53981	1.4878
pgl1n.pk008.j6		catecholamine-O-methyltransferase	NP_000745	0.0289962	-0.81349	-0.58664	-0.689084	-0.120796	0.10789	-0.475709
pgp2n.pk003.k8	CTNND2	catenin (cadherin-associated protein), delta 2 (neural plakophilin-related arm-repeat protein); catenin (cadherin-associated protein), delta 2	NP_001323	0.0235796	-0.0180503	0.0271036	0.85699	0.67795	0.288029	0.404349
pgf1n.pk003.a24		cathepsin B (EC 3.4.22.1) precursor - chicken	NP_001899	0.000206892	0.436232	0.493292	0.555087	1.33308	1.47499	1.50424
pgl1n.pk002.p14		cathepsin B (EC 3.4.22.1) precursor - chicken	NP_001899	0.0171642	1.50737	1.92699	1.65182	2.47343	2.62197	2.42421
pgp1n.pk004.e14		cathepsin B (EC 3.4.22.1) precursor - chicken	NP_001899	0.00319604	1.87857	2.14249	2.06665	2.41461	2.58558	2.41792
pgp1n.pk005.o7		cathepsin B (EC 3.4.22.1) precursor - chicken	NP_001899	5.85849e-05	1.45639	1.37117	1.55644	2.27425	2.37856	2.2269
pgp1n.pk014.i22	CTSD	Cathepsin D precursor	NP_001900	0.0263401	-0.455078	-0.309085	-0.0671336	0.26481	0.41822	0.452997
pgf2n.pk001.g10	CTSS	cathepsin S	NP_004070	0.00593343	1.19961	1.29317	1.31387	1.64257	1.49665	1.59914
pgp1n.pk007.f7		cation-dependent mannose-6-phosphate receptor precursor; Mr 46,000 Man6PR; 46-kDa mannose 6-phosphate receptor	NP_002346	0.00824172	1.4455	1.53181	2.1019	2.21591	1.84942	1.88944
pgf1n.pk006.o4	IGF2R	cation-independent mannose-6-phosphate receptor - chicken	NP_000867	0.000909241	-0.45444	-0.261672	-0.0799056	0.704521	0.439371	0.351408
pgp2n.pk010.h13	CAV2	caveolin 2; caveolae protein, 20-kD; caveolin 2, alpha isoform;caveolin 2, beta isoform	NP_001224	8.5e-06	1.64781	1.96494	1.99883	2.88741	2.72077	2.62435
pgm2n.pk007.m13	ZFP36L2	CCCH zinc finger protein C3H-3	NP_008818	0.000471918	0.862187	1.0604	1.04847	1.62405	2.01703	1.47241
pgp2n.pk002.e17	ZFP36L2	CCCH zinc finger protein C3H-3	NP_008818	0.0131713	0.319953	0.682852	0.835131	1.51158	1.55796	0.900787
pgf2n.pk001.n8	CNOT3	CCR4-NOT transcription complex, subunit 3; NOT3 (negative regulatorof transcription 3, yeast) homolog	NP_055331	0.027053	-1.69636	-1.50844	-1.39334	-0.880626	-1.10927	-1.15486
pgp1n.pk002.l14	ALCAM	CD166 antigen precursor (SC1 glycoprotein) (BEN glycoprotein) (DM-GRASP protein) (JC7 protein)	NP_001618	0.000119323	-1.36054	-1.35998	-1.54008	-2.46978	-1.87971	-1.50404
pgf1n.pk006.o9	CD3E	CD3 epsilon	NP_000724	3.02864e-05	-2.29039	-2.058	-1.66651	-1.20566	-0.797854	-1.07188
pgl1n.pk009.a18	SCARB2	CD36 antigen (collagen type I receptor, thrombospondin receptor)-like 2	NP_005497	0.0117941	1.48578	1.8688	1.66289	2.28034	2.18227	2.40572
pgp2n.pk009.h24	TPRXL	CD37 antigen	NP_001765	0.000452651	0.286434	0.354462	1.33984	1.72671	1.13448	1.19935
pft1c.pk003.h12		CD47 antigen	NP_942088	0.0389839	-0.349923	-0.236721	-0.16425	-0.110002	0.145449	0.191135
pgl1n.pk004.i14		CD47 antigen	NP_942088	0.0113038	3.78165	3.92503	3.78581	2.62343	3.22479	3.87425
pgf1n.pk007.i10		CDC42-binding protein kinase beta	NP_003598	0.00303162	1.83668	2.25292	2.32122	2.92008	3.12472	2.88855
pgp2n.pk006.d6		CDH1-D	NP_057347	0.00837931	-0.291457	0.274393	0.496337	0.610412	1.00538	0.806072
pgl1n.pk008.o12		cDNA sequence BC005537; hypothetical protein MGC7474	NP_112201	0.00294729	-0.0439869	0.167759	0.282428	0.774112	0.705422	0.725065
pgf1n.pk012.h1	SLC44A1	CDw92 antigen; transporter-like protein	NP_536856	0.0376238	0.539393	0.829269	0.660985	1.10821	1.16849	1.42816
pgm2n.pk007.m19	GULP1	CED-6 protein	NP_057399	0.00809424	-0.822365	-0.251929	-0.487843	0.164338	0.347636	0.034944
pgl1n.pk003.k4		cell death-inducing DNA fragmentation factor, alpha subunit-likeeffector A	NP_938031	0.01435	-3.41143	-3.06414	-3.12335	-3.06446	-2.11994	-2.49189
pgf1n.pk010.i13		cell division cycle 10; cell division cycle 10 (homolog to CDC10 of S.cerevisiae); cell division cycle 10 (homologous to CDC10 of S. cerevisiae); CDC10 (cell division cycle 10, S. cerevisiae, homolog); CDC10 protein homolog	NP_001779	0.0104796	0.923493	1.19767	1.36886	1.74514	1.91383	1.92709
pgr1n.pk003.k10		cell division cycle 2-like 5 (cholinesterase-related cell divisioncontroller)	NP_003709	0.0120175	0.0257064	0.0431929	0.0745979	0.295851	0.511761	0.379632
pgp1n.pk014.b22	CDC42	cell division cycle 42 isoform 2; cell division cycle 42(GTP-binding protein, 25kD); GTP-binding protein, 25kD;cell division cycle 42 (GTP binding protein, 25kD)	NP_426359	1.27e-06	-1.23071	-1.02323	-0.946033	0.571393	0.317805	0.330585
pgp1n.pk012.d24		Cellular nucleic acid binding protein (CNBP)	NP_003409	0.0013686	0.769147	0.855627	1.12737	1.62884	1.44352	1.40921
pgf1n.pk007.l17		centaurin, gamma 2	NP_055729	0.00174056	1.32035	1.33727	1.37794	0.630042	0.919375	1.2403
pgm2n.pk014.e21	CETN3	centrin 3; centrin, EF-hand protein, 3 (CDC31 yeast homolog);EF-hand protein superfamily member	NP_004356	0.0142725	-0.380805	0.104072	0.231805	0.623378	0.579545	-0.0782967
pgl1n.pk012.i8		ceroid-lipofuscinosis, neuronal 2	NP_000382	0.00398218	-1.339	-0.806689	-1.12797	-0.890468	0.332068	-0.453475
pgf2n.pk004.e3		cFKBP/SMAP	NP_009201	0.00369892	3.09201	3.18113	3.10811	3.28613	2.79104	3.06608
pgp1n.pk013.f22		cFKBP/SMAP	NP_009201	6.35828e-05	2.28042	2.12631	2.60103	3.09443	2.81688	2.91998
pgp2n.pk005.f1	HADHA	CFR-associated protein p70	NP_000173	0.0134857	4.53887	4.26601	4.5093	4.52468	3.84793	3.92251
pgf2n.pk002.p11		CG10625-PA		0.0369263	-0.826672	-0.722408	-1.11365	-2.07093	-1.54185	-0.920113
pgp1n.pk013.p14	C14orf121	CG1399-PB	XP_377631	0.0241557	4.59275	4.33107	3.9719	4.46307	4.37133	4.35046
pgm2n.pk012.p9		CG15570-PA	NP_742106	0.00545857	3.20705	3.03001	3.27193	2.26759	2.97541	3.10599
pgp1n.pk014.j12		CG2839-PA		0.0164984	4.91634	5.81446	5.57754	6.05503	5.72202	6.08799
pgf1n.pk004.e10	XAB2	CG6197-PA	NP_064581	0.0325099	1.7552	1.50028	1.59057	0.306557	1.14107	0.386793
pgr1n.pk002.f14		CG7709-PA	NP_036234	0.00217972	0.684633	0.586029	1.14369	1.70276	1.2852	1.19069
pgp1n.pk002.b10		CG7872-PA	NP_004116	0.00710684	2.28105	2.29981	2.14863	1.47654	1.65413	2.33306
pgr1n.pk007.c7	CCDC53	CGI-116 protein	NP_057137	0.00513987	-0.757733	-0.465364	-0.558046	0.0337357	0.268399	-0.122537
pgp1c.pk002.c21	TMBIM4	CGI-119 protein	NP_057140	0.00384545	-0.509293	-0.598004	-0.353652	0.129336	0.0793575	0.0957977
pft1c.pk001.f8	ABHD5	CGI-58 protein	NP_057090	0.00724357	0.677842	1.46627	1.32358	1.83051	1.73052	1.76808
pgp2n.pk005.e21	DHRS7	CGI-86 protein	NP_057113	0.00335803	4.24797	4.23088	3.97491	3.98542	3.32684	3.95576
pgf2n.pk001.n19		cGMP phosphodiesterase A2	NP_002597	0.0270195	-0.401497	-0.551515	-1.55193	-0.42071	-1.26701	-0.969569
pgf2n.pk001.c3	GYG1	Chain A, Crystal Structure Of Rabbit Muscle Glycogenin	NP_004121	0.00185247	-0.48094	-0.441271	-0.374626	0.082631	0.24461	0.11285
pgl1n.pk007.i13	POR	Chain A, Cypor-Triple Mutant	NP_000932	0.032746	-1.00946	-1.13691	-0.992831	-0.591274	-0.299385	-0.740286
pgp2n.pk005.a13	HIST3H2A	Chain A, Histone Octamer (Chicken), Chromosomal Protein	NM_033445	0.0104383	5.01677	4.77851	5.08952	5.31638	4.66793	4.70922
pgf2n.pk005.n18	HIF1AN	Chain A, Human Factor Inhibiting Hif (Fih1)	NP_060372	0.0125168	1.51363	1.58422	1.35362	0.624526	0.376276	1.21781
pgm2n.pk014.n1	UBE2I	Chain A, Human Ubiquitin-Conjugating Enzyme Ubc9	NP_003336	0.0363257	1.80887	1.74776	1.84444	1.18554	1.66909	1.40769
pco1c.pk001.e8		Chain A, Ovotransferrin, N-Terminal Lobe, Apo Form		0.00696294	1.92709	2.46808	2.08027	2.10325	2.0532	2.49638
pgl1c.pk002.l18		Chain B, Crystal Structure Of Native Chicken Fibrinogen With Two Different Bound Ligands	NP_005132	2.79e-08	-2.61501	-4.35848	-3.8427	-4.3779	-6.19609	-5.52652
pgp1n.pk005.a5		Chain B, Cytochrome Bc1 Complex From Bovine	NP_003357	0.000214345	0.441457	1.61616	1.4449	1.38408	0.832741	1.76095
pgf1n.pk001.p24		Chain D, The Structure Of Bovine F1-Atpase Covalently InhibitedWith 4-Chloro-7-Nitrobenzofurazan		9.09773e-05	1.88185	1.76099	1.57851	2.20234	2.37388	1.61363
pgp1n.pk004.e12	CCT2	chaperonin containing TCP1, subunit 2 (beta); chaperonin containing t-complex polypeptide 1, beta subunit	NP_006422	0.00604644	1.96938	1.82931	1.60529	1.28431	1.24145	1.82752
pgp2n.pk003.f3	CCT7	chaperonin containing TCP1, subunit 7 (eta)	NP_006420	4.42e-12	0.764955	0.49469	0.633538	0.591119	0.777881	-0.924797
pgl1n.pk013.a23	CCL5	chemokine ah294	NP_002976	0.0252219	-3.14838	-3.03081	-3.07738	-2.29275	-1.81571	-2.41701
pgf1n.pk008.k24	CLNS1A	chloride channel	NP_001284	0.0271083	-0.712248	-0.672418	-0.196013	0.483213	-0.0361104	0.233456
pgp1n.pk003.h4	CLIC4	chloride intracellular channel 4; chloride intracellular channel 4like	NP_039234	0.00249023	1.8919	1.81274	1.52744	1.08046	1.41053	1.41817
pgf1n.pk007.e2	CHAD	chondroadherin	NP_001258	1.34e-07	-0.627855	0.373103	0.646166	1.51226	1.59598	1.67458
pgp1n.pk006.h20	CHAD	chondroadherin precursor - bovine	NP_001258	5.62979e-05	-1.01478	0.457542	0.415622	1.47408	1.72898	1.57426
pgr1n.pk001.d23	CHST11	chondroitin 4-sulfotransferase	NP_060883	0.0139879	-1.56932	-1.60756	-1.54145	-0.868654	-0.796764	-0.933913
pgp1n.pk007.h7	CHGA	chromogranin A precursor - bovine	NP_001266	8.23e-06	0.937339	2.15025	2.45318	2.45137	2.16652	2.40892
pgm2n.pk013.f21	C11orf2	chromosome 11 open reading frame2; chromosome 11 open readingframe2	NP_037397	0.0442726	-6.19917	-5.74078	-6.11544	-7.01985	-7.55555	-5.9776
pgm2n.pk002.c13	PCMTD2	chromosome 20 open reading frame 36	NP_060727	0.00142066	-1.8884	-1.52773	-1.05751	-0.230059	-0.410935	0.0870347
pco1c.pk001.j4	TMEM50B	chromosome 21 open reading frame 4; chromosome 21 open readingframe 4 (Interferon receptor cluster)	NP_006125	0.000818763	0.871522	1.00357	0.972064	1.5199	1.40178	1.56569
pft1c.pk001.c5	TMEM50B	chromosome 21 open reading frame 4; chromosome 21 open readingframe 4 (Interferon receptor cluster)	NP_006125	1.5375e-05	-1.11287	-1.04194	-0.784103	-0.190567	-0.201995	-0.0205646
pgf2n.pk006.k9		chromosome 6 open reading frame 4 isoform 1; chromosome 6 open reading frame 6; chromosome 6 open reading frame 5; connection to IKK and SAPK/JNK; NFkB-activating protein ACT1	NP_671733	0.00194509	-0.827089	-0.701673	-0.628676	-0.307232	-0.275375	-0.197612
pgl1n.pk003.b13		chromosome 6 open reading frame 4 isoform 1; chromosome 6 open reading frame 6; chromosome 6 open reading frame 5; connection to IKK and SAPK/JNK; NFkB-activating protein ACT1	NP_671733	0.00773622	-2.23018	-1.92468	-2.06163	-1.69694	-1.01837	-1.29704
pgf2n.pk004.p8	NCAPG	chromosome condensation protein XCAP-G - African clawed frog	NP_071741	0.00892376	2.28843	2.37695	1.62215	2.56667	2.34722	2.38028
pgp2n.pk002.m15	PARS2	class II tRNA synthetase	NP_689481	0.0195815	0.606023	0.275908	0.0581344	-0.860861	-0.0626539	-0.614323
pgf1n.pk003.g17		clathrin heavy-chain	NP_004850	0.00286991	0.732816	1.09921	1.45564	2.13975	2.27239	2.43671
pgp1c.pk001.l13	CLTCL1	clathrin, heavy polypeptide (Hc)	NP_004850	0.0250222	3.33136	3.46987	3.23219	2.84454	2.54955	3.4032
pgf2n.pk004.o14	CLTB	clathrin, light polypeptide isoform a; clathrin light chain LCB	NP_001825	0.0192314	-3.19391	-3.17917	-2.6408	-2.27359	-2.06267	-2.42312
pgf1n.pk007.b21	CLDN12	claudin 12	NP_036261	0.00385583	-1.36242	-0.770021	-0.750453	-0.525131	-0.000130341	-0.427125
pgl1n.pk007.h2		claudin 2	NP_065117	0.0263752	-2.32719	-2.27888	-2.95289	-2.65013	-2.62743	-3.43325
pgl1n.pk001.m22	CPSF6	cleavage and polyadenylation specific factor 6, 68 kD subunit; pre-mRNA cleavage factor Im (68kD); cleavage and polyadenylation specific factor 6, 68kD subunit; pre-mRNA cleavage factor I, 68kD subunit	NP_008938	0.0252219	-3.11642	-2.89845	-2.70407	-2.02089	-1.43589	-1.85793
pgf1n.pk010.i9		cleavage stimulation factor subunit 3; cleavage stimulation factor, 3' pre-RNA, subunit 3, 77kD	NP_001317	0.00959006	-0.567446	-0.148721	-0.497055	0.0300458	0.419229	-0.0423414
pgp1n.pk001.m17	PFDN5	c-myc binding protein	NP_002615	0.00218404	3.71996	5.22173	4.91425	5.03681	4.47993	4.98005
pgl1n.pk010.l17		coagulation factor IX	NP_000124	0.0209988	-2.47399	-3.78438	-2.75532	-3.29832	-2.54664	-4.84917
pgf2n.pk005.o17	F5	coagulation factor V	NP_000121	0.00183474	-4.9167	-3.44935	-4.36538	-4.14399	-5.37881	-5.01624
pgl1n.pk009.o7	F10	Coagulation factor X precursor (Stuart factor) (Virus activating protease) (VAP)	NP_000495	0.00704321	-2.66178	-2.76738	-3.98642	-2.17289	-2.64994	-3.86924
pgp1n.pk001.n21		coated vesicle membrane protein; Sid394p	NP_006806	9.22e-06	-0.46386	0.635643	1.23018	1.90722	1.32556	1.35711
pgp1n.pk002.p5		coatomer protein complex, subunit gamma 1; coat protein gamma-cop	NP_057212	0.000314244	0.336684	0.562739	0.466828	0.953017	1.00965	0.600466
pgr1n.pk003.d20		coatomer protein gamma 2-subunit	XP_376671	0.0141599	-1.17851	-1.46597	-1.82813	-3.69764	-1.88746	-0.743581
pgf1n.pk010.k18	P4HB	cognin/prolyl-4-hydroxylase/protein disulfide isomerase	NP_000909	0.0187239	1.67366	1.79298	1.40258	2.14131	2.41703	2.0515
pgp1n.pk014.g1	P4HB	cognin/prolyl-4-hydroxylase/protein disulfide isomerase	NP_000909	0.014288	-0.486924	-0.377474	-0.59045	-0.306096	0.757011	0.544185
pgf1n.pk007.b20	SMC3	cohesin complex subunit	NP_005436	0.00766698	-0.995875	-0.561925	-0.648253	0.215504	0.0769278	0.0900647
pgp1n.pk008.a11		COLLAGEN ALPHA 1(I) CHAIN PRECURSOR	NP_000079	0.00313071	1.96718	2.5933	2.42905	3.12499	3.37868	3.12351
pnfb.pk0003.b5		collagen alpha 1(III) chain precursor - chicken (fragments)	NP_000081	0.00132876	4.93458	5.54075	5.40359	5.91666	6.06443	5.87012
pgp2n.pk005.a8	COL6A1	Collagen alpha 1(VI) chain precursor	NP_001839	4.17e-06	3.50887	3.74485	3.70147	4.50908	4.44945	4.27985
pft1c.pk003.d5		Collagen alpha 1(VI) chain precursor		0.0140934	3.59233	3.87662	3.77847	4.73588	4.74131	4.79713
pgp1n.pk013.p21		Collagen alpha 2(VI) chain precursor	NP_001840	0.000518762	4.51321	4.50749	4.07411	4.60262	4.79959	4.69592
pgm2n.pk014.g19		collagen alpha 2(VI) chain short form precursor - chicken	NP_478054	0.0413391	0.513406	0.978069	1.21979	1.24284	1.77662	1.6615
pgf1n.pk002.j9		Collagen alpha 3(VI) chain precursor	NP_004360	0.0166434	2.32318	2.70612	2.53414	3.0354	3.04987	2.96757
pgf1n.pk002.k22	COL4A1	collagen alpha1(IV)	NP_001836	7.55579e-05	0.31564	1.37654	0.711695	2.39582	2.70453	2.63318
pgf1n.pk010.m17		collagen type XI alpha-1 isoform A	NP_001845	8.31202e-05	2.93239	2.76136	2.17715	2.86095	2.96004	3.28171
pgp1c.pk002.i18		collagen XVIII	NP_569711	0.00133015	0.574938	1.16524	0.917859	1.33398	1.83777	1.36384
pgl1n.pk014.l24	COL27A1	collagen XXVII proalpha 1 chain precursor; preproprotein	NP_116277	0.0354526	-2.34842	-1.93746	-2.1831	-1.75884	-1.02255	-1.44167
pgp1n.pk004.a12	CRMP1	collapsin response mediator protein 1; collapsin response mediator protein 1 (dihydropyrimidinase-like 1)	NP_001304	5.85849e-05	-1.93534	-1.3382	-0.845105	-0.0735031	-1.04259	-1.02512
pft1c.pk003.f1	COLEC10	collectin sub-family member 10; collectin liver 1; collectin 34	NP_006429	0.00157255	0.898772	1.30273	1.08313	1.95671	1.95635	1.82075
pgl1n.pk011.g10	C4B	complement C4 - chicken	NP_000583	0.00469783	0.551275	0.950852	0.998274	1.89063	1.84345	1.6377
pgl1c.pk001.n23		complement C4A	NP_000055	0.0108961	1.71031	1.37554	1.76298	0.333086	0.862817	0.563193
pft1c.pk001.d12		complement C4A	NP_000583	2.45e-10	1.40712	2.39565	2.25705	2.59993	2.96978	3.1867
pgf1n.pk009.h4	FBN3	complement component 1, q subcomponent, receptor 1; C1q receptor 1	NP_115823	0.0246224	4.18831	3.84952	3.9181	3.80288	3.57057	3.79654
pgf2n.pk004.i13	C1R	complement component 1, r subcomponent	NP_001724	3.35e-07	3.16541	2.9116	2.77035	2.90407	2.55293	1.60397
pgl1c.pk002.l22	C1S	complement component 1, s subcomponent	NP_001725	0.00611557	0.0646918	-0.93139	-0.895779	-0.429665	-0.769867	-0.221698
pgr1c.pk001.e19	C7	complement component 7 precursor	NP_000578	0.0303882	-3.44798	-3.67662	-3.31384	-3.33714	-1.92332	-2.1721
pgl1n.pk009.c3		complement component factor i	NP_000195	0.0480993	-1.39911	-0.939213	-0.925575	-0.415731	-0.212956	-0.505301
pgf1n.pk005.n15		complement regulator factor H	NP_000177	3.39751e-05	-0.669931	-0.269814	0.264288	1.24446	1.28299	1.41194
pgl1n.pk006.f17		component of oligomeric golgi complex 5; golgi transport complex 1(90 kDa subunit); conserved oligomeric Golgi complexprotein 5	NP_859422	0.00155657	-2.17931	-2.43941	-2.21878	-1.43036	-1.26326	-1.38242
pgf2n.pk004.p1	CTGF	connective tissue growth factor	NP_001892	6.58e-06	-3.22097	-2.44569	-2.23192	-1.29533	-1.13761	-1.29483
pgp2n.pk005.o6	CTGF	connective tissue growth factor	NP_001892	0.00212538	0.31104	0.636877	0.802858	1.02675	1.41594	1.32408
pgf1n.pk002.h6	CNTN1	Contactin precursor (Neural cell recognition molecule F11)	NP_001834	4.68e-09	-0.38194	0.116657	0.227706	0.714079	0.917624	1.31075
pgp2n.pk003.m17	COPS3	COP9 constitutive photomorphogenic homolog subunit 3; COP9 complex subunit 3; JAB1-containing signalosome subunit 3	NP_003644	0.0160509	0.275755	0.0393467	0.552166	0.836674	0.502178	0.602066
pgp1c.pk002.k22		core binding factor beta	NP_074036	0.0269473	5.31642	5.00689	4.53903	4.65676	4.3702	4.68454
pgf2n.pk002.k3	NR2F2	COUP transcription factor 2 (COUP-TF2) (COUP-TF II)	NP_066285	0.0164147	-1.4467	-1.42511	-1.45457	-2.6835	-1.8252	-1.55573
pft1c.pk003.b12		Creatine kinase, B chain (B-CK)	NP_001814	0.0128769	3.59002	3.63308	3.37892	3.17428	3.13211	3.36759
pgp1n.pk009.n22		Creatine kinase, B chain (B-CK)	NP_001814	0.00115959	5.07116	6.57463	6.71474	6.92092	5.99037	6.50658
pgm2n.pk013.n8		Creatine kinase, sarcomeric mitochondrial precursor (S-MtCK) (Mib-CK) (Basic-type mitochondrial creatine kinase)	NP_001816	0.00896623	1.38911	1.13611	0.876641	1.10741	1.11387	0.627235
pgp1n.pk005.c17	REL	C-Rel proto-oncogene protein (C-Rel protein) (p68)	NP_002899	1.6037e-05	-0.0261906	1.03425	1.50855	1.24533	1.06737	1.16737
pgm2n.pk005.b21		C-RF amide precursor	NP_056977	0.000114116	4.16121	4.1022	3.71407	3.47282	3.16595	3.75541
pgm2n.pk004.p11	BMPER	crossveinless 2	NP_597725	0.00139156	-0.587862	0.136004	-0.208362	0.355184	0.805168	0.490512
pgp1n.pk013.g2	CRY1	cryptochrome 1	NP_004066	2.15025e-05	-1.03132	-1.33091	-0.528034	0.248105	-0.166435	-0.254381
pgp1n.pk004.d19	CRY2	cryptochrome 2	NP_066940	0.0448976	1.74216	1.79864	1.50157	1.13565	1.34675	1.43538
pgp2n.pk010.g9	CRYL1	crystallin, lamda 1	NP_057058	0.0207978	-2.04059	-2.648	-2.02794	-0.96681	-1.57687	-1.69275
pgp2n.pk002.j10	CRYZ	crystallin, zeta; quinone oxidoreductase; NADPH:quinone reductase	NP_001880	0.0195815	1.26729	1.22848	1.56575	1.27101	0.890518	1.10074
pgr1c.pk001.c19	CUBN	cubilin	NP_001072	0.000220139	1.05259	1.23008	1.40533	1.66165	1.85033	1.72727
pgl1n.pk013.k18	CUL3	cullin 3	NP_003581	0.000818533	0.266841	0.749524	0.91309	1.44476	1.70131	1.64579
pgp2n.pk002.b21		cyclin G1	NP_004051	0.021001	0.00507664	0.524533	0.251793	1.2637	1.13003	0.407803
pgf1n.pk012.p20	CCNI	cyclin I	NP_006826	0.00896623	1.3096	1.48834	1.83745	2.38025	2.4729	2.25294
pgf2n.pk002.d7	CCNI	cyclin I	NP_006826	0.00249204	2.44331	2.84438	2.96625	3.35406	3.71696	3.41886
pft1c.pk001.e10	CCNL1	cyclin L ania-6a	NP_064703	0.0464423	-2.24767	-1.82759	-1.65132	-1.34146	-1.2275	-1.36262
pgp2n.pk005.c20	CDK5R1	CYCLIN-DEPENDENT KINASE 5 ACTIVATOR 1 PRECURSOR (CDK5 ACTIVATOR 1)(CYCLIN-DEPENDENT KINASE 5 REGULATORY SUBUNIT 1) (TAUPROTEIN KINASE II 23 KD SUBUNIT) (TPKII REGULATORYSUBUNIT) (P23) (P25) (P35)	NP_003876	0.00103732	2.65409	2.8881	3.54711	3.86079	3.18371	3.29464
pgp1n.pk014.k24	DHRS9	Cystatin precursor (Egg-white cystatin)	NP_000090	0.0246699	6.46987	6.40205	6.05093	6.27968	5.90051	6.10125
pco1c.pk001.b22	NBL1	cysteine knot secreted protein DAN	NP_005371	0.000201667	0.317212	1.35817	0.571206	1.37255	1.79311	1.34592
pgp2n.pk010.n18	CYB5A	Cytochrome b5	NP_683725	0.0413964	5.43453	5.37048	4.82186	4.78946	4.85564	4.97334
pnfb.pk0003.b12		cytochrome c oxidase II	Q85B99	3.21966e-05	6.77397	6.56589	6.70848	6.84935	6.19115	6.45458
pgr1n.pk001.m13		Cytochrome c oxidase polypeptide VIIc, mitochondrial precursor(VIIIA)	NP_001858	2.24595e-05	4.93182	4.96477	4.60673	3.85728	4.86452	4.95738
pgp1n.pk009.m8		cytochrome c oxidase subunit II	NP_612358	0	3.72868	4.10885	2.24665	4.57967	6.60294	6.62418
pnfb.pk0002.f5		cytochrome c oxidase, subunit VIc	NP_004365	0.00526515	4.55924	4.45755	4.59672	4.17008	4.09323	4.65257
pgl1c.pk001.l3		cytochrome oxidase III	XP_371764	0.000436104	1.35369	1.84339	1.96179	1.77132	2.43364	2.31392
pgr1n.pk007.l19	CYP17A1	Cytochrome P450 17 (CYPXVII) (P450-C17) (Steroid 17-alpha-hydroxylase/17,20 lyase)	NP_000093	0.0260159	-2.53371	-2.90821	-2.14227	-1.67652	-2.02476	-1.94477
pgf1n.pk010.p21	CYP2J2	cytochrome P450, subfamily IIJ (arachidonic acid epoxygenase)polypeptide 2; microsomal monooxygenase;flavoprotein-linked monooxygenase; Cytochrome P450,subfamily IIJ (arachidonic acid epoxygenase),	NP_000766	0.0304682	-0.676143	-0.366913	-0.222086	-0.116728	0.304895	-0.190825
pgf1n.pk010.l21	PSCD1	cytohesin 1, isoform 1; homolog of secretory protein SEC7;cytoadhesin 1	NP_004753	0.0276585	-4.18354	-4.23271	-3.9713	-5.60647	-3.72006	-5.08902
pgr1n.pk004.p9		cytokeratin EndoA - mouse	XM_001128905	0.00132869	2.0559	2.94221	3.01963	3.07348	2.93502	3.04205
pgl1n.pk003.f20	DYNC1I2	cytoplasmic dynein intermediate chain 2C	NP_001369	0.000859528	-1.91563	-1.7555	-1.92961	-1.2937	-0.830944	-0.481891
pgr1n.pk007.a6	DYNC1I2	cytoplasmic dynein intermediate chain 2C	NP_001369	0.000272985	-0.64141	-0.168606	-0.636906	0.576428	0.57043	0.574815
pgl1n.pk002.g19	NT5C2	cytosolic IMP-GMP specific 5'-nucleotidase	NP_036361	0.0162334	.	-2.77934	.	.	-1.01591	-1.01758
pnfb.pk0006.b7	MDH1	cytosolic malate dehydrogenase; soluble malate dehydrogenase	NP_005908	0.00215154	5.44004	5.59741	5.98501	6.41205	6.29657	6.83056
pgm2n.pk011.l15	DDB2	damage-specific DNA binding protein 2 - human	NP_000098	0.0204952	0.379285	0.192774	0.295877	-0.54502	-0.294652	-1.06049
pgp1n.pk013.m5	DAZAP1	DAZ associated protein 1 isoform b; deleted in azoospermia associated protein 1	NP_733829	0.0171937	5.74269	5.7284	5.141	5.32276	5.25243	5.31954
pco1c.pk001.b7		DEAD (aspartate-glutamate-alanine-aspartate) box polypeptide 3;D-E-A-D (aspartate-glutamate-alanine-aspartate) boxpolypeptide 3; embryonic RNA helicase		5.15111e-05	-0.277139	-1.11247	0.582364	3.75114	3.99366	2.54688
pgp1n.pk004.g19		DEAD-box protein 3 (Helicase-like protein 2) (HLP2) (DEAD-box, X isoform)	NP_076829	4.42e-12	-0.171811	0.42598	0.274022	1.88171	2.01772	2.08545
pgp1c.pk002.g22	DDX41	DEAD-box protein abstrakt; putative RNA helicase	NP_057306	0.0307676	2.75852	3.95093	4.2116	4.21084	3.47703	3.73954
pgp2n.pk009.l6	DDX41	DEAD-box protein abstrakt; putative RNA helicase	NP_057306	0.0113387	2.96663	2.91912	3.20206	3.05851	2.41479	2.64405
pgf2c.pk001.p5		DEAD-box RNA helicase	NP_004387	0.0247761	1.90162	1.95514	2.0632	2.441	2.57128	2.52724
pgm1c.pk001.l11		DEAD-box RNA helicase	NP_004387	0.00108736	1.42994	1.72793	1.38074	2.22974	2.16873	2.05827
pgp1n.pk012.f3		DEAD-box RNA helicase	NP_004387	0.00389267	1.76277	2.07673	1.90602	2.48132	2.65874	2.73084
pgf2c.pk001.f10	EIF4G2	death associated protein 5	NP_001409	0.000314244	4.02932	4.38047	4.02379	4.52935	4.47763	4.6443
pgp1n.pk005.j20	EIF4G2	death associated protein 5	NP_001409	0.017295	0.781275	1.48295	1.08416	1.82658	2.28347	1.96459
pgf2n.pk006.g12		death effector domain-containing protein DEDPRO1	NM_032998	0.038371	2.20699	2.0348	1.89161	1.71469	1.21176	1.9137
pgf2c.pk001.o5		Decorin precursor (Bone proteoglycan II) (PG-S2)	NP_001911	0.00181628	3.09301	3.29721	3.36013	4.10901	4.28169	4.27536
pgl1n.pk009.o12	SCD	delta-9 desaturase	NP_005054	0.00882883	3.94276	4.22369	4.73946	4.80747	4.97721	4.49313
pgp1n.pk001.e17	SCD5	delta-9-desaturase	NP_005054	0.0152084	0.451755	0.607025	0.831074	-0.000516556	0.162334	-0.0567157
pgf1n.pk004.d16	ZEB1	deltaEF1	NP_110378	4.78355e-05	-1.87794	-1.28034	-1.03835	-0.588795	0.150301	-0.232468
pgp1n.pk001.o1	ATN1	dentatorubral pallidoluysian atrophy	NP_001931	0.00380618	-1.09297	-0.53649	-0.696566	-0.0435216	0.284367	-0.482418
pgp1n.pk014.m11	DHPS	deoxyhypusine synthase isoform a	NP_001921	0.0415035	2.84613	2.77959	2.54111	3.15218	3.21887	3.20454
pgf2n.pk005.d11	DNASE1L3	deoxyribonuclease gamma	NP_004935	0.0237978	3.65835	3.573	3.55509	2.70546	3.30105	3.86623
pgf2n.pk006.d4	AHNAK	desmoyokin - human (fragments)	XP_290629	2.07942e-05	-1.46778	-0.985865	-0.739425	0.692869	1.14418	1.38864
pgp1n.pk006.e11		Destrin (Actin-depolymerizing factor) (ADF)	NP_006861	1.39e-11	2.84744	4.24343	4.45338	4.43638	4.07181	4.32567
pgm1c.pk003.b16		diaphanous homologue	NP_009293	0.000212029	0.988307	1.35717	1.86402	1.85516	2.05237	2.28098
pnfb.pk0010.f2		diazepam binding inhibitor	NP_065438	0.0193485	-1.11899	-1.55705	-1.38133	-3.13274	-1.90125	-3.0415
pgp1c.pk002.f19		dihydropteridine reductase (EC 1.6.99.7) - human	NP_000311	0.0338308	5.15539	4.93058	5.19293	5.04739	4.32166	4.71015
pgf1n.pk011.e7	DPYSL2	DIHYDROPYRIMIDINASE RELATED PROTEIN-2 (DRP-2) (COLLAPSIN RESPONSE MEDIATOR PROTEIN CRMP-62)	NP_001377	8.50406e-05	0.820618	1.01378	0.874462	1.53493	1.89475	1.59671
pgp1c.pk001.j21	DPYSL2	DIHYDROPYRIMIDINASE RELATED PROTEIN-2 (DRP-2) (COLLAPSIN RESPONSE MEDIATOR PROTEIN CRMP-62)	NP_001377	4.45e-09	-0.419208	0.288874	-0.23598	1.16333	1.53178	1.21201
pgp1n.pk007.a13	DPYSL2	DIHYDROPYRIMIDINASE RELATED PROTEIN-2 (DRP-2) (COLLAPSIN RESPONSEMEDIATOR PROTEIN CRMP-62)	NP_001377	4.65e-12	-0.33052	0.245318	-0.140285	0.816558	0.998485	0.776617
pgl1c.pk002.j5		Dihydropyrimidine dehydrogenase precursor (DPD) (DHPDHase) (Dihydrouracil dehydrogenase) (Dihydrothymine dehydrogenase)	NP_000101	0.000513463	-2.80684	-3.08532	-2.25734	-1.5548	-1.29636	-1.457
pgf1n.pk008.e21	DPP4	dipeptidyl peptidase iv	NP_001926	0.0466341	-2.28057	-2.29644	-3.21425	-4.24483	-3.13714	-3.52016
pgf1n.pk008.p23		diphosphomevalonate decarboxylase; mevalonate pyrophosphatedecarboxylase	NP_002452	0.0166949	-0.192622	-0.0661964	0.0604727	0.591701	0.685446	0.63114
pgf1n.pk010.j19	ADAM10	disintegrin metalloprotease ADAM10	NP_001101	0.00340387	-0.329237	0.0865654	-0.337167	0.699348	0.879927	0.443674
pgp2n.pk009.f19	DLX6	distal-less homeobox gene 6a; distal-less homeobox gene 6	NP_005213	0.0200469	3.5045	3.15539	2.78671	3.0053	2.86487	2.921
pgp1c.pk001.k23	PCMTD2	dJ1022E24.4 (continues in bA476I15 (AL137028))	NP_060727	2.83533e-05	-1.26814	-0.891715	-0.906735	-0.115959	0.174945	-0.22757
pgm2n.pk009.d2	MFN2	dJ1077B9.2 (KIAA0214 protein)	NP_055689	0.0134305	-0.286988	-0.152789	0.343175	0.635497	0.791812	0.384829
pgp1n.pk001.o17	C6orf206	dJ261G23.2.2 (novel protein, isoform 2)	NP_689945	0.0287217	1.92654	2.0951	1.79323	1.57735	1.51248	2.2472
pgl1n.pk004.h19	PGM1	dJ534K7.1.2 (phosphoglucomutase 1 (isoform 2))	NM_002633	0.0362056	0.736756	0.770064	1.06824	0.846097	1.14015	0.611592
pgp2n.pk008.p4	RASD2	dJ569D19.1 (similar to mouse Ras, Dexamethasone-induced 1 (Ras-related protein, RASD1, DEXRAS1))	NP_055125	0.0309998	-0.831561	-0.695824	-0.824356	-1.19474	-1.28059	-0.630993
pgf1n.pk001.o11	CNN3	dJ639P13.2.1 (acidic calponin 3)	NP_001830	0.0243756	-0.17671	-0.0612242	0.103109	0.338778	0.682587	0.515122
pgp2n.pk002.k9		dJ930L11.1 (similar to KIAA0397)	NP_001035037	0.00290249	6.13087	6.01266	5.89327	5.59367	5.13423	4.24368
pgm2n.pk004.j4		DKFZP586B0519 protein	NP_056271	0.0485777	-4.74395	-5.1007	-5.03909	-5.09984	-4.05947	-4.07232
pgp1n.pk002.j14	DNMT3A	DNA (cytosine-5-)-methyltransferase 3 alpha	NP_783328	0.0180367	-0.609106	-0.469821	-1.16516	-0.584256	-0.639485	-1.18345
pgp1n.pk001.n1	POLR2B	DNA directed RNA polymerase II polypeptide B; polymerase (RNA) II (DNA directed) polypeptide B (140kD); DNA directed RNA polymerase II 140 kDa polypeptide, RNA polymerase II subunit 2, RNA polymerase II second largest subunit	NP_000929	0.0135741	2.57446	3.8537	3.85194	3.8311	3.34794	3.80455
pgf1n.pk009.a20	POLR2D	DNA directed RNA polymerase II polypeptide D; DNA directed RNApolymerase II 16 kda polypeptide	NP_004796	0.0264785	-1.50189	-2.49243	-2.1595	-1.68224	-2.00113	-2.07327
pco1c.pk001.c13		DNA primase, p49 subunit	NP_000937	0.0473454	2.41603	2.73485	2.4922	1.70625	2.19424	3.38492
pgp1n.pk004.a11	ZCD1	DNA segment, Chr 10, ERATO Doi 214, expressed	NP_060934	2.84162e-05	1.98507	3.1183	3.44109	3.60148	3.08671	3.22264
pgm2n.pk011.i4	C21orf33	DNA segment, Chr 10, Johns Hopkins University 81 expressed	NP_004640	0.00514954	4.11198	3.99866	3.70354	3.23403	3.05076	3.85833
pgp1n.pk006.e1	TOP1	DNA topoisomerase I	NP_003277	0.0337624	-1.86698	-1.06437	-1.07557	-0.713914	-0.756162	-0.427373
pgf1n.pk010.m5	TOP2A	DNA topoisomerase II, alpha isozyme	NP_001058	1.53447e-05	3.25742	2.65248	2.00377	1.96248	2.08305	1.71803
pgp1n.pk003.b14	DNAJA1	DnaJ (Hsp40) homolog, subfamily A, member 1; heat shock protein,DNAJ-like 2	NP_001530	0.000278371	4.71381	4.64738	4.48886	4.21311	4.01453	4.58622
pgf1n.pk010.m2	DNAJB6	DnaJ (Hsp40) homolog, subfamily B, member 6 isoform a; Heat shockprotein J2	NP_490647	5.1e-07	-0.755686	-0.540285	-0.628094	0.664262	0.843507	0.605888
pgf1n.pk007.m10	DNASE2B	DNaseII-like acid DNase; deoxyribonuclease DLAD; DNase II-like acidDNase	NP_067056	0.00350398	-0.0641607	0.264611	-0.187387	0.87895	0.779727	0.821312
pgf1n.pk001.d24	ZDHHC12	DNZDHHC/NEW1 zinc finger protein 11	NP_057682	0.000922205	2.4794	2.24233	3.26236	3.60994	3.48251	3.49324
pgf1n.pk007.h14	DOC2B	Doc2b	NP_003576	0.0287766	-1.72313	-1.91276	-1.43158	-0.959841	-1.15773	-1.27873
pgp1c.pk003.k14	DCI	dodecenoyl-Coenzyme A delta isomerase (3,2 trans-enoyl-Coenzyme Aisomerase)	NP_001910	0.000313593	5.91848	5.73701	5.88155	5.88026	5.13441	5.52417
pgp1n.pk012.i6	DDOST	Dolichyl-diphosphooligosaccharide--protein glycosyltransferase 48 kDa subunit (Oligosaccharyl transferase 48 kDa subunit) (OST 50 kDa subunit) (DDOST 48 kDa subunit)	NP_005207	0.0231939	4.25024	3.99822	4.14846	4.02592	3.45622	3.65819
pgp1c.pk003.n5	ABHD14B	Dorz1	NP_056222	0.00809371	0.37516	0.244336	-0.314048	-1.23797	-1.1917	-0.458881
pgm2n.pk008.b16	FAM53A	dosal neuron-tube nuclear protein	NP_001013644	0.01539	-0.835728	-1.2287	-0.399589	-0.0459476	-0.0762286	-0.245208
pgr1n.pk007.j4	DONSON	downstream neighbor of SON isoform a; chromosome 21 open readingframe 60	NP_060083	0.0011576	-3.93371	-3.98709	-2.67135	-2.34189	-2.14876	-2.8828
pgf1n.pk002.c5		Drebrin (Developmentally regulated brain protein)	Q9QXS6	0.0175747	-0.70542	-0.331493	0.198302	0.317433	0.432628	-0.382246
pgf2n.pk001.b24	DUSP10	dual specificity phosphatase 10 isoform a; dual specificity phosphatase MKP-5; serine/threonine specific protein phosphatase	NP_009138	0.0323382	-0.399319	0.0145918	-0.0289043	0.638229	0.669724	0.496577
pgr1n.pk001.m15	GZMB	duodenase precursor	NP_001902	0.0379416	-0.577209	-0.3648	-1.42064	-0.12052	-0.674005	-0.702402
pgp1c.pk002.p17		dynamin 1; dynamin; dynamin1; Dynamin-1	NP_004399	9.70931e-05	-1.17027	-1.152	-1.60779	-2.41379	-1.57081	-1.84813
pgp1n.pk003.f6		dynamin-like protein DYNIV-11	NP_036192	6.76e-06	-0.0647503	-0.0845794	-0.355951	0.404454	0.569586	0.476137
pgp1n.pk002.i17	DRP2	dystrophin-related protein 2 A-form splice variant	NP_001930	0.0228826	-3.88023	-3.69519	-3.78119	-3.79306	-2.75208	-3.37275
pgl1n.pk013.i7	ENOPH1	E-1 enzyme	NP_067027	0.0195674	-1.40721	-1.48415	-1.17844	-0.537618	-0.651267	-0.604103
pgp2n.pk003.f19	E2F4	E2F transcription factor 4, p107/p130-binding	NP_001941	2.92e-06	-1.23433	-1.41968	-1.34668	-1.32267	-1.25615	-2.68919
pgl1n.pk012.p24	LAPTM5	E3 protein	NP_006753	6.43e-07	0.317403	0.699093	0.597665	1.43986	1.65756	1.27937
pgp2n.pk008.p16	LAPTM5	E3 protein	NP_006753	0.0392409	4.4173	4.08338	3.63907	3.84976	3.62536	3.89102
pgp2n.pk010.p24	LAPTM5	E3 protein	NP_006753	3.21275e-05	1.07831	1.43128	1.2709	1.90122	2.11658	1.7335
pgl1n.pk006.c22	ELF1	E74-like factor 1 (ets domain transcription factor)	NP_758961	0.0412516	-0.884099	-0.333743	-0.278927	-0.0425194	0.05117	0.0663751
pgf1n.pk008.i5		EAST protein		0.000101356	4.06489	3.98874	3.85231	1.83825	2.85879	3.86423
pgp2n.pk004.e2		ebiP4639		0.0016761	1.0116	1.04376	1.85031	1.01429	0.742175	0.0291487
pgf2n.pk002.j15		ebiP9498	XP_378009	0.0117959	0.0732483	0.224265	0.0760015	0.789757	0.927766	0.799005
pgp1n.pk014.a22	EBI2	EBV-induced G protein-coupled receptor 2; Epstein-Barr virusinduced gene 2	NP_004942	0.00427499	2.38562	2.74096	2.61911	3.16811	3.23342	3.1231
pgp2n.pk006.e16		ecto-ATP-diphosphohydrolase	NP_001239	0.00966489	-0.0363524	-0.550574	0.101968	0.231226	0.697365	0.388892
pgp1n.pk002.h15	ENTPD2	Ectonucleoside triphosphate diphosphohydrolase 2 (NTPDase2) (Ecto-ATPase) (CD39 antigen-like 1)	NP_001237	0.0187148	-0.252937	-0.315041	-0.5185	-1.36561	-0.661798	-0.461877
pgm2n.pk003.m14	FTSJ3	ectoplacental cone, invasive trophoblast giant cells, extraembryonic ectoderm and chorion sequence 3; DNA segment, Chr 11, ERATO Doi 400, expressed; expressed sequence C79843	NP_060117	1.49e-08	4.88857	4.91792	4.90621	4.98825	4.88557	3.2386
pgr1c.pk001.i2	EHD3	EH-domain containing 3; EH domain containing 3	NP_055415	0.000337906	4.13388	3.37204	4.21817	4.40179	4.03141	4.43765
pgp1n.pk010.l19	ELL	ELL gene (11-19 lysine-rich leukemia gene)	NP_006523	0.00782863	-0.910051	-1.70052	-1.12902	-1.05959	-0.516884	-0.535707
pgp1n.pk014.o16	EEF2	Elongation factor 2 (EF-2)	NP_001952	0.0185856	3.2159	3.3885	3.15031	3.90738	3.88029	3.77405
pgp1c.pk002.m23	ELOVL1	elongation of very long chain fatty acids (FEN1/Elo2, SUR4/Elo3,yeast)-like 1	NP_073732	0.0369263	6.03591	6.02006	5.73298	5.05968	4.8844	5.16552
pgf1n.pk011.f12		embryonic ectoderm development protein	NP_003788	0.0433203	-1.97455	-2.50613	-2.04268	-1.73765	-1.94482	-1.4817
pgp2n.pk005.c18		emopamil-binding protein (sterol isomerase);3-beta-hydroxysteroid-delta-8,delta-7-isomerase;Chondrodysplasia punctata-2, X-linked dominant (Happlesyndrome)	NP_006570	0.000348829	-0.431344	-0.160676	0.48802	0.706938	0.27864	0.256915
pgp2n.pk010.h14	EMID1	Emu1 protein	NP_597712	0.0154564	0.812887	1.00929	1.10833	1.53852	1.54722	1.58161
pgr1c.pk001.g23	STON2	endocytosis protein HSTNB	NP_149095	0.000114116	-2.31079	-1.52979	-1.3685	-0.954481	-0.13652	-0.0316062
pnfb.pk0010.b2	ERO1LB	endoplasmic reticulum oxidoreductin 1-Lbeta	NP_063944	0.0181856	1.89881	1.3443	1.55076	-1.42561	0.582439	0.0603832
pgp1n.pk013.b23		endothelial differentiation, lysophosphatidic acidG-protein-coupled receptor, 2	NP_476500	6.76e-07	-1.13142	-0.814905	-0.685882	-0.221438	0.0823172	-0.490324
pgp1n.pk004.h14	EPAS1	endothelial PAS domain protein 1	NP_001421	0.0109128	0.855248	1.04648	0.754466	0.93392	1.33095	1.44271
pgp2n.pk003.a20	ECHS1	enoyl Coenzyme A hydratase, short chain, 1, mitochondrial	NP_004083	0.0408605	3.54929	3.55384	3.29426	2.76248	2.9141	3.88698
pgm2n.pk007.j5	ENS-1	early response to neural induction (ERNI)	NP_787111	0.00818881	0.496671	0.569696	0.359038	-0.160425	-0.293381	0.247503
pgr1n.pk007.l6		envelope protein	XP_375334	0.0180354	3.58389	4.00396	4.08295	4.27973	4.15098	4.36674
pgp2n.pk003.c20		epidermal growth factor receptor related	NP_071895	0.000244735	-1.55034	-1.19222	-1.6878	-0.692598	-0.466558	-0.897466
pgp1n.pk003.d13		epilepsy, progressive myoclonus type 2, Lafora disease (laforin);epilepsy, progressive myoclonic epilepsy, type 2 gene;Lafora disease gene (laforin); Laforin	NP_005661	0.0433203	0.406461	0.313592	0.0156033	-0.91865	-0.23049	0.209129
pgr1n.pk003.o8	EVA1	epithelial V-like antigen 1 precursor	NP_005788	0.000825945	-1.83829	-2.13102	-1.78996	-1.02885	-1.54353	-1.43407
pgp1n.pk006.g9	COPE	epsilon1-COP	NP_009194	0.0163031	4.88396	4.81145	4.63541	4.46253	3.99561	4.44654
pgp1n.pk014.m3	ERN2	ER to nucleus signalling 2; IRE1 beta; IRE1, S. cerevisiae, homolog of	NP_150296	0.0300761	-1.49883	-1.65105	-1.34721	-1.20913	-0.828911	-1.28421
pgp1n.pk008.m16	PPAP2B	ER transmembrane protein Dri 42	NP_803133	0.000132899	0.120746	1.09197	1.39816	1.25751	1.49245	1.32382
pgp1c.pk003.i17	CHERP	ERPROT 213-21	NP_006378	2.22e-06	-2.39404	-1.59423	-1.03257	-0.430238	-0.402014	-0.702141
pgr1c.pk001.m6	EPB41L2	erythrocyte membrane protein band 4.1-like 2	NP_001422	0.036478	-5.73057	-4.51777	-5.03283	-6.56016	-4.47926	-3.89948
pgp2n.pk002.a15		erythroid-specific folate receptor	NP_057943	0.0112294	4.31726	4.44539	3.82243	3.79115	3.63923	3.77972
pgl1n.pk002.c2	EI24	etoposide induced 2.4 mRNA	NP_004870	0.000220446	-3.08382	-3.47167	-2.80934	-2.65532	-1.40043	-1.73499
pgf1n.pk002.l5		eukaryotic initiation factor 5 (eIF-5)	NP_892116	0.00206784	1.17912	1.38889	1.14563	1.77952	1.83106	1.97705
pgp2n.pk003.l1	EIF2AK3	Eukaryotic translation initiation factor 2-alpha kinase 3 precursor(PRKR-like endoplasmic reticulum kinase) (PancreaticeIF2-alpha kinase) (HsPEK)	NP_004827	0.0120211	-2.22535	-1.98972	-1.91057	-1.27615	-1.37905	-1.04906
pgr1n.pk002.f7	EIF3S10	eukaryotic translation initiation factor 3, subunit 10 theta, 150/170kDa; eukaryotic translation initiation factor 3, subunit 10 (theta, 170kD); Eukaryotic translation initiation factor 3, subunit 10, 170kD; eukaryotic translation initiation factor 3, sub	NP_003741	1.01e-06	0.260843	0.54743	0.365237	1.4973	1.46041	1.32209
pgp2n.pk003.c22		eukaryotic translation initiation factor 3, subunit 6 interacting protein	NP_057175	0.0358709	0.84032	0.927683	0.726376	1.35833	1.3265	1.20129
pgf2n.pk005.b11		eukaryotic translation initiation factor 4E	NP_001959	0.0474978	-0.429416	-0.653554	-0.789936	0.00196539	-0.232682	-0.0832182
pgf1n.pk002.k19	EIF4ENIF1	Eukaryotic translation initiation factor 4E transporter (eIF4E transporter) (4E-T) (Eukaryotic translation initiation factor 4E nuclear import factor 1)	NP_062817	0.0171402	0.6816	1.11623	0.910654	1.35649	1.48724	1.45489
pgp1n.pk003.n1	EIF4G1	eukaryotic translation initiation factor 4G I	NP_937887	0.0141599	1.39494	1.15993	1.38382	1.04856	0.881483	0.709615
pgl1n.pk004.j19	EIF5A2	Eukaryotic translation initiation factor 5A-1 (eIF-5A) (eIF-4D)	NP_065123	0.000160956	0.444032	0.44926	0.80405	1.11139	1.26953	1.13652
pgr1c.pk001.c9		EURL protein	NP_059143	0.00193428	-2.23649	-2.37969	-1.66854	-1.2216	-1.2072	-1.41091
pgp1n.pk009.h10	EWSR1	EWS	NP_005234	0.000594989	-1.19543	-1.06675	-1.00106	-0.55225	-0.137597	-0.567365
pgm2n.pk009.o8	ERCC3	excision repair cross-complementing rodent repair deficiency, complementation group 3 (xeroderma pigmentosum group B complementing); Excision-repair cross-complementing rodent repair deficiency,; excision repair cross-complementing rodent repair deficienc	NP_000113	0.0409247	-3.9779	-4.25078	-3.88407	-3.56781	-2.70307	-2.95833
pgf2n.pk005.g20	SLC1A6	Excitatory amino acid transporter 1 (SEAAT1)	NM_005071	0.00143332	0.501242	0.693376	0.777078	1.52212	1.44715	1.23905
pgl1n.pk006.f18	EXOC8	exocyst complex 84-kDa subunit	NM_175876	0.00229836	-2.43508	-2.41044	-1.99517	-2.13388	-0.993141	-1.33556
pgf2n.pk002.i16	EXOC3	Exocyst complex component Sec6	NP_009208	0.000235812	-1.16519	-0.547983	-0.728168	0.139996	0.203464	0.49966
pgf1n.pk001.c18	EXT1	exostoses (multiple) 1	NP_000118	0.010383	0.383951	0.493645	0.417241	-0.0779969	-0.54214	0.165928
pgp2n.pk003.b20		EXP35	NP_066368	9.27e-07	0.136718	0.384046	0.748224	1.69134	1.90998	1.75818
pgp1n.pk007.k9	NME6	expressed in non-metastatic cells 6, protein; nm23/nucleosidediphosphate kinase 6; nucleoside diphosphate kinase type6	NP_005784	0.00562145	2.97746	2.99153	2.63277	1.93427	1.76571	2.3221
pgp1n.pk007.d20	MAT2B	expressed sequence AI182287	NP_037415	0.0160894	-2.05216	-1.53797	-1.74893	-0.989171	-0.802794	-0.735245
pgl1n.pk010.j23		expressed sequence AI255964	NP_001629	1.40054e-05	-0.569516	-0.141433	-0.552186	0.471799	0.701298	0.67053
pgp1n.pk014.l16		expressed sequence AI414328	NP_078812	0.0286621	-0.624704	-0.681133	-0.836789	-1.22443	-1.45828	-0.957009
pgl1n.pk007.j2	PAFAH2	expressed sequence AI507170	NP_000428	0.00377555	2.3893	2.04595	1.72507	0.532232	0.729141	1.16596
pgp1n.pk013.b18		expressed sequence AL024069	NP_060403	0.000229007	0.263198	-0.186452	0.649299	0.80432	1.05489	0.845198
pnlb.pk0008.a2		expressed sequence AL024069	NP_060403	0.0191976	-1.34908	-1.63305	-1.68196	-1.1441	-1.1087	-0.586658
pgp2n.pk009.m24	OAF	expressed sequence AL024221	NP_848602	0.0148184	0.201984	0.286218	0.0453737	0.655026	0.790655	0.123904
pgr1c.pk001.n18		expressed sequence AW491331	NP_008855	0.00038868	-5.22874	-4.88212	-5.26377	-3.73207	-2.49992	-2.61429
pgm2n.pk009.o24	USP7	expressed sequence AW548146	NP_003461	2.91775e-05	-0.232473	0.170905	0.347019	0.959249	1.24874	1.10253
pgl1n.pk007.i11	NOL12	expressed sequence C78541	NP_077289	0.0416135	-1.49377	-1.29803	-0.896763	-0.860794	-0.653277	-1.54166
pgf1n.pk002.e4		extensin-like protein	XP_372697	0.0164147	-1.10148	-0.720883	-0.46584	-0.365304	-0.177308	-0.123428
pgf1n.pk010.p16	ECM2	extracellular matrix protein 2	NP_001384	1.89e-06	0.462463	1.19145	0.861426	1.40869	2.01732	1.77766
pnfb.pk0001.f2	POSTN	extracellular matrix protein periostin-bm	NP_006466	0.0136777	3.87631	3.64437	3.68195	3.35001	3.38699	3.55473
pgf1n.pk008.a11		far upstream element (FUSE) binding protein 1	NP_003893	0.00107699	-0.533482	-0.370591	-0.538735	0.300681	0.669021	0.720066
pgl1n.pk003.m19	FDPS	Farnesyl pyrophosphate synthetase (FPP synthetase) (FPS) (Farnesyl diphosphate synthetase)	NP_001995	0.045951	-1.54254	-2.1597	-2.95026	-2.61774	-2.75015	-3.23764
pgp1c.pk002.e9	FDFT1	farnesyl-diphosphate farnesyltransferase 1	NP_004453	0.0044393	-0.200902	0.227893	0.758828	0.626669	0.35096	0.210151
pgf2n.pk004.j20	FSCN1	fascin homolog 1, actin bundling protein (Strongylocentrotus)purpuratus)	NP_003079	3.82e-09	0.127397	0.407671	0.627601	1.05505	1.58939	0.889388
pgl1n.pk002.g21	FADS2	fatty acid desaturase 2; delta-6 fatty acid desaturase	NP_004256	0.0352147	1.5378	1.92009	1.97224	2.38701	2.68871	2.60114
pgl1n.pk006.n8		Fatty acid synthase	NP_004095	0.0135682	0.483664	0.679097	0.465443	0.942519	1.27487	1.35868
pft1c.pk003.a7		fatty acid translocase/CD36	NP_000063	1.02e-08	1.2532	1.7711	1.56512	2.59024	2.97224	3.00703
pgf1n.pk011.d11		FATTY ACYL-COA HYDROLASE PRECURSOR, MEDIUM CHAIN (THIOESTERASE B)	NP_001257	0.0364667	0.550017	0.0261369	0.265824	0.0240024	0.233067	-0.269231
pgf1n.pk007.h8		fatty aldehyde dehydrogenase variant form	NP_000682	4.80116e-05	-0.77521	-0.291009	-0.605763	0.371222	0.408013	0.420263
pgl1n.pk006.c9	FAAH	Fatty-acid amide hydrolase (Oleamide hydrolase) (Anandamide amidohydrolase)	NP_001432	0.00698719	-1.65796	-1.49016	-1.42945	-0.521535	-0.513309	-0.926891
pgm2n.pk013.c2	FBXO3	F-box only protein 3	NP_036307	0.000265904	0.436165	0.407018	0.791791	1.02942	1.07421	1.28175
pgp1n.pk005.d11	FBXO7	F-box only protein 7	NP_036311	0.0164147	-0.575977	-0.523841	-0.733173	-0.026892	-0.0227379	-0.189066
pgm1n.pk001.l11		F-box protein FBL5	NP_277077	1.04544e-05	-1.57019	-1.56235	-1.02979	-0.174533	-0.385371	-0.967497
pgp2n.pk010.f14		F-box protein FBX30	NP_060785	0.0478802	0.418154	0.691136	0.367018	0.868971	0.662218	0.205331
pgl1n.pk007.l7		Fc fragment of IgG binding protein; IgG Fc binding protein	NP_003881	0.00425299	-1.25273	-0.9941	-0.809601	-0.266407	-0.0951392	-0.104979
pgp1n.pk008.c15		Fc fragment of IgG binding protein; IgG Fc binding protein	NP_003881	0.0431279	2.72786	2.6873	2.28605	1.72751	1.96928	2.01058
pco1s.pk001.b12		feminization 1 homolog a	NP_064562	0.019529	-2.30262	-1.07156	-2.19419	-1.55598	-1.62774	-1.31045
pgf2n.pk001.l6		Ferritin heavy chain (Ferritin H subunit)	NP_002023	0.00180752	6.0216	6.20962	5.8595	6.58253	6.29541	6.21337
pgf1n.pk012.o21		fibrillarin		0.00117529	-1.43953	-1.07935	-0.847878	-0.0614944	-0.204836	-0.137822
pgp2n.pk010.k3	FGL2	fibrinogen-like 2; fibrinogen-like protein 2; fibroleukin	NP_006673	0.00249903	2.93294	3.05858	2.95601	3.49934	3.52324	3.59537
pft1c.pk003.h9		Fibronectin (FN)	NP_002017	0.000131794	0.828369	1.4937	1.30561	1.85431	2.33567	1.81815
pgl1n.pk009.p24		Fibronectin (FN)	NP_002017	0.000344325	3.05605	3.36982	3.20863	3.2733	4.32471	4.10452
pgr1n.pk004.b3	FIGNL1	fidgetin-like 1	NP_071399	0.00209297	-1.76072	-1.7584	-1.48372	-1.15842	-1.65919	-2.45611
pgf1n.pk005.j3	FAU	Finkel-Biskis-Reilly murine sarcoma virus (FBR-MuSV) ubiquitouslyexpressed (fox derived)	NP_001988	0.00248514	4.5171	4.46198	4.39597	3.749	3.80591	3.99517
pgf2n.pk006.a18		flavin-containing monooxygenase 3	NP_008825	0.000682054	1.68684	1.72507	1.93929	2.50771	2.43683	2.33287
pgp1n.pk004.b15	FLII	flightless I homolog	NP_002009	0.0018412	-2.53092	-1.56276	-1.32395	0.357503	-0.190799	-0.521211
pgr1n.pk008.e11	FLII	flightless-I homolog - human (fragment)	NP_002009	0.0213429	-0.891184	-0.758274	-0.978055	-0.400355	0.00292824	-0.623401
pgf1n.pk003.g20	GEMIN5	FLJ00137 protein	NP_056280	0.00389254	-2.14135	-2.05918	-1.56426	-1.30272	-1.18189	-1.05686
pft1c.pk003.e6		FLJ00239 protein	XP_166227	0.000283518	2.37446	3.18179	3.57251	4.05988	4.17706	4.61536
pgl1n.pk006.j21		FLJ00239 protein	XP_166227	0.0457242	-3.3018	-3.65927	-2.67768	-2.30481	-1.85328	-2.89838
pgp1n.pk003.d24		FLJ00247 protein	NP_066014	0.0230442	-1.69636	-1.75784	-1.94164	-2.63892	-2.12188	-1.80143
pft1c.pk003.f11	FVT1	follicular lymphoma variant translocation 1	NP_002026	0.0162051	0.0715344	0.551061	0.271976	0.803686	1.3001	0.85853
pgp2n.pk004.e9	FOXF2	forkhead box F2; forkhead homolog 20 (Drosophila)	NP_001443	0.0132672	0.638749	0.709716	1.02509	1.27454	1.23172	1.07426
pgf1n.pk009.l8	FOXO1	forkhead protein FKHR	NP_002006	1.69652e-05	-1.49967	-1.09183	-1.1314	-0.70164	-0.413157	-0.338017
pgp1n.pk013.b24		formin binding protein 11-related protein	XP_371575	0.000818763	0.716967	0.949211	1.18478	1.63572	1.65571	1.70275
pgf1n.pk012.g19	FNBP1	formin-binding protein 17	NP_055848	0.00528467	-2.75128	-2.50974	-2.49832	-2.2832	-1.22155	-1.09877
pgr1n.pk003.n24	FMR1	fragile X mental retardation protein	NP_002015	1.97564e-05	-0.0982483	-0.206691	0.627125	0.954916	0.652334	0.681107
pgf1n.pk004.i13	FZD4	Frizzled 4 precursor (Frizzled-4) (Fz-4) (cFz-4)	NP_036325	0.0140735	-0.370364	-0.245447	-0.16254	0.420829	0.657484	0.730458
pgl1n.pk013.h14	FZD9	Frizzled 9 (Frizzled-9) (Fz-9) (cFz-9)	NP_003499	0.0421156	-4.0219	-4.76525	-3.60351	-3.78061	-3.59842	-3.39747
pgl1n.pk008.o18		Frizzled-1	NP_003496	0.0338787	-0.963785	-1.02415	-0.79892	-0.332411	-0.0663452	-0.537413
pgf2n.pk004.f2		Fructose-1,6-bisphosphatase (D-fructose-1,6-bisphosphate 1-phosphohydrolase) (FBPase)	NP_000498	0.0336252	1.94919	2.31367	2.11602	1.77922	1.73002	2.47358
pgf2n.pk006.l17	ALDOA	fructose-1,6-bisphosphate aldolase A	NP_000025	0.00279669	-1.33642	-0.842788	-1.17196	-0.297634	0.0774827	-0.349783
pnlb.pk0008.f1		Fructose-bisphosphate aldolase B (Liver-type aldolase)	NP_000026	0.0423974	1.62125	0.851104	1.23359	1.05822	0.968957	-0.0157351
pgf1n.pk006.p16	AKTIP	fused toes homolog; likely ortholog of mouse fused toes; fused toes (mouse) homolog	NP_071921	0.038371	-1.60538	-1.55455	-1.22142	-0.531304	-0.633606	-1.07422
pgl1n.pk011.p10		G1/S-SPECIFIC CYCLIN D1	NP_444284	0.0162461	0.0317955	0.402334	0.203046	0.604699	1.00516	0.45009
pgl1n.pk012.c14	CCND1	G1/S-SPECIFIC CYCLIN D1	NP_444284	0.00392725	0.515991	0.872121	0.543327	1.35852	1.74651	1.37683
pgf1n.pk007.d19	CCNB2	G2/mitotic-specific cyclin B2	NP_004692	0.00101381	-0.864652	-1.0924	-0.751471	-0.690628	-1.19027	-1.75348
pgp1n.pk007.b23	CCNB3	G2/MITOTIC-SPECIFIC CYCLIN B3	NP_149020	0.00330294	5.01996	4.8512	4.69305	4.72703	3.85835	4.51776
pgf2n.pk004.h18	TUSC4	G21 protein	NP_006536	0.00130466	-2.23283	-2.18273	-1.98606	-1.0636	-2.41851	-2.70754
pgp1n.pk008.n6	TUSC4	G21 protein	NP_006536	0.00319604	5.5568	5.31975	5.55686	5.49665	4.6456	4.9888
pgp1n.pk008.m10		G25K GTP-binding protein (CDC42 homolog)	NP_001782	5.58e-11	0.0954882	1.29937	1.59458	2.32349	2.10062	1.87414
pgp1n.pk004.e18		GA binding protein transcription factor, beta subunit 2 (47kD) isoform gamma 2; GA-binding protein transcription factor, beta subunit 2 (47kD); GA binding protein transcription factor, beta subunit 2 (47kD)	NP_057739	0.0187454	1.64306	1.69806	1.55858	1.45978	1.15059	1.43979
pgm2n.pk003.i2	GALT	Galactose-1-phosphate uridylyltransferase	NP_000146	0.0407012	4.52124	4.58462	4.39894	4.38432	3.9354	4.27049
pgf1n.pk001.e18		gamma adducin	NP_058432	0.0410853	1.82181	2.32065	1.92341	2.67434	2.54557	2.57961
pgp2n.pk006.j24	GGTLA4	gamma-glutamyltransferase-like activity 1; DKFZP566O011 protein	NP_004112	0.00118493	0.281452	0.60792	0.852615	1.23596	1.49278	1.17066
pgp1n.pk001.n20		gamma-immunoglobulin heavy chain (504 AA)	XP_375341	0.000369503	2.67308	4.11722	3.99151	4.19608	3.68463	4.05484
pgl1n.pk013.b14		GC-rich sequence DNA-binding factor candidate isoform 2; GC-rich sequence DNA-binding factor candidate	NM_016631	0.0177337	-2.69689	-2.67721	-2.77959	-1.9266	-1.54101	-2.0175
pgf2n.pk005.o5		gene 17.5 protein - chicken	NP_005118	0.00312467	-0.576422	-0.302857	-0.250932	0.193956	0.589886	0.211074
pgl1n.pk008.o10		gene 17.5 protein - chicken	NP_037401	5.96622e-05	-0.0362257	0.10201	0.551915	1.33563	1.28155	1.13355
pgp2n.pk007.n6		gene 17.5 protein - chicken	NP_037401	0.000103375	0.225946	0.485195	0.50601	1.36547	1.47854	1.34501
pgp2n.pk009.p2		gene 17.5 protein - chicken	NP_037401	1.39e-10	1.33739	1.84251	1.71507	2.75212	2.80278	2.93353
pgr1c.pk001.i23	SERPINB3	GENE Y PROTEIN (OVALBUMIN-RELATED)	NP_008850	0.0150376	0.0561342	0.0958249	-0.958551	-0.617007	-1.23672	-0.266117
pgp1n.pk001.j9		gene_id:F1D9.26~unknown protein	NP_066932	0.00153715	5.46031	5.31565	5.04626	4.77974	4.62379	5.22931
pgp1n.pk008.k16		gene_id:F1D9.26~unknown protein	Q6ZRT7	0.0451224	4.28667	5.07403	4.98025	5.07013	4.95062	5.19794
pgm1c.pk002.h4		gene_id:F1D9.26~unknown protein		0.00427354	5.13343	5.75291	5.64078	5.63167	5.58311	5.96431
pgl1n.pk009.k19		genethonin 1	NP_003934	0.00139156	-2.26462	-2.92132	-2.8259	-2.27699	-1.53944	-2.19504
pgf1n.pk009.e16	YES1	genome Y73	NP_005424	5.36e-06	0.8114	1.46049	1.2109	1.74945	2.12911	2.10818
pgp2n.pk008.p12		GFR receptor alpha 4 precursor	NP_005255	0.0263752	2.84447	2.69644	2.76594	3.18618	2.4997	2.76199
pgr1n.pk002.g21		glial cells missing homolog a; glial cells missing homolog 1	NP_003634	0.00286527	2.63487	3.08216	3.02836	3.48716	3.23653	3.44741
pgm2n.pk003.c14	TNFSF10	glioma pathogenesis-related protein; related to testis-specific,vespid, and pathogenesis proteins 1	NP_006842	0.00263348	1.1758	1.41524	1.63251	1.73961	2.01293	1.70244
pgf1n.pk001.k1		glucocorticoid-induced leucine zipper	NP_004080	0.0359601	0.813319	1.08693	0.977129	1.4333	1.44963	1.27816
pgp1n.pk005.a10		glucocorticoid-induced leucine zipper	NP_004080	0.0290998	0.386264	0.414765	0.939415	1.38935	1.24052	1.23643
pgp1c.pk002.i16	PDIA3	glucose regulated thiol oxidoreductase protein precursor	NP_005304	0.00915164	5.76846	5.59318	5.48015	5.53321	5.03299	5.29069
pft1c.pk003.g5		glutamate receptor subunit 5-2	NP_783300	0.00919525	0.825787	1.02609	0.941515	1.54653	1.76287	1.36691
pgl1n.pk003.c3		glutaminase C	NP_055720	0.00463111	0.594065	-0.433722	0.549486	0.311975	1.41281	0.87699
pgm2n.pk013.e10	GFPT2	glutamine fructose-6-phosphate transaminase 2	NP_005101	0.0396134	-1.52901	-1.5908	-0.982605	-0.523085	-0.379707	-0.813953
pgr1n.pk003.p22	EPRS	glutamyl-prolyl tRNA synthetase; glutamate tRNA ligase	NP_004437	0.00429717	0.162531	0.535124	0.434771	1.07359	0.81717	0.94589
pgl1n.pk009.n6		glutathione peroxidase	NP_000572	0.00604155	-0.862238	-0.902663	-0.588703	-0.279543	0.366764	0.131924
pgp1n.pk002.o19	GSTA1	GLUTATHIONE S-TRANSFERASE (CLASS-ALPHA)	NP_714543	0.00260252	-1.82357	-1.08864	-1.04081	-0.512602	-0.672958	-0.679023
pgf1n.pk010.h11		GLUTATHIONE S-TRANSFERASE 1 (GST-CL1) (GST CLASS-THETA)	NP_000844	0.000214345	0.894149	1.53572	1.35654	2.23346	2.40925	2.26825
pgl1n.pk008.n1		glutathione S-transferase subunit 13 homolog	NP_057001	0.000823028	-1.57743	-2.01063	-1.34156	-0.836715	-0.95982	-0.921852
pgp1n.pk005.o24	GPD2	glycerol-3-phosphate dehydrogenase (EC 1.1.99.5), mitochondrial precursor - human	NP_000399	0.00925613	4.59599	4.49418	4.31977	4.10204	3.51492	3.97441
pft1c.pk001.c8	GPD1L	GLYCEROL-3-PHOSPHATE DEHYDROGENASE , CYTOPLASMIC (GPD-C)(GPDH-C)	NP_055956	0.000102065	0.668805	1.19859	1.16786	1.70357	1.78731	1.98818
pgl1n.pk007.b7		glycine C-acetyltransferase precursor; 2-amino-3-ketobutyrate-CoAligase; AKB ligase; aminoacetone synthase	NP_055106	0.0411842	-1.25441	-0.911763	-1.347	-0.929114	-0.781677	-1.32636
pgm2n.pk012.e5		glycine-rich protein	NP_036453	0.0247234	2.77094	2.81575	2.55826	1.75107	1.50916	1.90984
pgl1n.pk012.c22	IL6ST	glycoprotein 130	NP_002175	0.00547967	-0.115825	-0.109266	-0.0154428	0.748744	0.868301	1.03942
pgp1c.pk003.j4		glycoprotein 55	NP_059429	0.00414437	4.99518	4.89486	5.07592	5.06428	4.51622	4.80159
pgm1c.pk003.b22		glycoprotein gp2	NP_057326	9.8479e-05	-2.86957	-3.26117	-2.88452	-2.00025	-1.34594	-1.36043
pgp1c.pk002.k11		glycoprotein M6A	NP_005268	0.0430379	5.26653	5.27109	4.79284	4.47491	4.15541	4.58901
pgl1n.pk008.k9	NMT2	Glycylpeptide N-tetradecanoyltransferase 2 (PeptideN-myristoyltransferase 2) (Myristoyl-CoA:proteinN-myristoyltransferase 2) (NMT 2) (Type IIN-myristoyltransferase)	NP_004799	0.0131797	-1.06494	-1.14934	-0.90547	0.0470118	-0.274143	-0.211485
pgf1n.pk007.l15		Glycyl-tRNA synthetase (Glycine--tRNA ligase) (GlyRS)	NP_002038	0.0461868	0.407397	0.273679	-0.194392	0.468814	0.512439	0.252908
pgp1c.pk003.j15	GPC4	glypican 4	NP_001439	0.00705428	0.671432	0.726511	0.83331	1.2129	1.75526	1.62718
pgf1n.pk001.m13	GPC4	glypican 4	NP_001439	0.0171714	5.72976	5.52736	5.58956	5.33251	5.12196	5.15524
pgp2n.pk008.a19	GPC1	Glypican-1 precursor (Heparan sulfate proteoglycan core protein)	NP_002072	0.000604939	1.74548	2.42128	1.86182	2.65448	2.86981	2.65845
pgm2n.pk013.p12	GLG1	Golgi apparatus protein 1 precursor (Cysteine-rich fibroblast growth factor receptor)	NP_036333	0.047477	0.0843845	0.539056	0.524794	1.15526	1.19538	1.04366
pgf1n.pk008.d4	GOLPH4	golgi phosphoprotein 4; type II Golgi membrane protein	NP_055313	0.000169171	-0.879551	-0.729032	-0.449178	0.276855	0.690123	0.231724
pgf2n.pk002.p10	GORASP2	golgi reassembly stacking protein 2, 55kDa; DKFZP434D156 protein; likely ortholog of rat golgi stacking protein homolog GRASP55; golgi reassembly stacking protein 2, 55 kDa	NP_056345	0.049011	0.046611	0.0311192	0.0108575	0.69675	0.686144	0.535171
pgp1n.pk012.o2	GNAL	G-protein alpha subunit	NP_892023	0.00609685	-2.7617	-1.93849	-3.02384	-3.46214	-2.66063	-2.36017
pgf1n.pk011.o7	HRH3	G-protein coupled receptor	NP_009163	0.013496	4.09038	4.3141	4.07359	3.36009	3.6401	4.06481
pgl1n.pk007.g13		growth hormone regulated protein-1 - chicken	NP_008875	0.0407041	-0.958175	-1.72697	-0.933064	-1.56543	-1.32945	-2.00621
pgp2n.pk005.n5	RHOA	GTPase cRhoA	NP_001655	0.0276675	3.37511	3.30227	3.93807	4.59624	4.278	4.21621
pgp1n.pk008.c7		GTP-BINDING NUCLEAR PROTEIN RAN (TC4)	NP_006316	0.000204007	0.981949	0.459908	0.0398726	0.604759	0.707147	0.235743
pnlb.pk0005.a11		GTP-BINDING NUCLEAR PROTEIN RAN (TC4)	NP_006316	5.26e-06	.	3.46025	.	.	0.157487	3.28695
pgr1n.pk002.k11	RHOC	GTP-binding protein	NP_786886	0.0406556	-0.389809	-0.385177	-0.783309	0.213791	0.222537	-0.544446
pgp2n.pk006.n20	RAB31	GTP-binding protein Rab0	NP_006859	0.0414088	4.13056	3.81646	3.34775	3.57696	2.92871	3.43334
pgf1n.pk009.o9	GNAI3	GTP-binding regulatory protein Gi3 alpha chain - chicken	NP_006487	0.0274936	0.856844	1.00132	1.31949	1.89463	1.9292	1.75583
pgl1c.pk002.c1	GNB4	guanine nucleotide binding protein beta subunit 4	NP_067642	0.00885826	-3.71788	-3.65502	-3.4565	-3.17751	-1.90327	-1.97015
pgp1n.pk012.c20	GNA12	guanine nucleotide-binding protein alpha subunit, G alpha 12 -human	NP_031379	0.0410564	4.70666	4.51075	4.82005	4.62703	3.99134	4.30308
pgf1n.pk008.a23		Guanine nucleotide-binding protein G(i), alpha-2 subunit (Adenylate cyclase-inhibiting G alpha protein)	NP_002061	0.023112	-0.49862	0.0366824	-0.189773	0.379174	0.753735	0.118872
pft1c.pk004.h5	GNB1	Guanine nucleotide-binding protein G(I)/G(S)/G(T) beta subunit 1(Transducin beta chain 1) (XGbeta1)	NP_002065	0.00179645	1.18067	0.701163	1.43867	1.96748	1.87657	2.13436
pgp2n.pk005.c16	GBP6	guanylate binding protein	NP_002044	0.00032641	-0.235096	-0.221938	0.369102	0.835838	0.633452	0.53216
pgp2n.pk008.m24	GBP6	guanylate binding protein	NP_004111	0.00197488	-1.05159	-0.945378	-1.34982	-0.62262	-0.422012	-0.40407
pgm2n.pk008.p5	H2AFX	H2A histone family, member X; H2AX histone	NP_002096	0.00915164	0.0822944	-0.120094	-0.40952	-1.29533	-1.02677	0.0348364
pgm2n.pk007.b22	GOLT1B	HDCMA39P	NP_057156	0.014964	-0.372132	-0.0679543	-0.238405	0.397661	0.419696	0.675234
pgp1n.pk001.b9		heat shock 70kDa protein 8 isoform 1; heat shock cognate protein, 71-kDa; heat shock 70kd protein 10; heat shock cognate protein 54; constitutive heat shock protein 70; lipopolysaccharide-associated protein 1; LPS-associated protein 1	NP_006588	0.000818283	3.42357	3.41386	2.91089	3.7631	3.80985	3.61327
pgr1n.pk003.d7	HSF1	HEAT SHOCK FACTOR PROTEIN 1 (HSF 1) (HEAT SHOCK TRANSCRIPTION FACTOR 1) (HSTF 1) (HSF 3A) (HSTF 3A)	NP_005517	0.00447529	-2.07226	-2.16637	-1.01612	0.712927	-0.520998	-2.29105
pft1c.pk002.a5		heat shock protein	NP_068814	1.55817e-05	-0.622425	0.0475842	-0.0232077	0.559906	0.963242	0.639576
pft1c.pk004.g7	HSPA2	heat shock protein	NP_068814	1.64e-07	0.62724	1.14561	1.25038	2.56916	2.59942	2.72033
pgf1n.pk007.m9		heat shock protein 10	NP_002148	0.00438892	0.240328	-0.597233	-0.840074	-0.306659	-0.468098	-0.464828
pgf2n.pk002.l8		helicase	NP_892009	0.0089093	-1.10541	-0.802933	-1.07166	-0.177655	-0.31183	-0.42986
pft1c.pk001.c9	HN1	hematological and neurological expressed sequence 1	NP_057269	0.00144326	-0.232254	-0.630541	-0.177727	0.423401	0.359571	0.366561
pgf2n.pk004.k2	MCAM	HEMCAM	NP_006491	0.0265208	-2.84943	-2.15937	-2.59906	-1.36135	-1.39355	-2.14408
pgr1n.pk001.k9	COX10	heme A:farnesyltransferase; COX10 (yeast) homolog, cytochrome coxidase assembly protein (heme A: farnesyltransferase);cytochrome c oxidase subunit X; cytochrome c oxidaseassembly protein; heme A: farnesyltransferase	NP_001294	0.000289845	-1.15938	-1.65046	-1.71211	0.0484392	-0.698864	-1.33896
pgf2n.pk002.o17	HMOX2	heme oxygenase (decycling) 2	NP_002125	0.0319939	2.49971	2.53451	2.45315	2.30711	2.22651	1.85408
pgl1c.pk002.m17	HEBP1	heme-binding protein	NP_057071	6.06e-06	-1.61899	-1.92605	-1.23589	-0.177819	-0.0470162	-0.0124086
pgf1n.pk003.l17	HBA1	Hemoglobin alpha-A chain	NP_000549	0.000724477	4.89176	4.52301	4.17934	3.91406	3.52052	3.85051
pgf1n.pk010.m4		Hemoglobin beta chain	NP_005321	1.69652e-05	4.13701	2.85307	1.60333	1.66318	1.62583	1.6851
pgp2n.pk008.k1		hepatocyte growth factor activator inhibitor precursor; hepatocytegrowth factor activator inhibitor	NP_003701	0.0181663	1.85199	2.49107	2.24151	2.69498	2.74749	2.67559
pgl1n.pk012.m16	MST1	hepatocyte growth factor-like/macrophage stimulating protein	NP_066278	0.000993724	-1.86063	-1.72667	-2.03341	-1.10498	-1.01383	-1.35165
pgp1n.pk009.m20		heterogeneous nuclear ribonucleoprotein A2/B1, isoform A2;heterogeneous nuclear ribonucleoprotein A2;heterogeneous nuclear ribonucleoprotein B1; nuclearribonucleoprotein particle A2 protein	NP_112533	0.00705428	1.83902	1.78932	2.47806	2.94643	2.79941	2.75416
pft1c.pk001.d8		heterogeneous nuclear ribonucleoprotein A2/B1, isoform B1;heterogeneous nuclear ribonucleoprotein A2;heterogeneous nuclear ribonucleoprotein B1; nuclearribonucleoprotein particle A2 protein	NP_112533	0.00358134	1.2731	1.45447	1.54553	1.73644	2.17544	2.16929
pgp1n.pk010.p6		heterogeneous nuclear ribonucleoprotein C (C1/C2)	NM_031314	0.0435797	3.18665	2.98283	2.91858	3.11817	2.59274	3.06848
pgp1n.pk013.n10		heterogeneous nuclear ribonucleoprotein D-like; expressed sequenceAA959857	NP_005454	0.0186948	3.48444	3.61518	2.96231	3.60147	3.55402	3.66849
pgp2n.pk002.f9		Heterogeneous nuclear ribonucleoprotein H3 (hnRNP H3) (hnRNP 2H9)	NP_071412	0.010527	-0.416572	-0.421596	0.243519	0.465064	0.344006	0.376117
pgf1n.pk006.m9	HK1	hexokinase1	NP_000179	7.55579e-05	-1.35483	-1.20453	-1.00664	0.110499	0.269149	0.173003
pgf1n.pk006.c6		hexosaminidase A preproprotein; beta-hexosaminidase alpha chain;beta-N-acetylhexosaminidase;N-acetyl-beta-glucosaminidase	NP_000511	0.0314777	-1.28864	-1.12542	-1.05306	-0.544594	0.0573666	-0.404123
pgf2c.pk001.e24	HEXB	hexosaminidase B preproprotein; beta-hexosaminidase beta chain; beta-N-acetylhexosaminidase; N-acetyl-beta-glucosaminidase	NP_000512	0.0117847	.	3.84407	.	.	4.29537	4.0843
pgf2n.pk006.h4	HGS	HGF-regulated tyrosine kinase substrate	NP_004703	0.0050163	-0.569863	-0.12253	-0.115072	0.423384	0.651422	0.655095
pgf1n.pk007.k16	CCNDBP1	HHM protein	NP_036274	0.0195223	0.499822	0.834932	0.694209	1.08503	1.28849	1.21491
pgr1n.pk008.c17		histone acetyltransferase MORF	NP_036462	2.82e-08	1.20435	2.20065	2.39587	2.36536	2.02917	2.28719
pgp2n.pk007.o24	HDAC4	Histone deacetylase 4 (HD4)	NP_006028	3.44886e-05	-0.668059	-0.310414	-0.386146	0.229261	0.360518	0.435822
pgm2n.pk008.d15	HTATIP2	HIV-1 tat interactive protein 2, 30 kDa homolog; tat-interactingprotein 30 kDa	NP_006401	0.0197184	2.03197	2.1266	2.04419	1.83543	1.38424	1.98464
pgm2n.pk003.j15	BAT1	HLA-B associated transcript-1; DEAD-box protein; nuclear RNA helicase (DEAD family)	NP_004631	0.00125692	1.75779	0.686336	2.34643	0.100599	2.55428	2.82973
pgp1c.pk001.o12		HMBA-inducible; likely ortholog of mouse cardiac lineage protein 1	NP_006451	0.0169811	-1.59512	-1.61136	-1.73003	-1.76717	-0.0477328	-1.34832
pgf1n.pk007.n18	BBX	HMG-BOX transcription factor BBX; x 001 protein	NP_064620	0.0331266	-1.80824	-1.98759	-1.9053	-1.30438	-1.51577	-1.27506
pgp2n.pk005.p20		HMP19 protein	NP_057064	5.61e-06	-1.29131	-0.911369	-1.13074	0.300003	0.440796	0.0878572
pgf2n.pk004.k1	HOXA3	Homeobox protein Hox-D3	NM_153631	0.0114283	-2.69754	-2.37272	-2.79013	-2.21922	-1.938	-1.75658
pgl1n.pk008.j14	HIPK2	homeodomain interacting protein kinase 2	NP_073577	0.00425151	-0.0598442	0.399791	-0.111075	0.64604	0.863654	0.353853
pgl1n.pk005.h21		Homeodomain-interacting protein kinase 2	NP_073577	0.0308826	-1.0607	-0.88129	-1.42898	-0.981569	0.145947	-0.340287
pgr1n.pk007.i22		Homeodomain-interacting protein kinase 2	NP_073577	1.79e-06	-1.29879	-0.932147	-1.05958	0.0208822	0.354584	-0.169934
pgf2c.pk001.d23	GSN	homogenin	NP_000168	1.15e-09	2.69665	3.29625	3.19241	4.31706	4.53575	4.73133
pgp1n.pk008.c17	GSN	homogenin	NP_000168	3.24e-07	2.75723	3.46397	3.37462	4.32219	4.54217	4.57907
pgl1n.pk008.b21		homolog to cAMP response element binding and beta transducin family proteins	NM_018963	0.0211752	-2.48923	-2.31825	-2.58284	-1.70779	-1.67785	-1.74564
pgl1c.pk002.b19	MAP4K4	HPK/GCK-like kinase HGK	NP_663719	0.0108455	-1.46125	-1.02843	-0.954035	-0.0659726	0.00156529	0.0491633
pgf2c.pk001.d5	COMMD9	HSPC166 protein	NP_054905	0.0376059	-0.77759	-1.10176	-0.764903	-0.247309	-0.8233	-0.531952
pgf1n.pk006.o20	CHMP5	HSPC177	NP_057494	0.0133777	2.79613	2.72803	2.70907	1.912	2.29252	2.36099
pgp1n.pk009.k6	CHMP5	HSPC177	NP_057494	0.0301977	0.255103	0.379343	0.13499	0.677915	0.768126	0.687775
pgf1n.pk007.p11	C6orf203	HSPC230 protein	NP_057571	0.0405637	-2.39688	-3.01468	-3.81116	-4.1803	-3.19886	-3.11999
pgf1n.pk006.d9	WIZ	Human homolog of Mus musculus wizS protein	XP_372716	0.0377962	-0.799699	-2.13346	-0.844617	-1.28941	-2.55667	-3.27761
pgp2n.pk005.l11		hyaluronoglucosaminidase 1 isoform 2	NP_009296	0.0304835	4.0497	3.96155	4.3246	4.26392	3.55907	3.76713
pgr1c.pk001.a7		hydroxyacyl glutathione hydrolase; hydroxyacyl glutathionehydrolase; glyoxalase 2; Hydroxyacyl glutathionehydrolase; glyoxalase II; hydroxyacylglutathionehydroxylase	NP_005317	0.048512	-0.743612	-0.543398	-0.530364	-0.313422	0.3734	-0.202681
pgp2n.pk003.a9	HMGCL	HYDROXYMETHYLGLUTARYL-COA LYASE (HMG-COA LYASE) (HL) (3-HYDROXY-3-METHYLGLUTARATE-COA LYASE)	NP_000182	0.0475126	1.59382	1.85826	2.56501	2.54245	1.97699	2.22933
pgp1n.pk006.l23	EPAS1	hydroxyproline-rich glycoprotein DZ-HRGP	NP_068743	0.0466023	-1.78576	-1.68608	-1.72157	-2.08043	-0.995618	-0.642117
pgl1n.pk012.l20		hydroxysteroid (11-beta) dehydrogenase 1	NP_005516	0.0199476	-0.379234	-1.40093	-1.14093	-1.12707	-1.72061	-2.07612
pgf2n.pk006.e11	MFN1	hypertension related protein 1	NP_055689	0.000436104	-2.34753	-1.97936	-1.42893	-0.862053	-0.79689	-0.803904
pgf1n.pk009.e1		hypothetical 18K protein - goldfish mitochondrion	NP_659402	0.00224617	7.03745	6.93881	7.11262	7.508	6.7496	7.00137
pgp1n.pk004.e23		hypothetical 18K protein - goldfish mitochondrion	NP_659402	2.73912e-05	6.17383	6.25902	6.29234	4.75169	6.20018	6.51929
pgf2c.pk001.f8		hypothetical 30.5K protein precursor - Enterococcus faecalisplasmid pAM-beta-1	NP_775764	0.0132505	-1.37911	-0.685381	-1.07747	-0.306188	-0.119482	-0.251756
pgf2n.pk006.j13		hypothetical protein	XP_039877	0.0204967	-0.395611	-0.0850077	-0.554531	0.23678	0.396902	0.415005
pgf2n.pk002.f22		hypothetical protein	NP_079105	0.0295741	-0.587625	0.273298	-0.853663	-0.531165	-0.39674	-0.693837
pnfb.pk0010.h6		hypothetical protein	XP_377861	0.0474789	-1.25336	-0.78097	-0.834872	-0.654252	-0.324129	-0.717412
pgl1c.pk001.h9		hypothetical protein		0.0451617	-1.20422	-1.24004	-1.35614	-0.703798	-0.581148	-0.436983
pgr1n.pk002.n20	ANK3	hypothetical protein	NP_001140	0.0030716	-1.55469	-1.72858	-1.25116	-0.910535	-0.742067	-1.14957
pgf2n.pk002.g21		hypothetical protein	NP_004740	0.0411272	3.64705	3.78918	3.40635	3.06758	3.87132	4.08546
pgf1n.pk006.i14	SETD2	hypothetical protein	NP_036403	7.76204e-05	-0.303372	0.517496	0.36787	0.863766	1.27853	0.991126
pgl1n.pk006.b23	VPS8	hypothetical protein	NP_056118	0.00695762	-2.20573	-2.23309	-2.3962	-2.10754	-1.17363	-1.50123
pgl1n.pk006.i1		hypothetical protein	NP_056993	1.39e-10	-2.41364	-2.07967	-1.77462	-1.19654	-0.811347	-1.22371
pgp1n.pk007.k19	DNAJC11	hypothetical protein	NP_060668	0.00124597	2.8666	2.97503	3.14449	2.02524	2.70166	3.19383
pgr1n.pk008.d17	TBC1D23	hypothetical protein	NP_060779	0.00111958	-1.41841	-1.46061	-0.913874	-0.30171	-0.798633	-0.306388
pgp1n.pk009.n3	AGPAT5	hypothetical protein	NP_060831	0.00111159	-1.76666	-1.61563	-0.998769	-0.450831	-0.82298	-0.511591
pgl1n.pk004.j1	ATG9A	hypothetical protein	NP_076990	0.0171642	-1.89286	-1.43634	-1.64448	-0.760427	-0.256156	-1.56961
pgm2n.pk004.l24	DGAT2	hypothetical protein	NP_115953	0.0107971	-0.0546803	-0.0684191	0.414097	0.811462	0.403625	0.433408
pgl1n.pk014.d16	C7orf41	hypothetical protein	NP_690006	0.00432788	-1.9876	-1.79316	-1.64284	-1.04711	-0.862885	-1.38295
pgp1n.pk005.n5	C7orf41	hypothetical protein	NP_690006	0.0413391	-1.76833	-2.11117	-1.47771	-1.89522	-1.13907	-1.84509
pgp1c.pk003.e4		hypothetical protein	NP_733751	0.0276919	0.274942	0.900257	1.09929	1.69093	1.9693	1.50145
pgp1n.pk010.o4		hypothetical protein	NP_001032252	0.0295695	3.40434	3.37741	3.87966	4.04775	3.77774	3.76456
pgp1n.pk005.n16	MPPE1	hypothetical protein	NP_075563	0.0122806	1.06302	1.04065	1.25833	-0.0238251	0.391195	-0.0659159
pgp2n.pk008.g9	STK32C	hypothetical protein	NP_775846	0.0473454	2.39054	2.34356	1.85327	2.0038	1.63953	2.52061
pgf2n.pk002.e16		hypothetical protein		0.0010992	-3.06207	-2.39955	-2.16582	-1.35104	-1.33644	-1.40095
pgm2n.pk014.l1		hypothetical protein	XP_372075	0.0164454	1.18015	1.24353	0.998481	0.284668	0.495641	0.37788
pgf1n.pk007.c8		hypothetical protein		0.00325329	-0.746712	0.368386	0.429299	0.444035	0.921532	0.344443
pgp1n.pk013.l20		hypothetical protein		0.00477472	5.03996	4.98106	4.75695	5.26862	5.42345	5.21338
pgp2n.pk005.m16		hypothetical protein 4 - fowl adenovirus 1	NP_689935	0.00409965	0.803941	0.830335	0.893414	1.6589	1.43925	1.23298
pgl1n.pk010.m12	LRSAM1	hypothetical protein BC009239	NP_612370	0.00564283	-1.61461	-1.37774	-1.49831	-0.712218	-0.809921	-0.947985
pgp2n.pk003.a16		hypothetical protein BC012331	NP_612455	0.0189076	5.02174	4.96906	5.41856	6.00766	5.51356	5.4906
pgp1n.pk012.e10	CCDC124	hypothetical protein BC013949	NP_612451	0.00191226	6.21738	6.28043	6.90735	7.2737	6.68006	6.94801
pgl1n.pk014.g8		hypothetical protein BC014241	NP_612454	0.0245083	-3.63874	-3.58868	-3.31776	-2.58233	-2.42517	-2.54329
pgf2n.pk004.n1	C2orf29	hypothetical protein C40	NP_060016	0.00726614	-0.0500951	0.300805	0.218605	0.707413	0.798873	0.384781
pgp2n.pk005.m9		hypothetical protein CL25084	NP_056516	0.0338787	0.207942	0.0681117	0.622744	1.27531	0.841842	0.986269
pgl1n.pk005.o5		hypothetical protein cyk-1 - Caenorhabditis elegans (fragment)		0.000748309	0.524045	0.819147	0.639155	0.743709	1.56791	1.65886
pgp1n.pk004.n19		hypothetical protein dJ465N24.2.1	NP_064713	0.00138197	-0.281982	-0.108734	-0.194592	0.0408182	0.442813	0.522365
pgl1n.pk009.c17	MBTPS1	hypothetical protein DKFZp434A219.1 - human (fragment)	NP_003782	0.0311042	-1.68073	-1.63901	-1.76171	-1.15012	-0.785242	-1.05612
pgm2n.pk006.a12	PCDH18	hypothetical protein DKFZp434B0923.1 - human (fragment)	NP_061908	0.0174837	.	2.46787	.	.	2.15678	2.93297
pgl1n.pk013.i14		hypothetical protein DKFZp434F2322	NP_060035	0.00558683	-1.39913	-1.15752	-1.35874	-0.713999	-0.723576	-1.22783
pgp1n.pk012.i23	RNF19	hypothetical protein DKFZp434M1115.1 - human (fragment)	NP_904355	0.0308276	4.86008	4.57458	4.71598	4.65524	4.0355	4.25353
pgp2n.pk008.i20	SEC31B	hypothetical protein DKFZp434M183.1 - human (fragment)	NP_056305	0.00421694	-0.599598	-0.376216	-0.398937	-0.274248	0.110361	-0.290362
pgp1n.pk011.g5	FAM20C	hypothetical protein DKFZp547D065.1 - human (fragment)	NP_064608	1.98e-06	-0.294895	0.212507	0.167642	0.851549	1.44078	1.16655
pgp1n.pk014.j15	WSB1	hypothetical protein DKFZp564B0482.1 - human	NP_056441	7.90252e-05	0.13574	0.251052	0.309718	1.14684	0.951179	1.00786
pgf2n.pk001.j16		hypothetical protein DKFZp564G1762.1 - human (fragment)	NP_055143	0.0281091	-0.519886	0.115576	-0.521878	-1.50028	-0.629726	-0.970584
pgp1n.pk004.l13	C19orf25	hypothetical protein DKFZp566J2324.1 - human (fragment)	NP_689695	0.0305153	3.36945	3.22205	2.80123	2.13358	2.23982	2.44863
pgf2n.pk005.a15		hypothetical protein DKFZp586J0917.1 - human (fragment)	NP_057680	0.00743018	-1.20131	-1.00961	-0.554777	-0.254957	-0.646416	-0.593959
pgl1n.pk015.g2	DDX41	hypothetical protein DKFZp761G089.1 - human (fragment)	NM_016222	0.00705428	-2.51729	-2.34485	-2.49481	-1.60536	-1.30475	-1.57812
pgf1n.pk004.i23	CORO1C	hypothetical protein DKFZp762H186.1 - human (fragment)	NP_055140	0.0259953	0.947074	0.540634	1.12612	1.3372	1.44036	1.46673
pgp2n.pk005.a10	CORO1C	hypothetical protein DKFZp762H186.1 - human (fragment)	NP_055140	0.00115917	1.29195	1.40628	1.31745	2.09727	1.98351	1.73952
pgf1n.pk011.f5		hypothetical protein FLJ10154	NP_060481	0.000565738	-1.80745	-1.12805	-1.22185	-1.71436	-0.681204	-1.06464
pgm2n.pk007.j10	PLEKHJ1	hypothetical protein FLJ10297	NP_060519	0.0482231	4.33503	4.25328	3.97261	3.37751	3.28261	3.27
pgl1n.pk011.e18		hypothetical protein FLJ10491	NP_061886	0.0338787	-2.78387	-3.7443	-2.82681	-2.87506	-1.69646	-2.28081
pgm2n.pk014.i8	LEPREL1	hypothetical protein FLJ10718	NP_060662	0.0226335	1.26084	1.36874	1.27723	0.0626494	0.314084	0.857033
pgf2n.pk001.f17	TMEM39A	hypothetical protein FLJ10902	NP_060736	0.0157759	0.586849	1.08207	1.05649	1.3307	1.44446	1.35307
pgp1n.pk002.c6	TBC1D23	hypothetical protein FLJ11046	NP_060779	0.00452473	-2.27289	-2.03037	-1.77466	-1.17976	-1.29662	-1.31187
pgm2n.pk014.m16	WDR71	hypothetical protein FLJ11848	NP_079431	0.0105371	2.99275	2.71619	2.65124	1.60942	1.86814	1.74122
pgr1n.pk005.b13	TOMM40L	hypothetical protein FLJ12770	NP_115550	0.00994887	-1.02866	-0.475844	-0.296278	-0.343822	-0.57432	-0.596202
pgp2n.pk005.l9	SPATS2	hypothetical protein FLJ13117	NP_075559	0.0159883	4.17035	4.02098	4.36725	4.60101	3.94532	4.0098
pgp1n.pk001.d20	SLTM	hypothetical protein FLJ13213	NP_079031	0.00297338	-2.09797	-1.68221	-1.81611	-0.894198	-1.12736	-1.16202
pgp1n.pk013.k2		hypothetical protein FLJ13263	NP_079401	0.00792316	4.13615	3.90419	3.50675	3.56111	3.47176	3.57787
pgr1n.pk003.c10	SLC7A6OS	hypothetical protein FLJ13291	NP_115554	0.0254306	-2.09233	-2.25054	-1.41203	-0.792875	-1.22519	-1.53426
pgp2n.pk003.i3	AFAP1L2	hypothetical protein FLJ14564	NP_115939	3.26923e-05	-1.45102	-0.726296	-0.79865	-0.244979	-0.0502442	-0.446446
pgp2n.pk003.j1		hypothetical protein FLJ14642	NP_116207	0.00961676	-1.24139	-1.16617	-0.873109	-1.28804	-1.35592	-1.93285
pgm2n.pk011.i15		hypothetical protein FLJ14972	NP_852150	0.033792	4.29732	4.18571	3.90691	3.44916	3.2075	4.02763
pgr1n.pk007.o21	SIDT2	hypothetical protein FLJ20174	NP_060169	0.0280439	-0.900297	-1.02251	-1.18208	-0.79391	-0.607233	-1.08349
pgm2n.pk007.l15		hypothetical protein FLJ20188	NP_060173	0.0187239	0.821917	1.00814	1.30117	1.40122	1.68544	1.49602
pgl1n.pk012.p14	PNRC2	hypothetical protein FLJ20312	NP_060231	5.26e-06	-1.07862	-0.521374	-0.628318	0.628029	0.711783	0.581878
pgr1c.pk001.b21	DUS2L	hypothetical protein FLJ20399	NP_060273	0.0387833	-4.76906	-5.19436	-5.33264	-5.61034	-2.8879	-4.40422
pgp2n.pk003.l5	COMMD4	hypothetical protein FLJ20452	NP_060298	0.017628	5.94002	5.71598	5.96544	5.96449	5.18176	5.51077
pgp2n.pk010.a7	AYTL1	hypothetical protein FLJ20481	NP_060309	0.00429089	-0.791144	-0.359604	-0.33966	-0.0349556	0.0681908	-0.0651909
pgp2n.pk007.o11	TESC	hypothetical protein FLJ20607; tescalcin; likely ortholog of mousetescalcin	NM_017899	0.0273394	3.02341	2.89244	3.35509	3.52038	3.13508	3.20473
pgp2n.pk008.k14		hypothetical protein FLJ20628	NP_060380	0.00538803	-1.66154	-1.54036	-2.01283	-2.1244	-1.39199	-1.72591
pgp1n.pk009.m7	C12orf49	hypothetical protein FLJ21415	NP_079014	0.0113887	-0.882395	-1.3439	-0.919084	-0.617722	-0.767262	-0.664777
pgf1n.pk009.p23	AZI2	hypothetical protein FLJ21939 similar to 5-azacytidine induced g	NP_071906	0.00574439	-1.05099	-1.40146	-1.39801	-0.665636	-0.325479	-0.55741
pgp2n.pk005.n24	CORO7	hypothetical protein FLJ22021	NP_078811	0.0147307	1.73539	1.57042	2.46622	2.31821	1.65793	1.85261
pgr1c.pk001.c20		hypothetical protein FLJ22028	NP_079130	0.00919525	2.4525	2.34159	2.05734	1.40552	1.59069	1.73641
pgl1n.pk006.p19		hypothetical protein FLJ22233	NP_079235	0.000257423	0.0573831	0.222557	0.643372	1.40847	1.51188	1.12078
pgf2n.pk006.i18	FAM57A	hypothetical protein FLJ22282	NP_079068	0.0317207	-1.22138	-1.43717	-1.80352	-1.96433	-1.30379	-1.72757
pgl1n.pk014.c4	MCTP1	hypothetical protein FLJ22344	NP_078993	3.34e-06	-1.96099	-1.19116	-1.06926	-0.279635	-0.0668815	-0.0967749
pgf2n.pk005.g16	ABHD9	hypothetical protein FLJ22408	NP_079070	0.000192022	-0.291028	-0.02258	-0.0489599	0.378838	0.475796	0.688698
pgf1n.pk003.a20	THAP9	hypothetical protein FLJ23320	NP_078948	0.0394591	0.322149	0.254473	0.282326	0.725543	0.863112	0.786131
pgp2n.pk009.g22	WDSUB1	hypothetical protein FLJ36175	NP_689741	0.00562007	-0.499325	-0.202111	-0.466551	0.32157	0.416823	0.115208
pgl1n.pk013.p6	USP54	hypothetical protein FLJ37318	NP_689799	0.0120302	-0.75432	-0.627734	-0.653919	-0.0629154	-0.0100987	-0.166944
pgp1n.pk004.l22	VTA1	hypothetical protein HSPC228; My012 protein	NP_057569	7.27264e-05	3.60973	3.51539	3.49663	1.60987	3.0724	3.32929
pgp2n.pk004.h1		Hypothetical protein KIAA0411	NP_055665	0.0383783	-0.509864	-0.411391	-0.114976	0.584629	0.280741	0.20777
pgr1n.pk008.k20	ACOT11	hypothetical protein KIAA0707 - human (fragment)	NM_015547	0.0148916	-2.24165	-2.82547	-2.46404	-4.10211	-4.66649	-4.41354
pgp2n.pk002.f11	SIDT2	hypothetical protein LOC214597	NP_057080	0.0230822	-0.850754	-1.3166	-0.38829	-0.582326	-0.0414809	-0.270843
pgp2n.pk008.l23	PPCDC	hypothetical protein MDS018	NP_068595	0.0163501	4.04224	3.78478	4.1157	4.21283	3.65895	3.73335
pgl1n.pk002.e7	MSTO1	hypothetical protein MGC11722	XP_375811	0.0455521	-3.171	-2.77281	-2.60513	-2.08361	-1.98254	-2.38502
pgp2n.pk002.m23	MSTO1	hypothetical protein MGC11722	XP_375811	0.0288293	5.33199	4.99727	4.52546	4.89221	4.35862	4.47374
pgp1c.pk003.h8	PIK3IP1	hypothetical protein MGC17330	NP_443112	3.15e-08	-0.89805	0.217479	0.683187	1.25134	1.15597	1.30989
pgp2n.pk003.m10	CCDC12	hypothetical protein MGC23918	NP_653317	0.00438892	5.47189	5.24697	5.67971	5.62165	4.86627	5.1045
pgf1n.pk007.i11	C16orf24	hypothetical protein MGC2494	NP_076422	0.0277646	-0.21642	-0.0452519	-0.33027	0.090375	0.295041	0.270698
pgm2n.pk009.h22		hypothetical protein MGC25027	NP_689824	0.0421133	1.07652	1.21094	1.68277	1.88649	1.93001	1.86748
pgf2c.pk001.g20	METRNL	hypothetical protein MGC25696	NP_001004431	0.0140531	0.243002	0.251086	0.182484	-1.13332	-0.151889	-0.0729396
pgl1n.pk011.a13		hypothetical protein MGC2592	NP_076424	0.00089318	-0.24836	0.0332511	0.0732925	0.658414	0.608379	0.437517
pgf1n.pk008.i6	C19orf58	hypothetical protein MGC2594	NP_076955	0.00373653	-0.736695	-0.512584	-0.551523	0.300435	0.243396	0.0294588
pft1c.pk003.h1		hypothetical protein MGC25976	NP_071387	0.0371039	-1.39512	-1.17637	-1.18643	-0.997264	-0.319794	-1.07948
pgp2n.pk005.m7	C19orf50	hypothetical protein MGC2749	NP_076974	0.0164147	4.27748	4.01658	4.56125	4.51532	3.60065	3.88148
pgf2n.pk006.m21	ZDHHC5	hypothetical protein MGC28179	NP_056272	0.00290249	-3.12646	-3.45317	-3.62254	-3.73559	-4.92841	-5.46147
pgm2n.pk007.d17	DERL1	hypothetical protein MGC3067	NP_077271	0.00368817	3.30529	3.36621	3.09418	2.66377	2.69542	3.06113
pgp1n.pk003.l14	TMEM38A	hypothetical protein MGC3169	NM_024074	0.00571814	3.61651	3.37691	3.29522	3.51273	3.0908	3.25239
pgr1c.pk001.o22	C5orf35	hypothetical protein MGC33648	NP_714917	0.00112585	-5.12891	-4.8239	-5.52581	-3.32335	-2.40311	-2.73567
pgp2n.pk007.j23	SLC43A2	hypothetical protein MGC34680	NP_689559	0.000577093	1.41977	1.64051	1.35148	1.88343	2.00047	1.8554
pgf2n.pk004.a8	C1orf78	hypothetical protein MGC36197	NP_060636	0.00245936	-1.47611	-1.0873	-1.38267	-0.706094	-0.204058	-0.600055
pgp2n.pk004.n1		hypothetical protein MGC4415	NP_113672	0.0101536	-1.98508	-2.09195	-1.82347	-1.58424	-1.17514	-1.467
pgf2n.pk004.f19	POLR2B	hypothetical protein MGC47046	NP_000929	0.00163341	-0.144486	0.472512	0.739642	0.933294	1.00492	0.793932
pgf1n.pk003.o4	PGAM5	hypothetical protein MGC5352	NP_612642	0.0176637	2.0353	2.05313	1.84275	1.14605	1.37554	1.44069
pgp2n.pk003.a19	TMUB1	hypothetical protein MGC5442	NP_113622	0.0339497	-3.31898	-0.649159	-1.20208	-1.22655	-1.50539	-1.52668
pgl1n.pk014.j5	CNOT1	hypothetical protein MGC7843	NP_057368	0.000145185	-0.825346	-0.433651	-0.596343	0.221705	0.47278	-0.101054
pgr1n.pk003.d24	C4orf16	hypothetical protein PRO0971	NP_061039	0.00116624	-1.36275	-1.4429	-1.02075	-1.03164	-0.881069	-0.79424
pft1c.pk001.d6		hypothetical protein R31449_3 - human (fragment)	XP_375557	0.00111958	-0.95551	-0.316692	-0.641352	-0.0554201	-0.0722646	0.162416
pgr1n.pk008.o16		hypothetical protein R31449_3 - human (fragment)	XP_375557	0.00369104	-0.822216	-0.351605	-0.476569	0.273989	0.293214	0.205345
pgf1n.pk003.d8		hypothetical protein SP192	NP_067652	0.00218404	-0.176207	-0.00945182	0.194966	1.00745	1.00596	1.10291
pgp1n.pk007.k2	SCYL1BP1	hypothetical protein XP_044455	NP_689494	0.0229529	3.8799	3.90609	3.66128	3.38093	3.00163	4.1385
pgp1n.pk013.o10	SCFD2	hypothetical protein XP_087489	NP_689753	9.8893e-05	5.07122	4.95754	4.50708	4.93191	4.97426	4.8559
pgf1n.pk009.a13		hypothetical protein XP_088257	NP_001008408	0.00655041	-2.66025	-1.43157	-2.00337	-1.35583	-1.14783	-1.63819
pgp2n.pk010.e14	KNDC1	hypothetical protein XP_113595	NP_689856	0.00531649	-1.57526	-2.20456	-1.12035	-0.68181	-1.13846	-1.21513
pgf2n.pk002.l19	C9orf91	hypothetical protein XP_114645	NP_694590	0.0150817	-1.75753	-1.43692	-1.24434	-0.287671	-0.659708	-0.537628
pgr1c.pk001.a23		hypothetical protein XP_115599	Q6QNY0	0.000136426	-2.15961	-1.15711	-2.3072	-1.62852	-0.635929	-0.843328
pgp2n.pk007.n1		hypothetical protein XP_152528	NP_000403	0.0251345	-0.229788	-0.026962	-0.128791	0.391444	0.581524	0.520884
pgp2n.pk007.h14		hypothetical protein XP_167909	NP_689918	0.0183647	-0.967366	-0.838224	-0.910178	-0.269921	-1.07488	-0.690173
pgp1n.pk004.c1		hypothetical protein XP_207741		0.00290949	5.93482	6.65381	6.44464	6.95747	6.50648	6.88968
pgf1n.pk011.d12		hypothetical protein XP_207755		0.0172219	4.50777	4.37759	4.15568	3.36222	3.40942	3.91242
pgm2n.pk012.m3		Hypothetical protein Y41C4A.16	Q80TR5	0.0338488	1.74508	1.40492	1.86548	0.969888	1.36821	0.936199
pgf1n.pk007.g19		hypothetical protein Y50E8A.g - Caenorhabditis elegans	NM_019057	0.0263752	-1.5044	-1.50607	-1.58864	-1.31685	-1.44522	-0.391337
pgm2n.pk006.h12		hypothetical protein Y50E8A.g - Caenorhabditis elegans	NP_596869	0.00881278	-0.815704	-1.03498	-1.07106	-1.81802	-1.68157	-1.81201
pgm2n.pk007.e14		hypothetical protein Y50E8A.g - Caenorhabditis elegans	XP_036942	0.000942498	2.81321	2.90105	2.77136	2.36992	2.21846	2.80204
pgf2n.pk001.p14	C20orf58	hypothetical protein, 1-107; hypothetical protein, clone 1-107	NP_690603	0.00288721	-0.244519	-0.0988168	-0.278075	0.416378	0.7146	0.0415524
pgp1n.pk012.d2	C20orf58	hypothetical protein, 1-107; hypothetical protein, clone 1-107	NP_690603	0.0175343	-2.76627	-1.94786	-2.25847	-1.00885	-1.57453	-2.36802
pgp1n.pk003.h10	SERBP1	hypothetical RNA binding protein RDA288	NP_056455	0.00999947	5.24562	5.09583	4.89436	4.699	4.53115	4.69883
pgm2n.pk006.i23	HPRT1	Hypoxanthine-guanine phosphoribosyltransferase (HGPRT) (HGPRTase)	NP_000185	0.0175273	4.41171	4.09652	3.85794	3.66567	3.47337	3.76284
pgp2n.pk007.p4	HPRT1	Hypoxanthine-guanine phosphoribosyltransferase (HGPRT) (HGPRTase)	NP_000185	2.16212e-05	-1.07202	-1.45278	-0.634131	0.0977226	-0.367807	-0.120537
pgp2n.pk003.g13	ID2	Id2	NP_002157	0.00711159	4.35477	4.38041	3.75522	3.96386	3.77932	3.95354
pft1c.pk002.b2	RABGAP1L	IDN4-GGTR8	NP_036329	0.0307676	-4.09076	-3.82456	-3.66507	-3.17001	-3.50718	-2.75682
pgp1c.pk002.p15	IDS	iduronate-2-sulfatase isoform a precursor	NP_000193	0.0164147	-2.07876	-1.17805	-1.49029	-0.880606	-0.680156	-1.12147
pgr1n.pk002.h12	EIF5B	IF2 protein	NP_056988	0.000869279	-0.644262	-0.181868	-0.524423	0.515211	0.663742	0.575563
pgf1n.pk009.c24		Ig gamma chain (clone 36) - chicken (fragment)	XP_370782	0.0198327	3.38354	3.70612	3.39459	2.9149	2.69363	3.08618
pgp2n.pk005.e19		Ig gamma chain (clone 36) - chicken (fragment)	XP_370782	1.48e-10	-2.541	2.20576	0.623061	1.59015	0.757503	0.692421
pco1c.pk001.d1		Ig heavy chain precursor V region - chicken	XP_375341	3.55e-06	-1.14041	1.28585	0.183089	1.04086	1.46896	0.936887
pgf2n.pk002.o9		Ig light chain precursor	NP_064455	0.0352147	4.18688	4.40733	4.02464	3.97297	3.84956	4.14624
pgm2n.pk005.o16		Ig light chain precursor	NP_064455	6.61e-06	1.00065	2.8589	2.30518	2.69484	2.56397	2.49691
pgp1c.pk002.d18		Ig light chain precursor	NP_064455	5.85849e-05	1.92082	3.24424	3.11085	2.66295	2.69822	2.79687
pgp1n.pk011.c22		Ig light chain precursor	NP_064455	0	-1.62485	3.01141	2.08032	2.11344	1.89569	1.82285
pgl1n.pk009.n13		Ig V-region-like B-G antigen, isoform 1 - chicken	NP_002424	0.0147213	-1.67011	-1.30551	-1.26252	-0.359254	-0.523505	-0.869027
pgl1n.pk008.g3	IK	IK cytokine	NP_006074	0.00622512	1.14813	1.18917	1.56796	1.90429	1.81303	2.07567
pgf2n.pk006.m13	IKBKAP	IKAP	NP_003631	0.00985834	1.92655	1.90004	1.71495	0.605201	1.33886	1.01824
pgp1n.pk002.d3		immunoglobulin alpha heavy chain	XP_370977	9.35e-08	-4.18418	-0.921329	-1.55179	-0.701127	-0.878704	-0.778963
pgp2n.pk002.b20		immunoglobulin alpha heavy chain	XP_370977	3.02e-07	0.463444	2.2165	1.4621	2.23842	1.98123	2.03438
pgp2n.pk006.f17		immunoglobulin alpha heavy chain	XP_370977	7.21e-09	-1.72605	2.039	0.950761	1.55772	1.00221	0.87847
pgp1c.pk002.f6	IGJ	immunoglobulin J chain	NP_653247	0.00186087	1.30877	2.57422	2.95637	2.48802	2.31963	2.78997
pgp1c.pk003.b17		immunoglobulin-binding protein 1; alpha 4	NP_001542	0.0346047	-1.35239	-1.23794	-1.53885	-1.41633	-0.612665	-1.27261
pgl1n.pk008.f5	LILRA2	immunoglobulin-like receptor CHIR-A	NP_006660	0.00160998	0.408236	0.826225	0.537409	1.46033	1.55052	1.41609
pgl1n.pk007.j13	IPO13	importin 13; KIAA0724 gene product; Ran binding protein 13	NP_055467	0.0387833	-3.1845	-3.52758	-3.63072	-2.75251	-2.47747	-2.78954
pgf1n.pk006.o11	RANBP5	Importin beta-3 subunit (Karyopherin beta-3 subunit) (Ran-binding protein 5)	NP_002262	0.00255838	-2.04741	-1.70395	-1.91471	-1.29731	-0.873648	-1.39359
pgp1n.pk010.i14	EGR1	inducible transcription factor Egr-1	NP_001955	0.0339144	-1.45609	-1.41038	-1.36596	-1.75664	-0.899635	-0.859565
pgp2n.pk008.h4	ING1	ING1 protein	NP_937860	0.0079004	5.49595	5.4005	5.26827	5.36456	4.78631	4.97986
pgr1n.pk007.l16	INHA	Inhibin alpha chain precursor	NM_002191	0.0143125	1.97754	2.58997	2.18496	2.91753	3.02694	2.68123
pgp2n.pk002.b9	IMPDH2	Inosine-5'-monophosphate dehydrogenase 2 (IMP dehydrogenase 2) (IMPDH-II) (IMPD 2)	NP_000875	0.040417	-1.1687	-0.828874	-1.17385	-0.499489	-0.654579	-0.988237
pgp2n.pk003.d22	ISL1	Insulin gene enhancer protein ISL-1 (Islet-1)	NP_002193	0.000145185	3.368	3.23717	2.98509	2.82354	2.58618	2.98102
pgp2n.pk005.m18		insulin receptor tyrosine kinase substrate protein p53	NP_059344	0.0165157	-0.931443	-0.931873	-1.34503	-0.204864	-0.577531	-0.569355
pgp1n.pk004.o2	IGFBP2	Insulin-like growth factor binding protein 2 precursor (IGFBP-2) (IBP-2) (IGF-binding protein 2)	NP_000588	3.34e-09	4.66378	4.28941	4.48957	2.39252	4.32388	4.36721
pgl1n.pk013.i6	IGFALS	insulin-like growth factor binding protein, acid labile subunit	NP_004961	0.00135334	-0.920485	-0.312724	-0.431002	0.0796243	0.557852	0.0400671
pgp1n.pk004.e11	ITM2A	integral membrane protein 2A	NP_004858	7.76439e-05	4.41983	4.46155	4.07641	3.30595	3.87935	4.26559
pgf2c.pk001.f14	ITM2B	Integral membrane protein 2B (Transmembrane protein E3-16)	NP_068839	0.0074749	1.65311	2.3018	2.37021	3.26569	3.26494	3.06834
pgf2n.pk002.a13	ITGB5	integrin beta 5 subunit precursor protein	NP_002204	0.0230807	-1.0506	-0.914091	-0.969057	-0.0669223	-0.298375	0.0866909
pgp2n.pk006.g19	ITGB5	integrin beta 5 subunit precursor protein	NP_002204	1.01182e-05	-1.62567	-1.17923	-1.42503	-0.103557	-0.0637475	-0.377736
pft1c.pk001.b3	ITGB1	Integrin beta-1 precursor (CSAT antigen) (JG22 antigen) (RGD-receptor)	NP_596867	0.00380618	1.11578	1.69295	1.60429	1.95733	2.27632	2.38684
pgf2n.pk002.c14		intergral membrane protein 1	NP_689926	0.0103784	-0.601433	-0.277206	-0.395353	0.661968	0.433335	0.032953
pgp1n.pk013.h11	IL11RA	interleukin 11 receptor, alpha chain 1	NP_004503	0.0156513	3.32912	3.66596	3.41641	3.84655	3.93134	3.9123
pgf1n.pk003.g16	IRAK2	interleukin-1 receptor-associated kinase 2	NP_001561	0.00276014	0.210592	0.440076	0.642929	1.30525	1.41814	1.21186
pgl1n.pk003.d1		interleukin-1beta	NP_000567	0.0112642	2.78595	1.93784	1.73674	2.24478	2.19755	1.88109
pgf1n.pk001.h16	INA	internexin neuronal intermediate filament protein, alpha;neurofilament 5 (66kD); neurofilament-66, tax-bindingprotein	NP_116116	0.00313721	-3.7591	-3.48683	-3.11833	-2.28776	-2.39026	-2.42643
pgf2n.pk002.o15		ionized calcium binding adapter molecule 2	NP_113614	2.6e-06	-0.541698	0.140913	-0.0471229	1.06481	1.08288	1.20151
pgm2n.pk013.j19	IQGAP1	IQ motif containing GTPase activating protein 1; rasGAP-like with IQ motifs; RASGAP-like with IQ motifs (sar1, S. pombe, homolog of)	NP_003861	0.0146558	-1.20655	-1.19919	-1.46771	-2.48011	-1.7584	-1.521
pgl1c.pk001.c17		Iron-responsive element binding protein (IRE-BP) (Iron regulatory protein) (IRP) (Ferritin repressor protein) (Aconitate hydratase) (Citrate hydro-lyase) (Aconitase)	NP_002188	0.00181628	-0.707134	-0.651379	-0.675999	-0.00738559	0.164765	0.112691
pgp1n.pk003.e5	IDH1	ISOCITRATE DEHYDROGENASE CYTOPLASMIC (OXALOSUCCINATE DECARBOXYLASE) (IDH) (NADP+-SPECIFIC ICDH) (IDP)	NP_005887	0.0323606	5.52466	5.43219	5.0134	4.72323	4.57268	4.64658
pgl1n.pk011.g14		isocitrate dehydrogenase 3 (NAD+) beta; isocitrate dehydrogenase 3beta; N14A tumor-related protein	NP_008830	0.00209982	-2.96982	-3.34922	-2.70029	-3.10251	-1.64809	-2.72085
pnlb.pk0008.g9		ISOFLAVONE REDUCTASE HOMOLOG IRL		0.028436	3.58049	3.262	3.5542	2.77386	2.90283	3.1579
pgp2n.pk003.l7	IVD	isovaleryl Coenzyme A dehydrogenase	NP_002216	0.00679606	0.189643	0.279096	0.988216	0.912562	0.31835	0.283373
pgp2n.pk008.m6	DNAJC12	J domain containing protein 1	NM_021800	0.00789257	3.61717	3.49503	3.14191	3.5293	3.19549	3.38995
pgp1n.pk010.p12	JUP	junction plakoglobin	NP_002221	2.22e-06	-0.208112	0.17125	0.132542	1.00691	1.00099	0.619358
pgf2c.pk001.d20		kangai 1 (suppression of tumorigenicity 6, prostate; CD82 antigen(R2 leukocyte antigen, antigen detected by monoclonaland antibody IA4))	NP_002222	3.69e-07	2.19113	2.3998	2.49067	3.15085	3.19704	3.32439
pgf2n.pk006.h11	TNPO2	karyopherin (importin) beta 2b; similar to Trn-P1; transportin;karyopherin beta 2b, transportin	NP_038461	0.0395145	-2.4879	-2.88184	-2.39551	-1.72796	-2.32339	-2.10399
pgp1n.pk003.p9	KPNA2	karyopherin alpha 2; RAG cohort 1; importin alpha 1	NP_002257	1.79e-06	3.16023	4.77825	4.73457	5.09029	4.4383	4.8495
pgl1n.pk002.o6		kelch domain containing 1	NP_751943	0.00389504	-2.03761	-1.71421	-2.09718	-1.25974	-1.07909	-1.20587
pgp2n.pk009.b13		keratin 19; keratin, type I cytoskeletal 19; keratin, type I,40-kd; cytokeratin 19; 40-kDa keratin intermediatefilament precursor gene	NP_000413	0.0482231	2.84802	2.70425	2.3685	2.13585	1.87827	2.92771
pgm2n.pk009.j7	KHDRBS3	KH domain containing, RNA binding, signal transduction associated 3; Sam68-like phosphotyrosine protein, T-STAR	NP_006549	3.92444e-05	-0.14589	-0.216357	0.215525	0.677496	0.618039	0.22823
pgp1c.pk002.i24	SNRK	KIAA0096 gene product is related to a protein kinase.	NP_060189	0.0414305	5.55081	5.64479	5.44907	5.94436	5.93218	5.98091
pgf2c.pk001.p16	TTC35	KIAA0103 gene product	NP_055488	0.0441563	0.0378831	0.231632	0.344917	0.64773	1.03212	0.979586
pgp1n.pk007.l3		KIAA0116 protein	NP_055819	0.00985834	5.47205	5.34739	5.29936	5.12147	4.58107	4.91302
pgl1n.pk005.a14	BCLAF1	KIAA0164 gene product	XP_376537	3.4e-08	-2.85649	-3.56307	-2.0187	-2.14672	-1.16362	-1.06786
pgp1n.pk002.k14	BCLAF1	KIAA0164 gene product	XP_376537	3.92655e-05	-0.608203	-0.226373	-0.345751	0.102125	0.474713	0.353327
pgr1n.pk004.p6		KIAA0173 gene product	NP_055455	0.0317929	1.62365	1.85449	1.75429	1.02839	1.74797	1.98449
pgp2n.pk004.e5	KIAA0174	KIAA0174 gene product	NP_055576	0.0233399	5.16463	4.91338	4.62997	4.55171	4.46314	4.6483
pgr1n.pk002.k18		KIAA0315	NP_002664	0.00919525	2.4406	2.60606	2.32209	1.24683	2.44479	2.37428
pgl1n.pk013.b23	CROCC	KIAA0445 gene product	NP_055490	0.00681969	-1.59741	-2.30276	-1.79444	-1.91432	-0.970037	-2.19584
pgp2n.pk004.c3		KIAA0446 protein	NP_055470	0.0082908	-0.648582	-0.355763	-0.483625	0.148855	0.29177	-0.132752
pgm2n.pk012.b24	PDE4DIP	KIAA0454 protein	NP_001002811	0.00896797	.	-3.57414	.	.	-6.13163	-2.25178
pgp1c.pk002.m16		KIAA0476 gene product	XP_375806	0.0152084	-1.59567	-1.54806	-1.57599	-1.26314	-0.779139	-1.01803
pgf1n.pk010.a7	KIAA0513	KIAA0513 gene product	NP_055547	0.0038279	-2.47417	-2.17248	-1.94218	-1.2386	-1.14012	-1.31214
pgp1n.pk003.f13		KIAA0561 protein	XP_038150	0.0373103	4.2551	4.21978	3.78284	3.53043	3.16699	3.45965
pgp1n.pk001.l7	TXNDC4	KIAA0573 protein	NP_055866	0.0401175	2.10561	3.33553	3.24114	3.41837	2.83014	3.25185
pgf1n.pk008.k21	NCKAP1	KIAA0587 protein	NP_038464	9.73e-06	-0.626468	-0.836384	-0.0518981	0.779189	0.856023	0.954045
pgr1n.pk002.j4	PPRC1	KIAA0595 protein	NP_055877	0.00187012	-4.26884	-3.86034	-5.62191	-4.92439	-4.69534	-5.3663
pgm1c.pk001.j10	ADAMTSL2	KIAA0605 gene product	NP_055509	0.0150038	3.05148	3.08844	3.05744	3.70585	3.91795	3.56442
pgr1n.pk002.m3	ADAMTSL2	KIAA0605 gene product	NP_055509	0.00964796	2.09293	2.3048	2.33167	2.61921	2.36067	2.51355
pgl1n.pk011.i1	ULK2	KIAA0623 protein	NP_055498	1.36e-09	0.284891	0.7838	0.982996	2.16048	2.09554	2.18747
pgp2n.pk007.n23	AATK	KIAA0641 protein	XP_375495	0.00618052	-0.0834466	-0.841938	-0.270276	0.194873	0.121327	-0.106867
pgm2n.pk007.i9		KIAA0644 gene product	NP_055632	0.0131929	2.39022	2.21148	2.4434	1.5502	1.83192	1.94807
pgf2n.pk006.b5	TBC1D9B	KIAA0676 protein	NP_942568	0.000327501	-1.98361	-2.49619	-1.53342	-1.49674	-0.706965	-1.03087
pgf1n.pk001.i19	SNF1LK2	KIAA0781 protein	NP_056006	3.3065e-05	-0.779408	-0.332178	-0.588411	0.143459	0.390937	0.0725464
pgf2n.pk006.i15	SNF1LK2	KIAA0781 protein	NP_056006	0.0257598	2.13258	2.20684	1.82061	1.56833	1.59205	1.67482
pgm2n.pk005.p5	SNF1LK2	KIAA0781 protein	NP_056006	0.0139424	1.99169	2.18552	2.06727	1.60149	1.59919	2.01702
pgm2n.pk005.a18	CENTD2	KIAA0782 protein	NP_631920	0.0124273	3.51773	3.20163	3.12119	2.89793	2.80265	2.88786
pgf1n.pk004.h14	SENP6	KIAA0797 protein	NP_056386	2.02846e-05	-1.78406	-2.46207	-1.21051	-1.01019	-0.347733	-0.488877
pgf1n.pk002.g2		KIAA0844 protein	NP_955523	4.11085e-05	-2.78838	-2.74042	-2.74721	-1.67826	-1.31407	-1.74221
pgp1n.pk002.g21	FAIM2	KIAA0950 protein	NP_036438	0.0206853	5.00925	4.87962	4.92803	4.66377	4.29555	4.62983
pgf1n.pk006.o1	PCNX	KIAA0995 protein	NP_055797	0.0400211	0.427555	0.491395	0.492926	-0.410083	-0.899362	-0.148603
pgp1n.pk005.i21	FNBP4	KIAA1014 protein	NP_056123	0.0339827	-3.51358	-2.86849	-3.22768	-2.7212	-2.20772	-2.66965
pgp1c.pk003.d24	CDC2L6	KIAA1028 protein	NP_055891	1.31595e-05	-1.71788	-1.38914	-1.34341	-0.809524	-0.505031	-0.532675
pgp2n.pk009.h3		KIAA1093 protein	NP_001020014	0.00552204	-0.470676	-0.076315	0.322008	0.93339	0.808169	0.753566
pgf1n.pk012.g20	TRIM35	KIAA1098 protein	NP_055881	0.0134875	-0.32927	0.256724	0.19372	0.604046	1.00095	1.01725
pgp1n.pk009.n7		KIAA1181 protein	NP_065195	1.06e-08	0.331689	1.20599	1.64191	2.20371	2.05807	2.00018
pgp2n.pk007.e21	CRSP3	KIAA1216 protein	NP_004821	0.000322276	0.365719	0.560566	0.971405	1.56072	1.76729	1.36556
pgp1n.pk008.a14		KIAA1250 protein	NP_065789	0.00455538	4.15071	3.97802	4.09826	4.22525	3.62327	3.92735
pgm2n.pk010.f23		KIAA1250 protein	XP_291015	0.0337033	-4.28282	-3.46528	-3.5462	-4.54814	-4.70829	-3.65373
pnl1s.pk001.d6	SERINC1	KIAA1253 protein	NP_065806	0.0147979	2.24839	2.19091	1.84131	1.32983	1.12003	1.62334
pgm2n.pk012.c17	AARS2	KIAA1270 protein	NP_065796	0.00472207	1.47652	1.41264	1.35749	0.712864	0.616728	1.12238
pgp1n.pk005.b16		KIAA1271 protein	XP_045472	3.44e-12	0.851541	2.06659	2.23177	0.85635	2.27312	2.27384
pgp1n.pk001.d10		KIAA1285 protein	NP_001004302	0.0418992	0.621153	0.618216	0.344407	0.133827	0.386068	0.696063
pgm2n.pk006.a21	ZNF282	KIAA1285 protein	NP_733787	0.0205901	1.26992	1.33342	1.24078	0.835353	0.178175	0.878615
pgp2n.pk005.b16		KIAA1373 protein	NP_065850	0.00305412	1.39349	1.04979	1.10071	1.2359	0.974817	0.722745
pgp2n.pk003.e24	ARHGAP20	KIAA1391 protein - human	XP_040866	0.0295439	5.18759	4.96615	4.88358	4.54252	4.16597	4.41358
pgl1n.pk004.p8		KIAA1434 protein	NP_062539	0.000537244	-1.13104	-0.742845	-0.609239	0.281144	0.040173	0.197014
pgl1n.pk010.c19		KIAA1450 protein	NM_020840	0.000555841	-1.47523	-0.958674	-1.16634	-0.435629	-0.389281	-0.140877
pgr1n.pk005.p4		KIAA1454 protein	NP_065894	0.00174775	0.932781	0.955955	0.799381	-0.612015	0.573971	0.882713
pgp1n.pk011.e9		KIAA1458 protein	XP_044434	0.0246224	4.44789	4.29091	4.36044	4.01897	3.70468	3.94455
pgl1c.pk002.g3		KIAA1479 protein	NP_065909	6.21392e-05	-1.996	-2.12224	-1.66449	0.11417	0.429836	0.235965
pgp1n.pk007.c8	NLGN3	KIAA1480 protein	NP_061850	0.00908209	-3.36227	-2.77643	-3.196	-3.22997	-1.73519	-2.10014
pgp2n.pk005.e23		KIAA1542 protein	NP_065952	0.0148184	-0.489289	-0.0925566	-0.027506	0.149105	0.110517	-0.00734344
pgp2n.pk007.d11	EIF2C4	KIAA1567 protein	NP_060099	4.7e-06	-0.248939	0.00343163	0.0670951	0.588002	0.778067	0.205701
pgf1n.pk011.a24	SLMAP	KIAA1601 protein	NP_009090	0.0305153	2.56754	2.54235	2.36243	1.68564	2.1771	1.98767
pgp2n.pk004.j2	GCAT	KIAA1662 protein	NP_008963	0.00862526	6.02691	5.92729	5.48451	5.38266	4.8309	5.37536
pgf1n.pk010.a22	SYVN1	KIAA1810 protein	NM_032431	0.0355813	1.96072	2.35026	2.53609	2.7599	3.00643	2.7531
pgp2n.pk009.m9	KIRREL3	KIAA1867 protein	NP_115920	0.0209006	4.8943	4.5835	4.73126	4.78928	4.10113	4.30507
pgf2n.pk004.d18		KIAA2019 protein	XP_290629	8.82134e-05	-4.58792	-4.08466	-4.19862	-2.53631	-1.74803	-2.26046
pgp1n.pk014.n18		KIAA2019 protein	XP_290629	1.62e-11	-2.22816	-1.27318	-1.85839	0.579761	0.76507	0.371181
pgl1n.pk007.n9	ZNF650	KIAA2024 protein	NP_742067	0.0145544	-0.691595	-0.973421	-0.974769	-0.493994	-0.21705	-0.401528
pgp1n.pk003.b8	KIRREL	kin of IRRE like; nephrin related gene	NP_060710	0.00258415	3.88059	3.67755	3.2526	2.68945	2.84669	3.10507
pgl1n.pk003.n20	BRD4	kinase	NM_058243	0.000350875	0.340794	0.563467	0.552812	0.895961	1.47409	1.39987
pgr1n.pk003.b4	KLC4	kinesin 2 (60-70kD)	NM_201521	0.022203	-0.246375	-0.522543	-0.335669	0.243901	0.123086	0.116462
pgf2n.pk005.h16	KLC4	kinesin 2 60/70kDa; kinesin 2 (60-70kD)	NP_891553	0.0135589	-0.37054	-0.0979587	-0.378278	0.413198	0.385798	-0.173201
pgl1n.pk011.n20	KIF3A	kinesin family member 3A; kinesin family protein 3A	NP_008985	0.00326086	-1.87528	-1.47652	-1.86805	-0.727038	-0.534136	-1.10398
pgp1n.pk012.f11	KIF2A	kinesin heavy chain member 2; Kinesin, heavy chain, 2	NP_004511	0.00575704	-0.656124	-0.355744	-0.446084	0.0346319	0.169534	0.0537071
pgp1n.pk013.p2		kinesin light chain	NP_891553	5.07935e-05	-1.50838	-1.09015	-1.25683	-0.0856043	-0.288782	-0.0513178
pnfb.pk0002.h2		kinesin light chain	NP_891553	0.000481326	7.36868	7.07082	6.97849	6.97473	6.40919	6.63193
pnl1s.pk001.g1		kininogen I precursor	NP_000884	0.0108459	5.3736	5.13244	4.67115	4.37198	4.36645	4.7097
pgl1n.pk015.b23		kraken-like	NP_055324	0.00549016	-0.793481	-1.08802	-0.752913	-0.00874853	-0.194217	-0.0245801
pgr1n.pk001.c3	KLF5	Krueppel-like factor 5 (Intestinal-enriched krueppel-like factor)(Transcription factor BTEB2) (Basic transcriptionelement binding protein 2) (BTE-binding protein 2)	NP_001721	0.00198507	4.77045	4.80621	4.55174	3.80857	4.55157	4.65394
pgp1n.pk012.b14	CCBL2	kynurenine aminotransferase/glutamine transaminase K	NP_004050	0.0307517	-1.13334	-1.50313	-1.82227	-1.43224	-1.65777	-1.96603
pgp1n.pk011.n23		lambda/iota protein kinase C-interacting protein	NP_054725	0.000674619	0.246143	-0.33361	-0.362794	-0.103845	-0.173132	-0.602133
pgf2n.pk004.l14	LMNB2	Lamin B2	NP_116126	0.00259507	-0.276455	-0.00815376	0.144475	-0.832023	-0.104788	-0.00289225
pgp1n.pk002.o21	LAMA4	laminin alpha 4	NP_002281	5.58e-11	1.49019	2.90197	2.83383	3.30671	3.25269	3.4326
pgp2n.pk007.e14	LAMA5	laminin alpha5 chain precursor	NP_005551	1.01e-06	0.369496	0.504741	0.903392	1.15713	1.29052	1.00789
pgf2n.pk006.f8	LAMB2	laminin beta 2-like chain	NP_002283	0.0499323	.	-1.09897	.	.	-0.403204	-2.31208
pgp2n.pk010.c15	LAMB2	laminin beta 2-like chain	NP_002283	0.0193702	4.75076	4.45549	4.71561	4.71105	4.1031	4.13026
pco1s.pk001.f9		laminin gamma 1	NP_002284	4.35e-07	0.156406	0.660668	0.413319	1.32066	1.41504	1.52984
pgf1n.pk005.e15		laminin, gamma 1 precursor; formerly LAMB2	NP_002284	1.67e-07	0.983914	1.34122	1.3834	2.29734	2.30607	1.43805
pgr1n.pk007.g23		laminin, gamma 1 precursor; formerly LAMB2	NP_002284	6.42e-06	0.459301	0.941839	0.943232	1.71851	1.7734	1.24137
pgf1n.pk012.l14	LAMP1	LEP100 protein precursor - chicken	NP_005552	0.0164984	1.13669	1.93676	2.65041	4.09534	3.47128	2.83634
pgp1n.pk004.e22	LAMP1	LEP100 protein precursor - chicken	NP_005552	1.99147e-05	1.72516	2.159	2.1361	2.71214	2.76446	2.88174
pco1c.pk001.g2		leucine rich repeat (in FLII) interacting protein 2	NP_060194	8.8024e-05	-0.315221	1.39053	0.944508	1.65748	1.30069	1.32794
pgm2n.pk012.k3		leucine-zipper protein	NP_036364	0.0499323	0.713904	0.574983	0.156387	0.0918895	-0.312039	0.487516
pgf1n.pk009.m13	LZTR1	leucine-zipper-like transcriptional regulator, 1; Leucine-zipper-like regulator-1	NP_006758	0.0147142	-2.54361	-2.56946	-2.41145	-1.36436	-1.5486	-1.30742
pgp2n.pk008.g2	FUK	L-fucose kinase; LOC197258	NP_659496	0.00614689	3.06434	2.88043	2.39114	2.42697	2.53782	2.58449
pgf1n.pk012.a17	LMO2	LIM domain only 2; Lmo2	NP_005565	0.00480794	-0.158417	0.115295	-0.213303	0.472404	0.641347	0.581011
pgp1c.pk003.m18	LSAMP	Limbic system-associated membrane protein precursor (E19S) (CHLAMP, G19-isoform)	NP_002329	0.0100257	3.00634	2.98149	2.59649	1.80582	1.87512	2.26005
pgf1n.pk010.j21	CSRP1	LIM-domain protein CRP1	NP_004069	0.0114204	4.45164	4.31531	4.04597	2.94006	3.19944	3.74701
pft1c.pk003.h4	LPL	Lipoprotein lipase precursor (LPL)	NP_000228	4.76e-09	0.853574	1.80764	2.09428	3.37774	3.62297	3.67148
pgm2n.pk004.b20		LIPOPROTEIN VSAF (FRAGMENT)		0.0356246	4.19142	4.09684	3.95033	3.64994	3.58382	3.96985
pgr1c.pk001.d1		LIPOPROTEIN VSAI	NP_114170	0.0261139	-6.05129	-5.03956	-6.10247	-7.25185	-6.84354	-3.76416
pnlb.pk0005.g12		LIPOPROTEIN VSAI	NP_114170	6.04899e-05	-0.109478	0.409141	-0.0228144	1.08491	1.0996	1.06028
pgl1n.pk004.k21		liver glycogen phosphorylase	NP_005600	0.0114642	-0.215763	-0.831836	-0.11818	0.0589443	0.734676	-0.316806
pgm1n.pk001.b20	LDHA	L-lactate dehydrogenase A chain (LDH-A)	NP_005557	0.0234799	0.230808	-0.506651	-0.764153	-0.157251	-0.38771	-0.196322
pgp2n.pk002.m22		LOC124491	NP_660297	0.0108961	0.288194	0.45375	0.803821	1.20025	0.966685	0.569365
pgp2n.pk006.e6		long-chain fatty-acid-Coenzyme A ligase 2; long-chain acyl-CoAsynthetase 2	NP_001986	6.42e-06	2.54087	2.82996	2.65494	3.36694	3.50044	3.46303
pgl1n.pk010.n22	COG1	low density lipoprotein B; conserved oligomeric Golgi complexprotein 1; low density lipoprotein receptor defect Bcomplementing	NP_061184	0.00818881	-0.491586	-1.20546	-0.841329	-0.0255436	0.0498042	-0.492109
pgp1n.pk009.k2	LCP1	L-plastin; plastin 2; Lymphocyte cytosolic protein-1 (plasmin)	NP_002289	0.000149062	-0.439937	-0.547788	0.182782	1.00704	0.71872	1.06859
pgl1n.pk012.d12		LTBP-2 precursor	NP_000419	0.0181032	-1.93166	-1.70543	-1.49874	-0.914614	-0.933566	-1.43032
pgp2n.pk007.h2		L-threonine 3-dehydrogenase	NP_660151	0.0421156	0.448528	0.529693	0.79332	1.06988	0.697247	0.701303
pgl1n.pk012.i16		luman	NP_006359	0.0166949	-0.0536975	-0.888449	-0.692463	-0.307236	-0.587986	-1.07165
pgf1n.pk001.j3	SH2B3	lymphocyte adaptor protein (Lnk)	NP_005466	0.0307804	-4.3916	-4.77198	-4.78379	-5.16359	-5.93145	-4.45549
pgf1n.pk005.n8		lysophosphatidic acid phosphatase; likely ortholog of mouse acidphosphatase 6, lysophosphatidic	NP_057445	0.0195251	-2.6696	-2.82361	-2.25571	-1.45637	-1.56197	-1.45391
pgl1n.pk004.m9	ACP2	lysosomal acid phosphatase 2 precursor	NM_001610	0.000354081	-1.95552	-1.76652	-1.55383	-0.761861	-0.744628	-0.855424
pgf1n.pk002.a13		lysosomal-associated protein transmembrane 4 alpha; membranenucleoside transporter; lysosomal-associated proteintransmembrane 4	NP_055528	0.0211847	1.09992	0.970954	1.2568	1.71681	1.66149	1.65449
pco1c.pk001.e5		Lysozyme C precursor (1,4-beta-N-acetylmuramidase C) (Allergen Gald 4) (Gal d IV)	NP_000230	0.0154292	1.00135	1.08461	0.397534	-0.228887	-0.0367095	1.23107
pgf1n.pk005.n24	LOXL1	lysyl oxidase-like 1	NP_005567	0.0406556	1.4068	1.6527	1.40855	2.09085	2.1004	1.86157
pgp1n.pk001.d1		M6b	NP_005269	0.00940479	-0.39626	-0.672795	-0.718414	-1.93939	-1.33754	-1.37867
pgf2n.pk006.e19	ZCRB1	MADP-1 protein	NP_149105	0.00101154	-0.440955	-0.0730601	-0.133949	0.427369	0.857414	0.781273
pgm2n.pk010.m14		major histocompatibility complex class I glycoprotein haplotype B21 - chicken	NP_001522	0.0230822	0.989495	1.03605	1.48967	2.11119	2.61591	2.43046
pgf1n.pk007.l22		makorin 1	NP_038474	6.92e-06	0.403237	-0.108546	0.366728	0.984555	1.04275	0.770791
pgr1n.pk007.k23	MAL2	mal, T-cell differentiation protein 2; MAL proteolipid protein 2	NP_443118	0.0349181	0.010711	-0.153585	0.98603	0.59513	0.219096	0.170491
pgp2n.pk003.g19	MDH2	malate dehydrogenase (EC 1.1.1.37) precursor, mitochondrial - mouse	NP_005909	0.0423124	5.33408	5.09634	4.64978	4.85029	4.49713	4.68537
pgf1n.pk010.j16	ME2	malic enzyme 2, NAD(+)-dependent, mitochondrial; Malic enzyme, mitochondrial; malic enzyme 2, mitochondrial; pyruvic-malic carboxylase; malate dehydrogenase	NP_002387	0.00683679	0.471377	0.442975	0.671882	0.410182	0.782654	-0.428812
pgl1n.pk010.b18		malic enzyme 2, NAD(+)-dependent, mitochondrial; Malic enzyme,mitochondrial; malic enzyme 2, mitochondrial;pyruvic-malic carboxylase; malate dehydrogenase		0.0124535	-1.27774	-1.92317	-0.713286	-0.652066	-0.349724	-0.40467
pgf1n.pk008.l23	MGAT4B	mannosyl (alpha-1,3-)-glycoproteinbeta-1,4-N-acetylglucosaminyltransferase, isoenzyme B,isoform 2; UDP-N-acetylglucosamine:alpha-1,3-D-mannosidebeta-1,4-N-acetylglucosaminyltransferase IV;alpha-1,3-mannosyl-glycoproteinbeta-1,4-N-acetylglucosaminyltransfe	NP_463459	5.12509e-05	-0.779438	-0.573567	-0.932081	0.128506	-0.0178167	-0.805772
pgf2c.pk001.d14	ITGA5	mat. Fn receptor beta (409 AA C-term.)	NP_002196	0.0226959	1.5925	2.25124	2.25016	2.87659	2.97523	2.8417
pgf1n.pk007.o13		Matrix Gla Protein	NP_000891	0.000290295	5.02195	4.32449	3.3348	4.43918	3.88695	3.77033
pgp1n.pk011.d9		matrix metalloproteinase 15 preproprotein; membrane-type matrix metalloproteinase 2; membrane-type-2 matrix metalloproteinase	NP_004986	5.62002e-05	-0.0273285	1.52926	0.763281	1.64597	1.66696	1.30652
pgp1n.pk012.h13		matrix metalloproteinase 15 preproprotein; membrane-type matrix metalloproteinase 2; membrane-type-2 matrix metalloproteinase	NP_004986	0.00108736	-0.386787	-0.066478	-0.435101	0.34832	0.878555	0.3613
pgp1n.pk008.l9	MEGF6	MEGF6	NP_001400	3.74e-09	3.29231	5.36373	5.46987	6.04954	5.79735	5.90581
pgp1n.pk012.m23		Meis1, myeloid ecotropic viral integration site 1 homolog 2; Meis (mouse) homolog 2; Meis1, mouse, homolog of, 2; TALE homeobox protein Meis2e; TALE homeobox protein Meis2	NP_733775	0.0130576	0.587263	0.948654	1.46787	0.536863	1.40932	0.946313
pgp2n.pk008.h20	OPN4	melanopsin	NP_150598	0.0237507	1.86929	1.46329	1.4927	1.24236	1.25781	0.899583
pgl1n.pk010.a15		Membrane associated progesterone receptor component 1	NP_006658	0.0326885	2.03592	2.21689	2.80975	3.48759	3.05219	3.07263
pgp1n.pk011.n17	FAM62A	membrane bound C2 domain containing protein	NP_056107	0.00464596	-2.40425	-2.2874	-2.68121	-2.93226	-2.24004	-2.11013
pgf1n.pk012.a18		membrane-associated prostaglandin E synthase-2	NP_079348	0.0282231	-0.106658	0.0149962	-0.243149	0.379514	0.779655	0.456986
pgp1n.pk003.m3		mesenchymal stem cell protein DSC43	NP_006376	0.0349181	4.61108	4.47531	4.33091	4.19905	3.73076	4.09055
pgm2n.pk013.j21	MAT2A	methionine adenosyltransferase II, alpha	NP_005902	0.0315527	-2.27753	-1.89547	-2.07717	-1.09417	-1.19855	-1.13066
pgp2n.pk002.h23		MHC class I	NP_001522	0.0130176	1.218	1.37662	1.61184	1.71411	2.14817	2.15273
pgp2n.pk004.j14		MHC class I antigen	NP_005505	5.29e-06	3.79685	4.19207	4.08983	4.81709	4.90844	4.98618
pgl1n.pk002.g5		MHC class I histocompatibility antigen B-F alpha chain 2 - chicken	NP_001522	0.00021261	.	-3.95884	.	.	-3.30456	-1.97166
pgp1n.pk007.m5		MHC class I histocompatibility antigen B-F alpha chain 2 - chicken	NP_002107	0.0317201	2.30511	2.55772	2.65731	3.34848	3.39819	3.4043
pnfb.pk0003.c10		MHC class II-associated invariant chain	NP_002499	0.0168316	5.6781	5.83461	5.7992	6.23202	6.16331	6.10352
pgf2c.pk001.e12		MHC class II-associated invariant chain	NP_004346	2.38e-06	3.56311	4.34858	4.47306	5.60962	5.89669	5.9382
pgf2c.pk001.h9	CD74	MHC class II-associated invariant chain	NP_004346	0.00138647	6.14811	6.29951	5.82388	6.48711	6.57002	6.61908
pgp1n.pk008.e1		MHC class II-associated invariant chain	NP_004346	2.41e-09	3.74995	4.59991	4.66916	5.56528	5.68554	5.66483
pnfb.pk0003.c1		MHC class II-associated invariant chain	NP_004346	0.00735651	4.23334	4.6126	4.80704	4.7421	5.29807	5.35631
pgp1n.pk001.g15	MAPRE2	microtubule-associated protein, RP/EB family, member 2; T-cell activation protein, EB1 family; APC-binding protein EB1	NP_055083	0.0036685	3.10495	3.14122	3.4174	3.82726	3.41096	3.56586
pgl1n.pk008.a3	BCL2L13	Mil1 protein (Bcl-rambo)	NP_056182	5.94e-06	-2.2727	-2.00658	-2.21066	-0.919673	-0.870686	-0.683995
pgf1n.pk002.m18		mitochondrial citrate transport protein	NP_005975	0.0397051	-0.76506	-0.656777	-0.983667	-0.312633	-0.137095	-0.281326
pgf2n.pk004.e21	IARS2	mitochondrial isoleucine tRNA synthetase	NP_060530	0.0147213	-0.0770245	0.625098	0.652803	1.03447	0.527918	0.691545
pgm2n.pk007.c4		mitochondrial ribosomal protein L19	NP_055578	0.0462264	.	1.10727	.	.	1.36991	1.69316
pgp1n.pk002.n21		mitogen-activated protein kinase 8 isoform 1; c-Jun N-terminalkinase 1; JNK1 alpha protein kinase; protein kinaseJNK1; JNK1 beta protein kinase; stress-activated proteinkinase JNK1	NP_002741	0.000471918	0.383157	-0.468772	0.476383	0.494215	0.269064	0.317302
pgp2n.pk008.k10		mKIAA0369 protein	NP_004725	0.0380712	0.0467117	0.142196	0.66143	0.862176	0.44553	0.568224
pgl1n.pk005.m17	KIAA0664	mKIAA0664 protein	NP_056044	0.0320888	-2.22365	-2.28975	-1.97253	-1.56017	-1.47902	-1.40306
pgm2n.pk007.l8		MLL5	NP_891847	0.042336	2.32588	2.11615	2.09808	1.39247	1.40779	1.63161
pgm2n.pk008.d14		MLL5	NP_891847	0.0289032	1.21974	1.58378	1.6643	1.90743	2.08462	2.12379
pgf1n.pk006.k23		MnSOD	NP_000627	0.0223461	1.24036	0.816266	0.867831	1.74674	1.3781	1.54315
pgp2n.pk005.c9	CAB39L	MO25-like protein	NP_057373	0.000473527	-2.55208	-1.85315	-1.77747	-0.840724	-1.26827	-1.01923
pgr1c.pk001.m15	ARID5A	modulator recognition factor 1 - human (fragment)	NP_006664	6.25817e-05	-4.20602	-4.16246	-4.66394	-4.63348	-2.41153	-2.39385
pft1c.pk003.h11	MSN	moesin	NP_002435	0.0194887	2.07212	2.2028	2.06447	2.52088	2.57356	2.61853
pgl1n.pk006.a20	SLC16A1	Monocarboxylate transporter 1 (MCT 1)	NP_003042	0.00232464	-4.49616	-4.6525	-3.65283	-3.28801	-3.09084	-3.08512
pgp1n.pk007.o23	MMD	monocyte to macrophage differentiation-associated	NP_036461	0.00025399	0.0872508	0.286859	0.409233	1.0343	1.69492	1.54562
pgl1n.pk006.h21		motor protein	NP_006830	0.0025095	0.00246861	0.251614	-0.217342	0.942634	0.892175	0.681791
pgp1n.pk012.f24	ABCC3	MRP3	NP_003777	0.0103214	-0.874945	-0.992666	-0.197456	-0.354041	-0.359121	-0.5888
pgp2n.pk009.m23	HADHB	MSTP029	NP_000174	2.01134e-05	1.79062	1.82302	1.54682	2.15424	2.14308	2.16159
pgp1n.pk007.d13		mucin 2 precursor, intestinal - human (fragments)	NP_689886	0.0219786	3.23956	3.13	3.24081	2.49351	2.69871	3.15728
pgl1c.pk001.b24	MCOLN2	mucolipin 2	NP_694991	0.0162056	-2.21031	-2.86238	-2.35721	-1.77988	-1.76627	-2.09008
pgf2n.pk002.n20		multiple exostoses type II protein EXT2.I	NP_000392	1.37607e-05	0.32162	0.989055	1.27027	2.13487	2.43722	1.88591
pgl1n.pk013.c16	UNC13D	Munc13-4 protein	NP_954712	0.0118342	-3.40772	-3.02247	-2.75681	-2.24919	-1.76979	-1.96102
pgp1n.pk011.m15	EIF3S6	murine mammary tumor integration site 6 (oncogene homolog); eukaryotic translation initiation factor 3, subunit 6 (48kD)	NP_001559	0.0237494	0.431945	0.206239	0.226435	0.923773	1.0626	1.08468
pgp1c.pk003.j12	MBNL1	muscleblind 41kD isoform	NM_021038	0.00509425	3.02273	3.15573	3.17351	3.60559	3.68034	3.62543
pgp1c.pk001.d14		Myelin basic protein (MBP)	NP_002376	0.00558683	-2.08559	-1.66431	-1.08962	-1.01781	-0.754389	-0.74007
pgp1n.pk009.o23		MYELIN PROTEOLIPID PROTEIN (PLP) (LIPOPHILIN)	NM_000533	0.0386532	0.274889	0.954174	1.42958	1.02432	1.09747	0.96034
pgp1n.pk004.h22		MYELIN PROTEOLIPID PROTEIN (PLP) (LIPOPHILIN)	NP_000524	0.00681969	1.24935	1.08791	0.714378	-0.723461	0.25242	0.269553
pgp2n.pk007.i24	MCL1	myeloid cell leukemia protein MCL-1	NP_068779	0.0132649	-0.114329	-0.0535093	-0.10322	0.268906	0.569567	0.181887
pgf1n.pk004.n1		myeloid/lymphoid or mixed-lineage leukemia3; ALR-like protein	NP_733751	0.00766698	-7.11609	-5.90967	-5.60541	-4.87545	-6.03763	-4.6636
pgm2n.pk011.g17	C12orf10	MYG1 protein	NP_067653	0.0098193	1.32322	1.30627	1.3196	1.04377	1.57067	0.756488
pgf1n.pk002.o14		myosin heavy chain, gizzard smooth muscle - chicken	NP_002465	2.28e-06	-2.53127	-1.97035	-2.65228	-1.69912	-0.764619	-1.35991
pgm1c.pk003.l14	MYH1	Myosin heavy chain, skeletal muscle, adult	NP_005954	0.00116176	-6.37336	-5.49666	-6.49032	-5.75841	-5.45574	-7.491
pgf1n.pk011.p18	MYO1C	myosin I beta - bullfrog	NP_203693	1.71e-06	-1.35504	-0.788053	-0.890569	0.981377	1.24368	1.27252
pgp1n.pk013.m12	MYO1E	myosin IE; myosin-IC	NP_004989	0.00106533	5.92735	6.02318	5.61766	6.38588	6.45274	6.33476
pgf1n.pk010.m20		Myosin regulatory light chain 2, smooth muscle minor isoform (G1)(DTNB) (MLC-2) (Isoform L20-B1)	NP_291024	0.00695762	2.52698	2.61921	2.19604	2.92199	2.99223	3.0309
pgp2n.pk006.e5		myosin regulatory light chain, cellular - chicken	NP_291024	0.0268618	2.91081	2.84574	2.97646	3.52119	3.63808	3.4183
pgp2n.pk004.f10		MYOSIN-BINDING PROTEIN C, FAST-TYPE (FAST MYBP-C) (C-PROTEIN, SKELETAL MUSCLE FAST-ISOFORM)	NP_004524	0.00740691	7.31046	6.86994	7.08856	7.16148	6.53057	6.77195
pgf1n.pk001.o1	MYO1B	myosin-I, Myr 1b (alternatively spliced) - rat	NP_036355	0.0407196	1.15955	1.07825	1.31321	1.17713	1.60681	1.39768
pgp1n.pk008.j14	MSTN	myostatin	NM_005259	0.00051033	5.02127	4.76662	5.26002	5.47688	4.86263	4.74221
pgp1c.pk002.p14	ATP1B1	Na+/K+-exchanging ATPase (EC 3.6.3.9) beta-1 chain - chicken	NP_037462	0.00545803	0.103126	0.494399	-0.15109	0.799493	0.948117	0.954914
pgp2n.pk010.k23		Na+-glucose cotransporter type 1 (SGLT-1)-like protein	NP_443176	0.00173058	-2.72308	-2.9068	-0.322063	-0.637128	-1.31939	-2.35187
pgp1n.pk011.g14	ASAH1	N-acylsphingosine amidohydrolase	NP_808592	1.88382e-05	0.840672	1.4084	1.40866	2.02407	2.14194	1.92735
pgp2n.pk005.f11	NDUFS3	NADH dehydrogenase (ubiquinone) Fe-S protein 3, 30kDa(NADH-coenzyme Q reductase); NADH dehydrogenase(ubiquinone) Fe-S protein 3 (30kD) (NADH-coenzyme Qreductase)	NP_004542	0.027053	-0.299725	-0.301056	-0.0771001	0.0396741	-0.557149	-0.511526
pgp2n.pk003.d23		NADH dehydrogenase (ubiquinone) flavoprotein 1; NADH dehydrogenase flavoprotein 1; 24 kDa (FP)	NP_009034	0.0204268	-0.038975	0.137913	0.0147173	0.429397	0.609211	0.16581
pnfb.pk0010.e3		NADH dehydrogenase subunit 2	NP_444271	0.00821216	-1.47989	-1.84502	-2.03968	-2.99765	-1.63066	-2.42539
pgp1n.pk008.a15		NADH dehydrogenase subunit 5	XP_371764	0.00322266	5.28055	5.50312	5.04696	5.1276	5.89522	5.69263
pgf1n.pk001.f18		NADH-cytochrome b5 reductase	NP_000389	0.000240211	-0.387049	0.10939	0.164856	0.617616	0.899896	0.851488
pft1c.pk004.a5		NADH-ubiquinone oxidoreductase 39 kDa subunit, mitochondrial precursor (Complex I-39KD) (CI-39KD)	NP_004993	0.0173776	0.43199	0.657095	0.505774	1.05553	1.18299	1.10359
pgl1n.pk011.l10		NADPH oxidase flavocytochrome b large subunit gp91phox	NP_000388	0.000623823	1.55017	1.43273	1.42136	2.41401	2.41271	2.31509
pgm2n.pk013.c12	TEX10	nbla10363	NP_060216	0.0283021	0.0966216	0.379435	0.665634	0.221773	0.203786	-0.076236
pgl1n.pk014.i6		NDRG family member 3; N-myc downstream-regulated gene 3; hypothetical protein FLJ13556 similar to N-myc downstream regulated 3	NP_114402	0.00225228	-1.61262	-1.72032	-1.71435	-0.935886	-0.779254	-1.43431
pgp1n.pk011.n7		NDRG family member 4; NDRG family, member 4	NP_065198	0.0172076	-2.2736	-2.0394	-2.13	-2.43638	-1.62475	-1.67639
pgl1n.pk012.p10		Nedd4 binding protein 2	NP_060647	0.0211817	0.0949152	0.321573	0.160305	0.602667	1.12715	0.436951
pgp1c.pk003.b9	UBE2F	NEDD8-conjugating enzyme	NP_542409	0.0309696	4.69505	4.50215	4.68841	4.71005	3.82405	3.98268
pgr1n.pk007.b5	NLK	nemo-like kinase	NP_057315	0.00278485	-2.04435	-2.05827	-1.53523	-0.710233	-0.835635	-0.993798
pgf2n.pk005.b23	NAPA	N-ethylmaleimide sensitive fusion protein attachment protein alpha	NP_003818	0.0414305	-0.140249	-0.196208	0.0640782	-0.170915	-0.379412	-0.354837
pgp2n.pk009.j4	NTN1	Netrin-1 precursor	NM_004822	0.0305098	-0.0455522	-0.0358181	0.661744	0.923602	0.287597	0.113746
pgl1n.pk004.n3		neural stem cell derived neuronal survival protein	NP_644808	0.031854	-1.37703	-1.79385	-1.38185	-0.630141	-0.804859	-0.869974
pgf1n.pk010.n2		neurofascin - chicken	XP_046808	0.00123191	-0.29243	-0.230705	-0.367141	-0.0273888	0.467605	0.452954
pgf2n.pk005.g4		neurofascin - chicken	XP_046808	7.01e-07	0.970057	1.82051	1.47734	2.49217	2.46399	2.39779
pgp1n.pk002.j12	GAP43	Neuromodulin (Axonal membrane protein GAP-43) (PP46) (B-50)(Protein F1) (Calmodulin-binding protein P-57)	NP_002036	6.57885e-05	4.11616	4.20983	4.29074	4.2831	3.68013	3.99073
pgp1n.pk007.f1	C5orf13	NEURONAL PROTEIN 3.1 (P311 PROTEIN)	XP_371885	0.00470584	2.91107	2.63623	2.7043	3.04852	2.87908	2.33062
pgf2n.pk002.l2	NRP2	neuropilin-2a2 receptor	NP_003863	0.0186983	2.73978	2.6447	2.54451	2.28216	1.7664	2.27993
pgf1n.pk008.k11	NFKBIA	NF-kappaB inhibitor alpha (I-kappa-B-alpha) (IkappaBalpha) (IKB-alpha) (REL-associated protein pp40)	NP_065390	0.0198459	1.65264	1.60504	2.51579	2.43326	2.1144	2.09691
pgf2n.pk005.l18	DAB2IP	nGAP-like protein	NP_619723	0.0436017	-1.18769	-1.15234	-0.752866	-0.536318	-0.631844	-0.971294
pgp2n.pk010.h5		NHP2 non-histone chromosome protein 2-like 1; 15.5 kD RNA bindingprotein	NP_004999	0.00340673	0.756454	0.771808	0.570554	1.30439	1.21985	1.25019
pgf1n.pk009.o2	NID1	nidogen 1; entactin	NP_002499	0.0124625	6.23374	6.0636	5.86979	5.3684	5.48664	5.65074
pgp1n.pk005.j22	NEK6	NIMA-related kinase 6	NP_055212	0.0108854	-1.37033	-1.63275	-2.08306	-3.10891	-2.05387	-1.49562
pgp1n.pk008.j7	GBAS	NIPSNAP2 protein	NP_001474	0.046122	-0.314731	-0.638658	0.129219	0.0433697	-0.31624	-0.721934
pgl1n.pk002.b12	NISCH	nischarin; imidazoline receptor I-1-like protein	NP_009115	0.000271223	-5.41686	-4.26989	-4.38353	-4.09459	-3.89299	-3.24283
pgf1n.pk007.d7	CTDSPL	NLI-interacting factor isoform T2; NLI/Ldb1/CLIM interacting factor	NP_005799	6.40526e-05	0.325084	0.946086	0.919416	1.49595	1.70318	1.61996
pgm2n.pk004.n3	COL5A1	No Hits Found	NM_000093	0.00112342	6.11191	5.97179	5.56686	4.96894	4.88478	5.58574
pgf1n.pk002.g17	NF1	No Hits Found	NM_000267	0.0283662	0.273516	0.343659	0.174848	0.53184	0.840275	0.40821
pgf1n.pk002.k8	PTEN	No Hits Found	NM_000314	0.0225692	-1.83578	-2.53473	-1.8506	-1.65541	-1.50976	-1.28593
pgf1n.pk002.j1	TIMP3	No Hits Found	NM_000362	0.0341129	-3.89345	-1.67285	-4.58596	-4.12996	-2.25296	-3.07541
pgf1n.pk002.m9	TIMP3	No Hits Found	NM_000362	0.000307499	0.493041	0.844982	0.771775	1.64801	1.97704	1.66996
pgp2n.pk004.g14	TIMP3	No Hits Found	NM_000362	0.0018454	0.77342	0.874072	1.28589	1.79999	1.77696	1.77179
pgf1n.pk005.h1	TSC1	No Hits Found	NM_000368	0.00156141	5.20305	5.17674	5.14887	4.59964	4.52511	5.16159
pgp1n.pk008.m19	GABRA1	No Hits Found	NM_000806	5.18802e-05	-1.43877	-0.244029	0.598733	0.624292	0.507236	0.0223523
pgf1n.pk011.o22		No Hits Found	NM_001004354	5.33e-08	-1.60866	-1.34416	-1.25909	-0.831476	0.0731227	-0.825507
pgf2n.pk004.n22	EBF3	No Hits Found	NM_001005463	0.00953504	-0.274533	0.259683	0.133441	0.435093	0.716902	0.243397
pgf2n.pk006.g4	TMEM64	No Hits Found	NM_001008495	0.00655041	-1.99414	-2.01378	-1.54303	-1.45513	-1.20778	-2.41856
pgp2n.pk005.n20	ABCC5	No Hits Found	NM_001023587	0.00217972	-0.594728	-1.1275	0.138174	0.327227	-0.188407	-0.262107
pgf1n.pk008.p10		No Hits Found	NM_001025579	0.0173776	-2.84179	-2.82982	-2.64895	-1.98097	-1.52194	-1.95225
pgf1n.pk002.j11		No Hits Found	NM_001042681	0.0083667	-0.590108	-0.337927	-0.209353	0.295362	0.265226	0.351865
pgf1n.pk007.o5		No Hits Found	NM_001042750	0.000473567	-1.14133	-0.566743	-0.279671	-2.0275e-05	0.158415	0.180939
pgl1n.pk012.m23		No Hits Found	NM_001104647	0.000285831	-2.00881	-2.22924	-1.93688	-1.29246	-1.27632	-1.47857
pgf1n.pk004.m18	KLF9	No Hits Found	NM_001206	0.0306964	4.40478	4.35524	4.08215	3.85186	3.68945	3.90951
pgf1n.pk001.c16	CHD2	No Hits Found	NM_001271	0.000181119	-2.36571	-2.03768	-1.46783	-1.38499	-1.20648	-1.7297
pgf1n.pk001.e8	CIRBP	No Hits Found	NM_001280	0.0024646	4.05376	4.13521	3.94667	3.65915	3.40108	4.09105
pgp2n.pk008.i4	DLG2	No Hits Found	NM_001364	0.0280275	5.46943	5.15704	5.11384	5.11977	4.58156	4.7251
pft1c.pk001.f11	EPAS1	No Hits Found	NM_001430	5.08577e-05	0.399565	1.17504	1.0738	1.51409	2.00615	2.28936
pgf1n.pk007.k1		No Hits Found	NM_001542	0.000272152	-0.766721	-0.28073	-0.262819	0.367169	0.500004	-0.0622317
pgl1n.pk007.d14	RUNX1	No Hits Found	NM_001754	0.00305887	-1.86728	-2.21824	-1.60716	-1.32518	-0.912019	-1.45442
pgf1n.pk012.b16	HLF	No Hits Found	NM_002126	0.002397	-1.93042	-1.60261	-1.57514	-1.35793	-0.615641	-1.58886
pgp1n.pk008.m17	HMGB1	No Hits Found	NM_002128	5.77e-08	1.99051	3.38133	3.32614	3.5973	3.4347	3.34285
pgp1n.pk011.j9	KPNA3	No Hits Found	NM_002267	0.0320167	5.02993	5.04123	4.92009	4.32939	4.42661	4.95775
pgf1n.pk002.g18	LSAMP	No Hits Found	NM_002338	0.0159909	0.183775	0.575969	0.966236	0.660086	1.1518	0.391669
pgm2n.pk013.j17	MAN2A1	No Hits Found	NM_002372	0.00784067	1.01823	1.05259	1.03951	0.267892	0.916256	1.18723
pgp1n.pk013.d8	POU6F1	No Hits Found	NM_002702	0.0302721	-1.53401	-1.24948	-1.12386	-0.523767	-0.575876	-0.812314
pgf1n.pk008.h10	ENC1	No Hits Found	NM_003633	0.0321401	2.24677	2.24794	2.20832	1.29421	1.52804	1.76815
pgl1n.pk004.f13	GMFB	No Hits Found	NM_004124	0.0364622	-3.60394	-3.12885	-2.60437	-1.89791	-2.02167	-2.08573
pgp1c.pk002.n8	BNIP3L	No Hits Found	NM_004331	0.0158708	0.577171	1.29645	1.13749	1.35203	1.3084	1.52211
pgf1n.pk010.c5	DNASE1L3	No Hits Found	NM_004944	0.0232204	-0.0431586	0.143657	0.645051	0.99686	0.962923	0.82098
pgp1n.pk013.m6	PLK1	No Hits Found	NM_005030	5.36e-06	3.71987	3.7521	3.57051	3.64526	3.725	2.39965
pgp1n.pk011.d10	DNAJA3	No Hits Found	NM_005147	0.0132753	5.53377	5.24878	5.34841	4.97627	4.35944	4.68032
pgf1n.pk002.m24	HCLS1	No Hits Found	NM_005335	4.24e-07	-1.66045	-0.829788	-1.13452	-0.408108	-0.0211553	0.103055
pgp1n.pk002.h12		No Hits Found	NM_005542	0.038598	5.21201	4.97629	4.75367	4.62046	4.38734	4.65728
pgf1n.pk001.n9	TBL1X	No Hits Found	NM_005647	0.00494332	1.21451	1.28659	1.69557	1.95653	1.70669	1.73696
pgr1n.pk004.f16	TSPAN5	No Hits Found	NM_005723	0.000924932	1.86262	1.90754	2.00352	2.40971	1.95401	2.28701
pgp1n.pk011.a9	MANBA	No Hits Found	NM_005908	0.0027592	-0.796493	-0.241314	0.000817193	0.098617	0.22224	0.16324
pgf1n.pk001.o4		No Hits Found	NM_005996	0.0265289	-1.51453	-1.09748	-0.764217	-0.971233	-0.227137	-0.201786
pgl1n.pk011.c4	NDRG1	No Hits Found	NM_006096	5.1e-07	0.489203	0.91549	0.586939	1.91157	1.97666	2.04381
pgf2n.pk004.b19	PITPNA	No Hits Found	NM_006224	0.0472045	1.60111	1.75996	1.49183	-0.694603	0.315858	1.00031
pgf1n.pk003.p10	ZER1	No Hits Found	NM_006336	0.00583404	-1.08665	-0.35006	-0.956939	-0.323317	-0.071087	-0.292449
pgr1n.pk008.k12	CUGBP2	No Hits Found	NM_006561	0.00108736	-1.07504	-1.57917	-0.970254	-1.17468	-0.68643	-0.527257
pgr1n.pk008.j21		No Hits Found	NM_006628	0.000111954	-0.302826	-0.387406	0.120703	0.8205	0.459709	0.606343
pgp2n.pk010.k6	SPIN1	No Hits Found	NM_006717	0.0117959	-0.690391	-0.271364	-0.652658	-0.0763861	0.127052	-0.0206949
pgl1n.pk006.j4	QKI	No Hits Found	NM_006775	0.00267097	-1.3304	-0.836324	-0.57499	-0.457039	0.369022	0.199886
pgf1n.pk009.l14	RBBP6	No Hits Found	NM_006910	0.00704321	5.88674	5.70091	5.53188	5.18338	5.17751	5.50695
pgf2c.pk001.b14	UTRN	No Hits Found	NM_007124	2e-09	.	1.40363	.	.	-0.737	2.09217
pgf1n.pk007.l18	EPB41L1	No Hits Found	NM_012156	7.19e-06	0.622681	1.1163	1.10239	1.72672	1.89835	1.82764
pgp1c.pk002.g20	GAB2	No Hits Found	NM_012296	0.00337323	-1.14494	0.178066	0.737668	0.356822	0.55593	0.555377
pgp1c.pk002.g10	MAPRE1	No Hits Found	NM_012325	1.69e-08	-1.59486	-0.711515	-0.343053	0.271608	0.210283	0.219958
pgf1n.pk006.c21	PRND	No Hits Found	NM_012409	0.0230086	0.820491	1.18374	0.867843	1.31274	1.62381	1.36856
pgm2n.pk014.c12	ZBTB44	No Hits Found	NM_014155	0.00731525	-5.00103	-5.21004	-3.69554	-4.15157	-3.26145	-4.13243
pgf1n.pk003.k24	AFF4	No Hits Found	NM_014423	0.00964796	4.13088	4.08538	3.91541	3.07814	2.86264	3.52821
pgf1n.pk006.p13	KIAA1274	No Hits Found	NM_014431	0.000151661	-1.38345	-0.880002	-0.808997	-0.243156	0.421046	0.136132
pgm2n.pk013.l20	TAX1BP3	No Hits Found	NM_014604	0.00231115	5.12686	4.91284	3.64862	4.35403	4.06294	4.66342
pgf2n.pk005.c24	KIAA0247	No Hits Found	NM_014734	0.000240012	-1.43062	-1.0968	-0.520926	-0.142044	0.0289247	-0.0982187
pgl1n.pk009.h9	TOMM70A	No Hits Found	NM_014820	0.0400211	-0.609774	-0.627994	-0.114584	0.349249	0.327095	0.409513
pgf1n.pk006.d8	RAB11FIP2	No Hits Found	NM_014904	0.000103018	0.00961455	0.708779	0.297236	1.04399	1.27904	1.38513
pgl1n.pk014.g1	BAHD1	No Hits Found	NM_014952	0.00318815	-1.92085	-1.41637	-1.83799	-0.971093	-0.642158	-1.20663
pgf1n.pk001.j19	EPN2	No Hits Found	NM_014964	3.74082e-05	-1.28501	-0.64797	-0.530537	-0.314525	-0.0682279	0.295686
pgl1n.pk002.m4	TMCC1	No Hits Found	NM_015008	0.00321518	-2.2506	-1.93181	-1.64026	-1.33159	-0.946361	-1.10208
pgr1n.pk003.k24		No Hits Found	NM_015030	2.08355e-05	0.0202374	0.183606	0.436637	0.799416	0.821424	0.481513
pgf1n.pk002.e20	APRIN	No Hits Found	NM_015032	0.0196328	1.92999	2.10506	1.68623	2.11705	2.49437	1.85701
pgf1n.pk006.b18	FNBP1	No Hits Found	NM_015033	1.01e-06	-1.58504	-0.856084	-0.954497	-0.264833	0.328369	0.0349581
pgp2n.pk010.c21	FNBP1	No Hits Found	NM_015033	9.58196e-05	-1.17578	-0.372789	-0.521282	0.495724	0.731944	0.339706
pnl1s.pk003.h4		No Hits Found	NM_015088	0.0418992	2.25976	1.98334	1.82578	1.60585	1.61367	1.39179
pgp1c.pk003.n2	SNX13	No Hits Found	NM_015132	0.0224919	0.435348	0.36549	0.0930011	-0.878874	-0.434018	0.182233
pgf1n.pk010.m23	DNMBP	No Hits Found	NM_015221	0.0164695	-1.41945	-1.03152	-0.93302	-0.512299	-0.250297	-0.552009
pgf1n.pk003.a17	SASH1	No Hits Found	NM_015278	0.00229217	-1.27377	-0.892997	-0.954977	-0.389022	-0.0445637	-0.254203
pgl1n.pk006.a6		No Hits Found	NM_015306	0.00260309	-3.40073	-3.09765	-2.92574	-2.82912	-1.47443	-2.06637
pgp1n.pk001.h16	MTMR9	No Hits Found	NM_015458	0.023482	0.292476	0.437451	0.905801	1.01743	1.31604	0.992574
pgr1n.pk006.h9	LRIG1	No Hits Found	NM_015541	2.3e-09	5.14284	4.22692	4.97756	3.46868	5.23978	5.18841
pgf1n.pk002.m16	LSM14A	No Hits Found	NM_015578	1.94459e-05	-0.805548	-0.524118	-0.4404	-0.159906	0.254029	0.322826
pgr1n.pk005.j13	WWC3	No Hits Found	NM_015691	0.00493857	-1.36231	-1.88435	-0.667671	0.0516807	0.490548	-0.397189
pgp2n.pk002.a13	CAB39	No Hits Found	NM_016289	0.00219683	1.54946	1.68787	1.21399	1.76655	1.59111	1.5741
pgf1n.pk012.e13		No Hits Found	NM_016424	0.000161425	-1.33747	-0.846825	-0.978642	-0.307174	-0.139109	0.0538402
pgf1n.pk008.j20	CRIM1	No Hits Found	NM_016441	0.00198045	-0.606586	-0.865164	0.196843	0.14517	0.420916	0.0688707
pgm1c.pk003.n3	HOXC10	No Hits Found	NM_017409	0.0333135	3.85508	3.66362	3.29611	2.95777	2.19557	3.56348
pgf1n.pk010.p20	MIER2	No Hits Found	NM_017550	0.000551739	3.63763	3.6534	3.29134	2.88853	3.1868	3.86373
pgl1n.pk005.l10		No Hits Found	NM_017759	0.0089093	-2.77911	-1.8051	-1.94284	-1.79087	-1.55779	-1.28304
pgf1n.pk007.p17	USP47	No Hits Found	NM_017944	0.00102414	3.06722	3.15309	2.8986	2.26386	2.54615	3.29409
pgl1n.pk006.p1	BSDC1	No Hits Found	NM_018045	0.0434133	-2.53955	-2.76911	-1.97968	-1.80856	-1.57053	-2.40229
pgl1n.pk006.o5	ARL8B	No Hits Found	NM_018184	0.0313219	-1.01145	-0.942199	-0.799742	-0.193716	0.161439	0.11142
pgp1n.pk009.g6	ARL8B	No Hits Found	NM_018184	0.0164147	-1.09251	-1.01514	-1.15353	-1.11995	-0.100413	-0.528372
pgp1n.pk004.e24	RSBN1	No Hits Found	NM_018364	5.88e-06	4.89198	4.92448	4.6044	2.73688	3.96202	4.54901
pft1c.pk001.c11	SLC38A2	No Hits Found	NM_018976	0.00571274	2.24333	2.50805	2.63507	3.03991	2.97867	2.8297
pgp2n.pk003.p21	ZNF26	No Hits Found	NM_019591	0.0392817	5.65889	5.5485	5.46366	5.57916	5.1964	5.27521
pgf1n.pk012.g21	WDR45L	No Hits Found	NM_019613	0.00896797	-1.71309	-2.19606	-1.33097	-1.16145	-1.147	-1.17347
pgf1n.pk006.j10		No Hits Found	NM_020182	0.000351381	-2.01807	-1.26617	-1.44357	-1.46868	-0.901611	-2.02841
pgf2n.pk004.a17		No Hits Found	NM_020228	4.89e-10	3.04255	2.88736	1.22182	2.45888	2.43747	3.00927
pgp1n.pk004.i9		No Hits Found	NM_020228	5.73972e-05	4.059	4.01645	3.85936	1.85613	3.21844	4.00342
pgm2n.pk014.e18	CHPT1	No Hits Found	NM_020244	0.00959299	-1.96134	-1.39274	-1.49461	-0.499778	-0.59808	-0.39618
pgf1n.pk012.d3	CNNM1	No Hits Found	NM_020348	0.0362014	-1.8414	-2.14168	-1.49787	-1.49219	-1.1492	-1.88329
pgm2n.pk002.m21		No Hits Found	NM_020532	0.000146892	0.807314	1.54989	1.24476	1.5922	1.92762	2.35463
pgp1n.pk003.e21		No Hits Found	NM_020532	4.45e-06	0.420798	1.24938	0.741274	1.45716	1.55322	2.01584
pgf2n.pk001.d16		No Hits Found	NM_020733	0.000299438	-2.03159	-2.13393	-1.9091	-1.57932	-1.18055	-1.42445
pgl1n.pk011.m22	PITPNM2	No Hits Found	NM_020845	0.000812434	-1.79172	-1.48296	-1.20548	-0.219236	-0.545138	-0.943567
pgp1n.pk013.l11		No Hits Found	NM_020848	0.00112585	3.82248	4.0796	3.99992	4.46613	4.56351	4.4774
pgf1n.pk009.e15		No Hits Found	NM_020858	0.00179645	1.02808	1.4909	1.70096	2.41763	2.41883	2.38803
pgm2n.pk013.p23	RAP2A	No Hits Found	NM_021033	0.0179802	3.75896	3.38726	3.36903	2.88775	2.71601	3.30264
pgp2n.pk006.c18	RAP2A	No Hits Found	NM_021033	0.0003734	-1.17906	-1.64219	-1.33518	-1.05631	-1.22217	-2.36966
pgl1c.pk001.g4	MBNL1	No Hits Found	NM_021038	0.00363652	1.69862	2.38969	2.30822	2.2696	2.91676	3.01342
pgr1n.pk005.d22	CYP4F11	No Hits Found	NM_021187	0.031854	-0.0162486	-1.04931	0.0920331	0.15994	0.00681035	-2.37546
pgr1n.pk007.f2	GNB4	No Hits Found	NM_021629	0.0285697	-0.0894369	0.351728	0.664136	1.06881	1.23076	0.816148
pnlb.pk0002.b5	C6orf85	No Hits Found	NM_021945	0.0196961	-1.58616	-1.05473	-1.18284	-0.397156	-0.374388	-0.353023
pgp1n.pk001.p23	EGLN1	No Hits Found	NM_022051	1.07e-06	0.0435812	0.582116	0.221074	1.02558	1.29271	1.29942
pgm2n.pk007.g5	HERC4	No Hits Found	NM_022079	0.0282231	3.46867	3.3739	3.09743	2.72531	2.72081	3.06899
pgm2n.pk003.k17	DNMT3A	No Hits Found	NM_022552	1.75963e-05	1.8785	1.92341	1.80147	1.25956	1.29085	2.14062
pgl1n.pk005.l20	SMURF2	No Hits Found	NM_022739	2.49141e-05	-3.48617	-3.43679	-2.96993	-2.40094	-1.65865	-2.01146
pgf1n.pk006.o18		No Hits Found	NM_022898	0.00177637	-2.98808	-2.41315	-2.22888	-1.57911	-1.54489	-1.56665
pgm2n.pk013.m20	ACSL4	No Hits Found	NM_022977	0.028657	3.63556	3.44596	3.48452	3.35783	2.79793	3.18263
pgf1n.pk012.i18	ADIPOR2	No Hits Found	NM_024551	0.000944425	-1.52867	-1.04756	-1.02881	-0.545096	-0.246925	-0.332292
pgp2n.pk002.a21	ADIPOR2	No Hits Found	NM_024551	1.65145e-05	0.276807	0.646758	0.240806	1.19229	1.44109	1.25968
pgf1n.pk006.g16	RBM35B	No Hits Found	NM_024939	2.41997e-05	2.7806	2.89008	3.01939	2.69095	2.86893	1.83772
pgf1n.pk007.d24	SETD7	No Hits Found	NM_030648	3.94e-06	-0.964471	-0.0335433	-0.347415	0.560006	0.812342	0.405252
pgm2n.pk004.p5	SOX7	No Hits Found	NM_031439	0.0120175	2.71277	2.83417	2.43099	2.01701	2.07376	2.58024
pgl1n.pk014.m12	MLSTD2	No Hits Found	NM_032228	0.028436	-0.889909	-0.665663	-0.284466	0.0497193	0.165657	0.0428664
pgl1n.pk013.i4	TP53INP1	No Hits Found	NM_033285	0.0173987	-1.50843	-1.61633	-0.923709	-0.246816	-0.821426	-0.352524
pgp1n.pk002.k8	CCND1	No Hits Found	NM_053056	0.0236541	-0.516425	0.0263818	-0.0631947	0.162553	0.552389	0.00910942
pgp1n.pk002.k12	NFAT5	No Hits Found	NM_138714	0.0172733	-1.48862	-1.2637	-0.877022	-0.702942	-0.336335	-0.840303
pgf2n.pk006.n21	CMBL	No Hits Found	NM_138809	0.0257978	5.69279	5.68097	5.23675	5.00858	5.00341	5.6093
pgl1n.pk004.i22	DPP9	No Hits Found	NM_139159	0.0439062	-1.16479	-1.13563	-0.980073	-0.793603	-0.430575	-1.40201
pgl1c.pk001.c5	SLFN5	No Hits Found	NM_144975	0.000367724	0.706971	1.28714	1.29279	1.66495	1.7876	1.55329
pgp1n.pk012.m8	C7orf38	No Hits Found	NM_145111	1.23451e-05	1.35554	1.49283	1.49955	2.0144	2.23319	1.99049
pgl1n.pk015.m13	MAP4K4	No Hits Found	NM_145686	0.0499092	-2.18612	-1.77231	-2.30025	-1.69051	-1.35744	-1.05849
pgf1n.pk002.f22	KBTBD3	No Hits Found	NM_152433	0.00705428	-1.2927	-1.79569	-1.61483	-3.82565	-1.85522	-3.86777
pgf1n.pk002.n10		No Hits Found	NM_152519	0.00171377	-2.46011	-1.34599	-1.94315	-0.85263	-1.13774	-1.40248
pgf2n.pk005.i16	C1orf71	No Hits Found	NM_152609	1.22537e-05	-0.63186	-0.253798	-0.160672	0.239779	0.692068	0.517526
pgf1n.pk005.p1	TNPO1	No Hits Found	NM_153188	4.71108e-05	-0.988236	-0.595199	-0.202639	-0.11846	0.665011	0.23716
pgf1n.pk007.i2	RC3H1	No Hits Found	NM_172071	3.02864e-05	-1.06407	-0.453335	-0.527699	-0.106771	0.180098	0.189249
pgl1n.pk011.o5	RC3H1	No Hits Found	NM_172071	5.27e-06	-1.17256	-0.598189	-0.299491	0.430778	0.405075	0.335199
pgl1n.pk011.g24	SVOPL	No Hits Found	NM_174959	0.000852637	-0.557114	0.0964839	0.0959598	0.46066	0.756417	0.504433
pgf1n.pk010.j6		No Hits Found	NM_182898	0.0187239	1.3425	1.50383	1.66567	1.88197	1.98659	1.85073
pgf2n.pk002.m16	MSRB3	No Hits Found	NM_198080	0.0302721	2.33029	2.13576	2.22378	2.08954	1.71603	1.87679
pgp2n.pk007.g12	PHF17	No Hits Found	NM_199320	0.00244269	2.01974	2.43101	1.86667	2.25357	2.31733	2.67449
pgf2n.pk002.o16		No Hits Found	NM_201559	0.00622988	2.75265	2.92066	2.84954	2.18644	2.25951	3.22293
pgf1n.pk012.o23	DPY19L3	No Hits Found	NM_207325	0.0445441	-1.03208	-0.572348	-0.716439	-0.290499	-0.182293	-0.760399
pgp2n.pk002.e18		No Hits Found	NP_000368	0.0247277	-0.63343	-0.565186	-0.00761729	-0.491366	0.591228	-0.153296
pgf2n.pk006.k14		No Hits Found	NP_000709	0.0133786	-1.75326	-1.48817	-1.79817	-1.1906	-0.999836	-1.45799
pgl1c.pk002.j22	CRAT	No Hits Found	NP_000746	0.00779447	-1.65598	-1.27093	-1.46564	-0.936333	-0.247367	-0.0532874
pgf1n.pk010.a17		No Hits Found	NP_000826	1.24769e-05	-0.72139	-0.306825	-0.322988	0.295988	0.626186	0.162217
pgr1n.pk005.o14		No Hits Found	NP_001205	0.0301693	2.5007	2.52824	2.67306	3.12044	2.74903	2.90981
pgf1n.pk010.b20		No Hits Found	NP_001879	0.0215633	-1.78072	-2.58104	-1.73223	-1.25794	-1.6612	-1.74232
pnl1s.pk003.e11		No Hits Found	NP_001922	0.00192203	6.58497	6.31631	6.3899	6.27928	5.92425	6.3123
pco1c.pk001.d15		No Hits Found	NP_001997	3.13583e-05	-1.88529	-1.17711	-1.61407	-1.09639	-0.593092	-1.00681
pgm2n.pk006.l20		No Hits Found	NP_002334	0.00340338	-0.750882	-0.443074	-0.664165	-0.172246	0.129156	-0.44727
pgp2n.pk007.m18		No Hits Found	NP_002607	0.0196328	-0.310306	-0.33692	-0.255712	0.14615	0.0433751	-0.452638
pgl1n.pk011.g7		No Hits Found	NP_002664	0.0155716	-0.768935	-0.61426	-0.518368	0.291771	0.527625	-0.0758961
pgf2n.pk005.m8	GALNT12	No Hits Found	NP_003010	0.00410518	-0.0873095	0.109655	0.0148295	0.451136	0.610651	0.648518
pgp1n.pk004.b23		No Hits Found	NP_003237	2.89e-07	0.75466	1.90049	2.38705	2.405	2.06098	2.21592
pgf2n.pk005.k15		No Hits Found	NP_003242	0.00266811	1.5266	1.75503	1.71078	2.39728	2.3161	2.28199
pgp2n.pk009.f5		No Hits Found	NP_003449	0.0107597	-0.611187	-0.325637	-0.303014	0.405252	0.455527	-0.417842
pgf1n.pk003.c21		No Hits Found	NP_003473	0.00246442	0.531587	0.657152	0.906006	1.73496	1.74498	1.48882
pgf2n.pk002.j1		No Hits Found	NP_003473	8.08e-06	-2.63205	-2.65901	-1.74866	-1.37972	-2.06169	-1.26696
pgm2n.pk006.j4		No Hits Found	NP_003481	0.0472045	-2.6954	-2.90413	-3.3259	-3.53055	-3.76815	-3.84219
pgp2n.pk009.l22		No Hits Found	NP_003556	0.0407969	1.26092	2.06455	0.979162	1.16689	1.35222	1.31131
pgl1n.pk010.i14		No Hits Found	NP_003566	0.0450057	-2.67109	-2.31602	-1.93559	-2.01761	-1.46933	-2.45563
pgf1n.pk010.a14		No Hits Found	NP_003706	0.00010607	0.94958	-0.1252	-0.375327	-0.00273548	-0.328335	-0.588311
pgf1n.pk011.m11		No Hits Found	NP_004428	0.000270497	1.19702	1.16457	1.01921	1.66585	1.98589	1.59533
pgp1n.pk013.d1		No Hits Found	NP_004465	4.73e-11	3.66496	4.62261	2.95609	3.0875	5.02443	5.05645
pgf1n.pk010.a19		No Hits Found	NP_004738	0.000290295	2.82454	2.62434	1.95511	2.59174	2.19007	2.66625
pgm2n.pk013.d22		No Hits Found	NP_004752	0.0382459	-5.99606	-6.58644	-4.93446	-6.48161	-6.76661	-6.76053
pgl1n.pk011.g3		No Hits Found	NP_005210	0.0132771	-1.69848	-1.55932	-1.04024	-0.462166	-0.668965	-0.57014
pgm2n.pk013.c10		No Hits Found	NP_005399	0.00622988	3.83589	3.72425	4.05284	3.29191	3.20246	3.62603
pgm2n.pk009.h16		No Hits Found	NP_005468	0.0290733	4.70169	4.64502	4.61199	4.22522	3.66935	4.53801
pgp2n.pk005.n7		No Hits Found	NP_005625	0.00242157	1.9897	2.35669	2.40957	3.10172	3.03357	3.10429
pgf1n.pk011.b12	BTG2	No Hits Found	NP_005644	3.80631e-05	0.210095	0.532312	0.765928	1.30793	1.71918	1.26931
pgr1n.pk008.b11		No Hits Found	NP_005910	0.0256311	-0.745986	-0.644957	-0.847188	-0.304702	-0.224611	-0.362979
pgl1n.pk008.f11		No Hits Found	NP_005981	0.0257598	-0.652863	-1.40889	-0.7692	0.444979	0.36397	-0.663158
pgp2n.pk006.f5		No Hits Found	NP_006275	5.04251e-05	1.2123	1.70732	1.84065	2.23561	2.66651	2.48822
pgl1n.pk009.j17		No Hits Found	NP_006424	8.11e-07	-0.644402	0.852102	0.662984	1.04696	1.04873	1.29646
pgp2n.pk003.o21		No Hits Found	NP_006653	0.00237678	0.323898	0.570339	0.5927	0.837207	0.828443	0.801984
pgr1n.pk005.p10	PHF15	No Hits Found	NP_008938	0.00704321	-1.27694	-1.06613	-0.664156	-0.237506	-0.516228	-0.326522
pco1s.pk001.f6		No Hits Found	NP_009007	2.02544e-05	-2.49135	-2.12043	-1.74625	-0.965416	-0.706727	-0.970571
pgf1n.pk002.k24	FSTL1	No Hits Found	NP_009016	0.000107355	-0.0950313	0.561388	0.299704	1.82468	1.99916	2.00489
pgp2n.pk010.l20	FSTL1	No Hits Found	NP_009016	6.76e-07	-0.574141	0.179696	0.518479	1.03063	1.0672	1.25923
pgl1n.pk013.h11		No Hits Found	NP_009097	0.0402019	-0.564638	-0.412237	-0.376329	0.196325	0.14064	0.0155789
pgf2n.pk004.a5		No Hits Found	NP_031372	0.000326667	-1.57019	-1.15049	-1.02999	-0.725997	0.0688379	-0.979513
pgp2n.pk008.c19		No Hits Found	NP_036234	0.0368066	1.94932	1.70286	1.28871	1.21422	0.54258	1.21229
pgp2n.pk005.i4		No Hits Found	NP_036398	0.0130574	5.98603	5.67057	5.75036	6.07233	5.553	5.48186
pgf1n.pk006.c4		No Hits Found	NP_036547	0.00198166	-4.73532	-4.00982	-4.20521	-3.13524	-2.82717	-3.07716
pgf1n.pk002.m17		No Hits Found	NP_055144	0.00284181	-2.76336	-2.79323	-2.60859	-1.57779	-1.35568	-1.983
pgl1n.pk004.d19	DHDH	No Hits Found	NP_055290	0.0166434	-3.31041	-3.13441	-3.09841	-3.6118	-2.3624	-3.13587
pgm2n.pk006.m3		No Hits Found	NP_055565	0.0109534	0.0625402	0.172394	0.34371	-0.105567	0.304497	-0.639147
pgl1n.pk004.a22		No Hits Found	NP_055731	0.0348881	4.7647	4.61587	4.45882	3.71722	3.63665	4.14776
pgl1n.pk014.o21		No Hits Found	NP_055885	0.000311347	-0.766662	-0.730393	-0.411104	-0.189865	0.133105	-0.142988
pgp2n.pk004.l13		No Hits Found	NP_055885	0.036593	4.45919	4.16977	3.67047	3.77435	3.6033	3.74994
pgm2n.pk002.j11		No Hits Found	NP_055951	0.00206692	3.08085	3.61688	3.10011	3.75265	4.07587	4.06526
pgp2n.pk003.e23		No Hits Found	NP_055968	0.0216695	7.2008	7.02232	6.99526	7.01032	6.13082	6.66154
pgf2n.pk004.p10	FEM1B	No Hits Found	NP_056137	0.000235812	-1.10066	-0.918579	-1.04906	-0.320302	0.278925	-0.0520645
pgl1n.pk014.i24	POLR1A	No Hits Found	NP_056240	3.02864e-05	-1.57996	-1.3469	-2.0283	-0.727267	-0.71361	-1.05984
pgr1n.pk006.o18		No Hits Found	NP_056281	0.00896797	1.73953	1.57473	1.38968	1.15077	1.80354	1.85131
pgp1n.pk007.i2		No Hits Found	NP_056526	0.0187219	2.85664	4.1181	3.95875	4.16644	3.60743	4.04724
pgf2n.pk004.j8		No Hits Found	NP_056534	0.0127252	-3.40516	-3.92031	-3.5116	-2.912	-2.09472	-2.99678
pgf1n.pk009.e18		No Hits Found	NP_057340	0.0462866	-1.25929	-1.35604	-0.936715	-1.36612	-0.815689	-1.7427
pgf1n.pk010.p15		No Hits Found	NP_057349	0.0461979	0.747632	0.768478	0.759661	1.15436	0.75451	1.22196
pgp1n.pk013.i16		No Hits Found	NP_058632	0.00108736	-0.405166	-0.1923	-0.402585	0.325623	0.261724	0.08565
pgr1n.pk003.l18		No Hits Found	NP_060335	0.0266421	-1.02189	-1.30818	-1.15807	-1.16101	-1.10635	-2.10501
pgl1n.pk010.f16		No Hits Found	NP_060378	0.0374183	-1.43138	-1.06304	-1.05518	-0.351687	-0.205215	-0.863438
pgp1n.pk004.n13		No Hits Found	NP_060853	0.00510957	0.020326	0.742723	1.22941	0.366542	1.82072	1.64159
pgp1c.pk001.k18		No Hits Found	NP_061160	4.71108e-05	3.92561	3.8647	3.45086	3.21703	3.2625	3.63104
pgm2n.pk014.n14	VASN	No Hits Found	NP_061815	0.034223	0.23977	0.214583	-0.03654	-1.74195	-0.80405	-0.671655
pgm1c.pk002.a12		No Hits Found	NP_065983	0	-0.0524206	0.576304	0.493393	1.30733	1.65811	1.54835
pgr1n.pk001.o24		No Hits Found	NP_067060	0.00285054	1.09991	1.67898	1.48225	1.83424	1.83675	2.00769
pnlb.pk0008.b3		No Hits Found	NP_072093	0.0458968	3.01823	2.83091	2.39917	1.57778	0.972781	1.90997
pgm1c.pk002.f6	PBEF1	No Hits Found	NP_079268	0.0017372	3.72814	3.44342	3.58056	2.59664	3.08708	3.76284
pgf1n.pk006.a24		No Hits Found	NP_112557	0.024173	-3.4482	-3.04048	-2.30242	-2.24759	-1.75148	-1.99962
pgf1n.pk007.c7	SNORA9	No Hits Found	NP_115668	0.0324711	-2.91942	-1.98493	-2.22293	-1.49952	-1.80857	-2.25609
pgp1n.pk008.d24	SNORA9	No Hits Found	NP_115668	0.0035655	0.0190165	0.306386	0.0377387	-0.268903	0.000438931	-0.622557
pgp1n.pk006.h16	SLC35B4	No Hits Found	NP_116215	0.000856373	3.6855	3.75558	3.54817	3.10296	2.4735	2.17835
pgp1c.pk002.e10		No Hits Found	NP_203700	0.000720801	-0.655444	-0.179014	0.147119	0.657561	0.859693	0.931923
pgp1n.pk012.a9	CLASP2	No Hits Found	NP_444271	0.000709655	-0.327605	-0.216313	0.0604588	0.57356	0.63748	0.478427
pgf1n.pk004.e22		No Hits Found	NP_476501	0.008883	-1.45431	-2.16749	-1.92047	-2.45901	-2.49428	-3.29471
pgf2n.pk005.o20		No Hits Found	NP_612369	0.0381434	-1.32828	-0.816014	-1.11714	-0.536638	0.00373035	-0.506625
pgp1n.pk008.m1		No Hits Found	NP_689931	0.000140142	1.53001	2.63327	2.89438	2.84586	2.49097	2.57265
pgf1n.pk007.e16	AOF1	No Hits Found	NP_694587	0.00207059	-1.10329	-0.647456	-0.724038	-0.21072	-0.0881458	-0.28349
pgp1n.pk002.o10		No Hits Found	NP_722549	0.0246224	-1.72772	-1.81134	-2.07199	-2.71831	-1.98433	-1.58292
pgf1n.pk002.h8		No Hits Found	NP_775947	0.000105042	-3.10958	-3.19934	-2.66554	-2.16616	-1.67411	-1.53337
pgr1n.pk008.n9		No Hits Found	NP_775947	0.002397	-2.31056	-2.11631	-1.87228	-1.4372	-1.28917	-1.24963
pgr1n.pk002.j2	CLCN3	No Hits Found	NP_776297	0.000977498	2.53202	3.10052	2.91183	2.68163	3.85355	3.72661
pgf2c.pk001.k22		No Hits Found	NP_778228	0.0424421	1.62369	1.55705	1.52033	1.73676	2.0398	1.89384
pgf2n.pk002.j9		No Hits Found	NP_848130	0.0263752	-4.07669	-3.51027	-3.87454	-4.88246	-4.6852	-3.9676
pgm2n.pk006.d18		No Hits Found	NP_848625	0.0250194	-0.402421	-0.464435	-0.459828	-0.697609	-1.68486	-1.06571
pgp2n.pk010.g4		No Hits Found	NP_848635	0.0288752	0.846068	0.958429	0.972074	1.38442	1.31757	1.31195
pgf1n.pk007.h18	TMCO4	No Hits Found	NP_859070	0.0284993	-1.07642	-0.610856	-0.962026	-0.136677	-0.404662	-0.192905
pgp1n.pk008.c16		No Hits Found	NP_891554	0.00909609	3.18992	2.75073	3.12351	3.89711	3.56314	3.66789
pco1s.pk001.a2		No Hits Found	NP_941960	0.00276379	-2.35647	-2.03953	-1.78489	-1.21252	-1.16418	-1.25549
pgm2n.pk004.o16		No Hits Found	NP_941961	0.0278001	2.2826	2.29738	1.99705	1.3908	0.966535	1.97016
pgf2n.pk001.f4		No Hits Found	NP_941963	0.0480993	0.977913	0.277089	0.244847	0.564243	0.497534	0.503671
pgf1n.pk007.g5		No Hits Found	NP_941964	0.000311415	0.236994	0.306127	0.730077	1.05071	1.22127	1.07113
pgr1n.pk007.m20		No Hits Found	NP_941968	0.00719488	0.925897	0.974813	0.675691	-0.296542	0.345611	1.30747
pgl1n.pk005.a8		No Hits Found	NP_945352	0.00186495	-3.54961	-4.38009	-3.329	-2.45109	-2.98275	-2.76937
pgp2n.pk010.f9		No Hits Found	NR_003287	0.00562618	4.59668	4.48587	4.95647	5.1854	4.57481	4.74787
pgf1n.pk006.m21		No Hits Found	O08590	1.47403e-05	-2.58903	-1.96962	-2.01587	-1.05538	-0.52885	-0.701546
pgf1n.pk003.m7		No Hits Found	O12971	0.0123933	-1.49233	-1.36775	-1.15946	-0.421592	-0.556555	-0.454495
pgf1n.pk005.n10		No Hits Found	O13157	3.57e-07	1.23093	1.76017	1.91548	2.74733	2.86996	2.79926
pgf1n.pk003.j9		No Hits Found	O42134	0.0226335	0.212012	0.25483	0.43654	0.800198	0.896723	0.682218
pgf1n.pk012.m15		No Hits Found	O42283	0.000850427	-1.06759	-0.938163	-0.337931	-0.0693803	-0.0900366	0.108439
pgf1n.pk008.e2		No Hits Found	O42284	0.000220446	-1.17089	-1.22059	-0.293221	0.432849	1.18048	0.874023
pgp1n.pk006.d20		No Hits Found	O42347	0.00340252	2.62493	4.01811	4.00835	3.88024	3.45739	3.88744
pgp1n.pk005.h10		No Hits Found	O42484	8.0035e-05	-1.14853	-0.648519	-0.467557	-0.282464	0.277055	0.347477
pgp2n.pk002.i23		No Hits Found	O57329	0.0142212	5.179	5.16545	4.66531	4.58008	4.25553	4.90018
pnlb.pk0001.g6		No Hits Found	O60427	0.000791663	4.92386	4.89524	3.8408	4.25502	4.16258	4.68976
pnlb.pk0001.h7		No Hits Found	O60427	0.0113387	-3.18028	-3.98869	-2.90475	-2.0411	-2.6775	-2.77891
pgf1n.pk007.e22		No Hits Found	O70210	0.000212029	-1.87364	-1.34559	-1.32948	-0.880078	-0.611174	-0.866003
pgf1n.pk007.e23		No Hits Found	O70210	0.0118342	1.26884	1.27475	1.22201	1.57051	1.96966	1.74195
pgm2n.pk004.o7		No Hits Found	O73930	0.0433203	2.1568	2.03805	2.00833	1.65342	1.63092	1.82041
pgr1n.pk006.f8		No Hits Found	O75436	7.97e-06	2.29613	2.35521	2.33263	1.28169	1.89889	2.48914
pgp1n.pk014.g17		No Hits Found	O93468	0.0076955	-1.46033	0.520014	0.66041	0.547991	0.601568	0.0757093
pgp1c.pk002.g18		No Hits Found	P01592	1.95715e-05	-1.74663	-1.01421	-0.56035	-0.238419	-0.272318	-0.277892
pgf1n.pk002.k15		No Hits Found	P02469	1.52001e-05	-1.51693	-0.793881	-0.839709	0.0798596	0.326736	0.615779
pgf1n.pk002.k16		No Hits Found	P02469	0.0337018	-0.128817	0.0481805	-0.130187	0.595539	0.591399	0.272026
pgp1c.pk003.m5		No Hits Found	P04280	0.000348829	4.97195	4.8505	4.46858	3.97553	3.90415	4.74343
pgl1n.pk009.p3		No Hits Found	P04937	0.00912556	1.54469	1.98564	2.07729	2.18786	2.6201	2.16163
pgp1n.pk006.f11		No Hits Found	P07910	2.62072e-05	-1.86126	-0.582748	0.000122377	0.317142	0.529482	0.299502
pgl1n.pk003.n21		No Hits Found	P08629	0.0129788	-0.875135	-0.130178	-0.656862	-0.157874	0.294271	0.323213
pgf1n.pk005.h6		No Hits Found	P09207	2.15025e-05	-1.00946	-0.363223	-0.418563	0.0416646	0.144616	0.256093
pgp1n.pk012.g10		No Hits Found	P10162	7.9e-08	1.58869	2.10242	2.37682	3.0587	3.16367	3.24072
pnlb.pk0007.h1		No Hits Found	P10184	0.0389772	1.94874	2.94258	2.7728	2.24525	2.97313	2.89706
pgp1c.pk001.l15		No Hits Found	P11442	0.00267102	-3.70786	-2.56175	-2.43087	-2.11997	-1.56994	-2.02903
pgl1n.pk013.l20		No Hits Found	P15083	5.99421e-05	0.936043	1.7002	1.3061	2.28996	2.63039	2.42498
pgm2n.pk014.g20		No Hits Found	P15988	0.0152084	0.787397	0.939646	0.842666	-0.454393	-0.426362	0.281837
pgf1n.pk004.c5		No Hits Found	P21283	0.000305196	-0.965	0.0424393	-0.354078	0.258703	0.691313	0.546112
pgf1n.pk002.e8		No Hits Found	P21869	0.0305798	-1.92233	-1.07965	-1.04477	-0.613785	-0.456034	-0.813969
pgm2n.pk004.f3		No Hits Found	P22695	0.0151423	1.43035	1.18254	1.63574	1.839	1.9639	1.97098
pgf1n.pk010.j18		No Hits Found	P23368	0.00390838	2.29415	2.57887	2.17908	2.45748	2.53983	3.17903
pgm2n.pk006.k10		No Hits Found	P26007	0.0113387	1.547	1.45944	1.47706	-0.35439	0.655439	0.383107
pgf1n.pk010.m13		No Hits Found	P27177	0.034511	1.48183	1.49854	1.44973	0.727175	0.832154	0.806209
pgp2n.pk004.c9		No Hits Found	P28570	1.31188e-05	-0.463155	0.0353924	-0.104149	0.705542	0.818548	0.693617
pgp1n.pk014.l15		No Hits Found	P28687	0.000396591	-2.2278	-2.14195	-1.00669	-0.943557	-1.26879	-1.09854
pgl1c.pk001.d23		No Hits Found	P29144	0.0187239	-2.99679	-2.64679	-2.54438	-2.14153	-1.72092	-1.90685
pgr1n.pk006.c24		No Hits Found	P29353	0.00106309	1.53702	0.0100262	1.25164	1.13674	0.874364	0.986763
pgp2n.pk009.i6		No Hits Found	P29373	0.0377513	5.60822	5.43388	5.82886	5.92698	5.22134	5.33027
pgl1n.pk002.k5		No Hits Found	P32019	0.00064592	-2.37137	-1.93499	-1.74024	-1.46081	-0.937829	-1.19733
pgf1n.pk004.o24		No Hits Found	P34743	0.000696866	-0.989107	-0.580696	-0.613753	0.000598457	0.27395	-0.0822295
pgf1n.pk002.d19		No Hits Found	P35318	0.00319604	-0.816815	-0.389237	-0.234051	-0.204975	0.673195	-0.0732865
pgf1n.pk003.i23		No Hits Found	P38435	0.0201107	-2.24716	-2.8055	-2.36848	-1.52448	-2.00436	-2.65859
pgf2c.pk001.g23		No Hits Found	P41499	0.0441548	1.13972	1.24721	1.13905	1.4442	1.66212	1.60935
pgf1n.pk005.c11		No Hits Found	P43251	0.00851086	-0.787789	-0.131538	0.006377	-0.0248207	0.577517	-0.122913
pft1c.pk003.g7		No Hits Found	P48382	0.0124535	-1.22177	-0.7683	-1.04985	-0.143246	-0.10325	-0.180482
pgp2n.pk004.c20		No Hits Found	P51957	0.0274948	5.39538	5.2077	4.80149	5.12046	4.54788	4.77244
pgl1n.pk013.c24		No Hits Found	P57775	7.42832e-05	-1.35533	-1.21614	-0.851208	-0.326743	-0.453966	-0.185472
pgl1n.pk005.d4		No Hits Found	P61621	0.0461979	-0.110276	0.66699	0.544604	1.01642	1.164	1.41789
pgf2c.pk001.h1		No Hits Found	P62193	0.0355956	6.23431	6.11213	5.62591	5.73809	5.18998	5.75129
pgp1c.pk001.p1		No Hits Found	P62950	0.0361124	1.73781	1.95775	2.32776	2.40885	2.5357	2.71757
pgf1n.pk006.p11		No Hits Found	P70069	0.0108961	-0.12688	0.231284	0.190664	0.929966	0.802505	0.953027
pgf1n.pk004.l7		No Hits Found	P78362	0.00603992	-1.30862	-1.06749	-1.00271	-0.244549	-0.0992916	-0.298186
pgl1n.pk011.o9		No Hits Found	P80226	0.036148	-3.45012	-3.38026	-2.70855	-2.03091	-2.40009	-2.60662
pgf1n.pk004.c1		No Hits Found	P81021	0.000789526	-0.370887	0.0853906	-0.080357	0.551111	0.704803	0.64811
pgm2n.pk002.h21		No Hits Found	P83871	0.0343082	2.02172	2.13647	2.48799	2.28715	2.1444	2.33744
pgp2n.pk009.p4		No Hits Found	P97357	6.88e-08	-0.760292	-0.371011	-0.320053	0.352416	0.553867	0.210767
pgl1n.pk003.c21		No Hits Found	Q02318	0.0187409	-1.19988	-1.00755	-0.872401	-0.535112	-0.386414	-0.113649
pgp2n.pk007.f23		No Hits Found	Q05713	0.000781684	0.369489	0.302152	0.901105	1.29812	1.12771	0.816529
pgm2n.pk008.o20		No Hits Found	Q06900	0.00730714	-0.917447	-0.902887	-0.925361	-0.0926877	-0.0651029	0.254079
pft1c.pk001.f4		No Hits Found	Q07020	7.76e-06	1.58372	2.31727	2.1847	2.89793	3.33358	2.90872
pgf1n.pk002.k12		No Hits Found	Q07020	0.00313721	-0.110737	0.24899	0.758109	0.891177	1.14238	1.03276
pgf1n.pk006.g20		No Hits Found	Q08525	6.33687e-05	-0.960291	-0.414779	-0.587963	0.162892	0.361791	0.461275
pgf1n.pk006.g21		No Hits Found	Q08525	0.000390708	-1.52853	-0.915838	-1.01538	-0.869598	-0.171291	-0.246159
pgp2n.pk007.p7		No Hits Found	Q08525	0.00689194	-1.3878	-1.18113	-0.80549	-0.262125	-0.34704	-0.175887
pgp2n.pk004.k20		No Hits Found	Q08705	0.00109515	4.0492	3.81773	3.44285	3.23799	2.96964	3.87382
pgf1n.pk004.j3		No Hits Found	Q08999	0.0241735	4.73205	4.62376	4.45171	4.14043	3.76761	4.25928
pgf2c.pk001.f17		No Hits Found	Q13613	0.00319604	-0.556356	-0.356392	0.512225	0.291807	0.459752	0.119301
pgf1n.pk010.h3		No Hits Found	Q14162	0.000272152	-1.28789	-0.862526	-0.857058	-0.068482	0.182878	0.109326
pgp1n.pk004.l20		No Hits Found	Q14249	0.000381823	4.98157	4.97886	4.58383	2.89575	4.02191	4.33794
pgp2n.pk005.h4		No Hits Found	Q15042	0.0048562	5.23173	4.8715	5.00904	5.33751	4.74862	4.84952
pgr1n.pk004.h17		No Hits Found	Q15131	0.00174258	3.92671	2.91459	4.04526	3.64335	4.25355	4.11397
pgp2n.pk005.i6		No Hits Found	Q15435	0.000299198	-0.475574	0.135607	-0.00176996	0.61001	1.09275	0.565226
pgf1n.pk010.i24		No Hits Found	Q16181	0.00681969	4.29067	4.28645	3.89898	3.40118	3.22407	4.3434
pgm2n.pk014.k2		No Hits Found	Q16181	0.0355956	4.28382	4.30054	3.88318	3.47567	3.61658	3.83998
pgm2n.pk014.c18		No Hits Found	Q2PP41	0.0288476	-1.25057	-0.812242	-0.792256	0.0308872	0.148857	-0.142926
pgf2n.pk001.e2		No Hits Found	Q31608	0.0361117	-0.896034	-1.13877	-0.869333	-0.638125	0.159906	-0.877333
pgl1n.pk004.o2		No Hits Found	Q3L585	8.83e-06	-0.396122	-0.967606	-0.112938	0.483506	0.303552	0.372446
pgl1n.pk004.o21		No Hits Found	Q3L585	0.0449018	-2.10089	-1.53415	-2.2002	-1.13668	-1.71169	-1.47204
pgp1c.pk001.o18		No Hits Found	Q3TH13	0.0110225	-0.488063	-0.0726138	-0.293002	0.121734	0.466575	0.144747
pgm2n.pk003.g22		No Hits Found	Q3U049	0.00720493	5.8611	5.62316	5.27183	5.20769	4.43519	5.06009
pgm2n.pk010.j14		No Hits Found	Q3U3X8	0.0441502	-1.54458	-2.4178	-1.70359	-1.65327	-0.996131	-2.14674
pgp1c.pk002.h12		No Hits Found	Q3UAC4	0.0498525	0.674963	0.431471	0.122574	-0.878503	-0.0322079	0.430959
pgl1n.pk014.l14		No Hits Found	Q3UDP3	0.000894962	-4.15682	-3.73508	-3.46289	-3.32668	-2.25885	-2.94873
pgr1n.pk002.b12		No Hits Found	Q3UGH3	6.45596e-05	-0.281364	-0.0756474	0.167557	0.335273	0.580874	0.108656
pgr1n.pk001.k18		No Hits Found	Q3UIR3	0.0122258	3.72344	3.9753	2.22826	3.20599	3.18046	3.81413
pgf1n.pk008.k10		No Hits Found	Q3UIT2	0.0177166	-0.806685	-0.429462	0.0923227	-0.726138	-0.222005	-0.715894
pgp2n.pk002.b23		No Hits Found	Q3UME8	0.00739891	-0.785808	-0.301262	-0.820915	-0.216124	0.0590827	-0.244608
pgf1n.pk006.c2		No Hits Found	Q3UY64	3.92e-06	-1.54556	-0.779494	-0.790938	0.0382372	-0.0106214	0.293858
pgm2n.pk003.j4		No Hits Found	Q3V1P4	0.035681	3.69438	3.54543	3.50405	3.08156	2.58079	2.90185
pgr1n.pk003.e24		No Hits Found	Q4V8N2	0.0380789	-0.0173018	0.169429	-0.736483	-1.39192	-1.12805	-0.385047
pgf1n.pk007.k5		No Hits Found	Q4VBZ7	0.000168971	-1.79745	-0.814028	-1.14676	-0.0568223	0.0382076	0.312322
pgm2n.pk012.a19		No Hits Found	Q52M81	0.00341694	0.789608	1.1409	1.00993	0.639032	0.372797	1.40792
pgp1n.pk007.d8		No Hits Found	Q53TX8	0.00237678	-1.56577	-1.21062	-1.19973	-0.437424	0.0628887	-0.291724
pnl1s.pk002.g7		No Hits Found	Q53XB8	0.0349941	4.4764	4.33271	4.05592	3.46752	3.84918	4.11616
pgf2n.pk004.c23		No Hits Found	Q53XP4	0.0183924	-1.42078	-1.53147	-0.931105	-0.335421	-0.0730369	-0.708917
pgr1n.pk001.h18		No Hits Found	Q53XY5	0.00695762	2.16535	1.43144	2.19165	2.10041	2.22962	2.2
pgr1n.pk001.j10		No Hits Found	Q543M4	0.00334347	3.76299	3.56487	3.42919	3.06702	2.75902	3.0943
pgf1n.pk002.b21		No Hits Found	Q543Y8	0.0160261	.	-0.772494	.	.	0.401095	0.326633
pgf1n.pk007.o11		No Hits Found	Q59EU1	0.0119735	-0.325056	-0.0594859	0.115632	0.706616	1.07834	0.734139
pgp1c.pk003.g7		No Hits Found	Q5BJQ5	0.0431049	4.00035	3.72694	4.17477	3.56448	3.29022	3.66466
pgm2n.pk009.h5		No Hits Found	Q5BKA5	0.00296671	3.82984	2.45793	3.47854	3.51055	3.2919	3.20499
pgf2n.pk002.l18		No Hits Found	Q5D042	0.0243473	1.25162	1.36106	1.12808	1.73541	1.78062	1.65829
pgm1c.pk002.k24		No Hits Found	Q5EVY2	0.00362094	3.14425	2.99045	3.06365	1.93404	3.04043	3.12222
pgp2n.pk003.o22		No Hits Found	Q5EVY2	0.0338186	2.96264	2.92518	3.21471	2.93121	2.62339	2.7843
pgl1n.pk006.h18		No Hits Found	Q5F3A2	0.0101564	-1.99406	-1.82208	-1.28633	-0.632729	-0.739412	-0.260784
pgl1n.pk006.h19		No Hits Found	Q5F3A2	0.0354697	-0.606906	-0.610899	-0.499943	-0.124939	0.0326819	0.275701
pgp1n.pk005.j23		No Hits Found	Q5F3L5	0	2.74805	2.85861	2.88539	-2.64799	2.21304	2.72726
pgp2n.pk003.h18		No Hits Found	Q5F3X6	1.09e-07	-0.0641839	0.299141	0.0217824	0.604833	0.929971	1.02255
pgf2n.pk006.d6		No Hits Found	Q5F413	0.0414088	-2.304	-2.37448	-2.19509	-1.37989	-1.90216	-1.86466
pgm2n.pk006.n16		No Hits Found	Q5F475	0.00655223	-1.15786	-2.00994	-1.2342	-1.11206	-0.889477	-1.54689
pgm2n.pk009.k8		No Hits Found	Q5JQR2	0.00575926	1.88573	1.6207	2.66562	2.71812	2.50911	2.69154
pgf1n.pk008.l11		No Hits Found	Q5JTL3	0.00724975	-0.530683	-0.186325	-0.370563	0.261728	0.455474	0.220868
pgp1n.pk001.b19		No Hits Found	Q5JTL3	7.53e-09	0.156042	0.608914	0.107763	1.08536	1.29146	0.888391
pgr1n.pk004.f15		No Hits Found	Q5JVB0	0.0263752	-1.76497	-1.97773	-2.05841	-1.09892	-1.43172	-1.82494
pgp2n.pk002.n17		No Hits Found	Q5NDE8	0.0117533	-2.52165	-1.18077	-1.74214	-1.84201	-2.06001	-1.949
pgr1n.pk002.j22		No Hits Found	Q5PQR0	0.0155716	-0.871358	-0.389544	-0.0403721	0.206079	-0.897172	-0.956669
pgp2n.pk002.h14		No Hits Found	Q5PQT3	0.0156189	4.74355	4.67853	4.58657	0.417151	1.81302	4.42689
pgf1n.pk006.j6		No Hits Found	Q5PQX1	0.00651792	0.983035	1.25049	1.30218	1.85266	2.04004	1.94172
pgf1n.pk001.p19		No Hits Found	Q5PQX4	0.000114266	-1.64347	-1.3107	-0.897728	-0.0130304	-0.127246	0.0046316
pgp1c.pk002.f24		No Hits Found	Q5QHR4	0.00287408	2.30265	3.62704	3.78504	3.01815	3.10253	3.55436
pgf1n.pk003.a19		No Hits Found	Q5T0B9	0.00269	-0.965768	-0.47694	-0.471898	0.197831	0.487517	0.0526032
pgp1c.pk003.n13		No Hits Found	Q5T5E8	0.0243572	6.12746	5.70237	5.1663	5.23309	4.62042	4.95977
pnlb.pk0008.f6		No Hits Found	Q5T5E8	0.038371	4.11473	3.79186	3.63877	3.20839	3.20283	3.37961
pgr1n.pk002.g5		No Hits Found	Q5T5X0	5.4395e-05	4.10473	4.43724	3.01987	4.47575	4.15793	4.56792
pgf1n.pk007.f23		No Hits Found	Q5TZT2	3.69e-11	-1.31822	-1.03522	-1.12356	-0.0483075	0.602402	0.821552
pgp2n.pk010.p3		No Hits Found	Q5VU37	0.026761	-1.74168	-1.34509	-1.0519	-1.04661	-0.976159	-1.98804
pgl1n.pk012.h23		No Hits Found	Q5VV27	5.77e-08	-2.50881	-1.73514	-1.49495	-0.284002	-0.0118367	-0.320782
pgp2n.pk002.a8		No Hits Found	Q5VWF8	0.00681059	0.858414	0.941075	0.848471	1.1905	1.50723	1.4187
pgl1n.pk011.m11		No Hits Found	Q5XIA5	0.036553	-1.70822	-1.67619	-1.45303	-0.974312	-1.41066	-0.962815
pgp2n.pk004.l21		No Hits Found	Q5ZHY7	0.0210761	5.04782	4.67274	4.24813	4.47272	4.12862	4.23746
pgm2n.pk006.d6		No Hits Found	Q5ZHZ7	0.0141014	4.73776	4.61767	4.24501	3.91991	4.20071	4.26099
pgf1n.pk008.i21		No Hits Found	Q5ZI43	0.00223738	-0.0153149	0.618825	0.580607	0.561895	0.892562	0.919204
pgf1n.pk004.e14		No Hits Found	Q5ZI64	0.0259271	-2.29037	-1.66462	-1.95357	-1.71284	-1.10572	-1.90884
pnl1s.pk002.d8		No Hits Found	Q5ZI76	0.0473454	5.17244	5.03417	4.61473	4.07047	4.23987	4.56952
pgp2n.pk008.i2		No Hits Found	Q5ZIC4	0.0338787	4.41395	4.13999	3.76509	3.74394	3.63473	3.71395
pgp1c.pk002.p12		No Hits Found	Q5ZID0	0.014392	-1.39669	-1.03129	-1.17233	-0.573107	-0.190981	-0.593425
pgf2c.pk001.g18		No Hits Found	Q5ZIF1	0.0302721	0.459009	0.666281	0.341459	0.323277	-0.738623	0.374601
pgf1n.pk003.g23		No Hits Found	Q5ZIJ2	0.0306043	-3.03008	-3.0977	-3.28537	-6.12304	-4.41449	-3.45403
pgp1n.pk013.f13		No Hits Found	Q5ZIN0	0.000212355	-1.10904	-1.58672	-0.634667	-0.295701	-0.37305	-0.894421
pgp1n.pk005.k9		No Hits Found	Q5ZIR8	0.000791778	3.65434	3.61011	3.5089	2.32847	2.84229	3.08834
pft1c.pk001.g9		No Hits Found	Q5ZIU5	8.19313e-05	-3.10461	-2.76723	-2.52792	-2.5093	-2.07772	-1.60204
pgf2n.pk005.f1		No Hits Found	Q5ZJ95	0.00643662	-1.39934	-1.2534	-1.0515	-0.573083	-0.374787	-0.923337
pgf1n.pk009.h15		No Hits Found	Q5ZJH7	0.0396134	-2.44748	-2.13897	-1.5356	-1.5379	-1.23141	-1.43284
pgr1n.pk001.c19		No Hits Found	Q5ZJM1	0.0239399	0.861517	1.43291	0.766026	-0.108686	1.46347	0.754432
pgf1n.pk008.c3		No Hits Found	Q5ZJT5	2.5207e-05	4.44847	4.4775	4.1279	3.495	3.43647	4.25495
pgf2c.pk001.i3		No Hits Found	Q5ZJV3	0.000448425	-0.606319	-0.376183	0.0498566	0.516347	0.748968	0.773873
pgp1n.pk003.b15		No Hits Found	Q5ZJV3	0.000170729	2.01493	2.49027	2.19433	3.0349	3.13932	3.03727
pgp1n.pk012.g18		No Hits Found	Q5ZK35	0.0146834	2.38772	2.67628	2.9423	3.31057	3.38688	3.44176
pgl1n.pk013.n7		No Hits Found	Q5ZKD7	0.00493857	-0.37026	-1.48651	-0.201327	-0.388272	-0.25876	-0.411037
pgl1n.pk006.m4		No Hits Found	Q5ZKE8	1.40599e-05	-2.06411	-1.82955	-1.73832	-1.04026	-0.685137	-0.94267
pgl1n.pk003.a7		No Hits Found	Q5ZKR7	0.0166434	-1.89529	-1.49434	-1.53922	-0.727714	-0.795791	-0.775589
pgp1n.pk012.f12		No Hits Found	Q5ZKV8	0.0481074	-5.26965	-3.84471	-4.21201	-4.50873	-3.62739	-3.32675
pgf1n.pk007.g13		No Hits Found	Q5ZL98	0.00958859	-0.452079	-0.340152	-0.0736612	0.397539	0.330174	0.205458
pgf1n.pk007.g16		No Hits Found	Q5ZL98	1.54e-06	-1.30807	-0.661272	-0.859828	-0.297696	0.275291	0.111847
pgp1n.pk008.l20		No Hits Found	Q5ZLB2	0.022644	1.44358	2.82534	2.72825	2.5604	2.59067	2.75393
pgf1n.pk004.k3		No Hits Found	Q5ZLB3	0.00209735	3.18572	3.37122	3.20467	2.71065	2.59276	3.38884
pgl1n.pk001.n3		No Hits Found	Q5ZLB3	0.000187414	-5.55357	-4.91388	-4.58612	-3.9203	-3.35054	-3.47843
pgf2n.pk004.a23		No Hits Found	Q5ZLR0	0.00622512	1.56849	1.63585	1.46366	1.20237	0.578568	1.47695
pgp2n.pk010.k9		No Hits Found	Q5ZLU5	0.0477039	4.43968	4.26903	3.82018	3.42561	3.72364	3.86139
pgl1c.pk002.n6		No Hits Found	Q5ZLX7	0.00135334	-1.90062	-0.999857	-1.52136	-0.624789	-0.32654	-0.441142
pgm2n.pk008.o6		No Hits Found	Q5ZM39	0.0130364	0.65761	0.205882	0.326011	0.66399	0.870245	-0.0819151
pgp2n.pk009.a17		No Hits Found	Q5ZM43	0.0105228	4.55389	4.40924	3.8576	3.50983	3.85972	4.00338
pgp1c.pk002.l17		No Hits Found	Q5ZM74	0.0406556	3.41453	3.36769	3.40953	2.45507	2.54814	2.85491
pgl1n.pk003.g19		No Hits Found	Q5ZMR3	3.95e-08	-0.723469	-0.36451	0.237522	0.808602	1.1688	1.27357
pgr1n.pk002.l19		No Hits Found	Q5ZMV3	0.0394804	-3.60866	-3.54658	-3.34474	-3.0205	-2.65075	-2.23149
pgl1n.pk011.j22		No Hits Found	Q62275	0.00192208	-1.6097	-1.32926	-1.61605	-0.888807	-0.526579	-0.931815
pgp2n.pk008.f2		No Hits Found	Q62425	0.0279139	3.56522	3.45282	3.06812	2.84318	2.84087	3.08047
pgf1n.pk012.m23		No Hits Found	Q62839	0.00311545	0.0880593	0.253902	0.14112	0.684067	0.761682	0.966475
pgf2n.pk005.c17		No Hits Found	Q68D81	1.27e-07	-3.20044	-2.70915	-2.8182	-1.16914	-0.959229	-0.629319
pgm2n.pk011.n20		No Hits Found	Q6AY80	0.00135018	2.81712	2.63222	2.84109	1.90565	2.44847	2.53314
pgf1n.pk002.p17		No Hits Found	Q6FGA0	0.00430908	0.709167	1.06174	0.967157	1.38128	1.60359	1.3448
pgp1c.pk001.a4		No Hits Found	Q6FGA0	9.66e-07	0.7416	1.12449	1.12905	1.7269	1.92133	1.73621
pgm2n.pk011.h24		No Hits Found	Q6FI27	0.0477768	2.68781	2.60135	2.50544	1.41812	1.36614	1.88252
pgp2n.pk002.m19		No Hits Found	Q6IPC4	0.00762695	3.36973	4.79023	4.32207	4.46391	4.13546	4.59102
pgl1n.pk008.i18		No Hits Found	Q6P0X6	0.0284733	-4.92387	-4.71438	-4.09942	-3.41749	-3.84882	-3.61094
pgr1n.pk008.i21		No Hits Found	Q6PGB4	0.00235472	-1.33542	-1.61036	-1.12421	-0.476514	-0.695535	-0.708789
pgl1n.pk010.j2		No Hits Found	Q6ZMK4	0.0132808	-1.88241	-1.18202	-1.66246	-1.35965	-0.37857	-1.90935
pgf1n.pk011.b14		No Hits Found	Q6ZPL8	5.86e-06	-0.913377	-0.620958	-0.891224	0.0598336	0.0509839	0.319538
pgp1n.pk001.m7		No Hits Found	Q6ZRT7	0.0449018	2.40718	3.76847	3.66459	3.40647	3.04404	3.52578
pgf1n.pk001.d18		No Hits Found	Q709F0	0.00675638	-2.31018	-2.10004	-2.01148	-1.47193	-0.74244	-1.49792
pgm2n.pk003.l21		No Hits Found	Q71SG0	0.0229529	1.80866	1.71805	1.45783	1.26209	0.990421	2.129
pgl1n.pk004.h3		No Hits Found	Q789D2	5.42754e-05	-2.84488	-2.112	-1.51573	-1.2212	-1.17721	-1.42124
pgf2n.pk006.j17		No Hits Found	Q7Z3Y0	0.0025313	-1.42732	-1.2664	-1.24982	-0.52997	-0.320962	-0.356033
pgf1n.pk007.m14		No Hits Found	Q7Z6B7	0.0120296	-1.22946	-1.36924	-0.743302	-0.267224	-0.0415481	-0.515735
pgf1n.pk012.o18		No Hits Found	Q800W4	0.0177963	-0.275547	-0.306484	-0.278619	-1.178	-0.134287	0.518693
pgf2n.pk006.c2		No Hits Found	Q86UP3	0.000771511	-0.695786	-0.0391336	-0.428451	0.208113	0.857822	0.313783
pgf2n.pk005.j23		No Hits Found	Q86VN6	8.67956e-05	-1.97292	-2.27984	-1.65119	-0.561545	-0.76881	-0.762524
pgf1n.pk001.p7		No Hits Found	Q8BJL0	2.9e-06	0.504892	1.2597	1.02595	1.66212	2.06711	1.82377
pgl1n.pk007.d13		No Hits Found	Q8BLV3	0.00348546	-1.37014	-1.18294	-1.10731	-0.966642	-0.0919282	-0.224427
pgp2n.pk005.c1		No Hits Found	Q8BNE3	0.0302721	5.14193	4.84996	4.96331	5.03717	4.43625	4.70457
pgr1n.pk008.e17		No Hits Found	Q8BNE3	0.0205363	0.100906	0.644474	0.765928	0.953652	0.724194	0.637362
pgp1n.pk013.m17		No Hits Found	Q8CC05	0.0126078	6.17816	6.18254	5.80289	6.2115	6.30192	6.17628
pgf1n.pk006.l23		No Hits Found	Q8IV50	0.0113387	-0.855804	-0.609267	-0.632737	-0.425149	0.117235	0.275672
pgp1c.pk002.f7		No Hits Found	Q8IX07	0.0217346	-1.53797	-0.445733	-0.298062	-0.0513028	-0.211226	-0.380882
pgp1n.pk008.b23		No Hits Found	Q8JGM4	0.0375703	5.83325	5.60476	5.17944	5.10492	4.82288	5.02649
pgp1n.pk008.c13		No Hits Found	Q8JGM4	0.0302721	5.16158	4.79529	4.79815	5.11194	4.49969	4.55328
pgp1n.pk009.k12		No Hits Found	Q8JZU3	0.0343783	4.03444	3.90775	3.53755	3.49612	3.56479	3.75504
pgp2n.pk008.b17		No Hits Found	Q8N0Z9	0.018909	5.28794	5.3063	4.76263	4.829	4.71346	4.95082
pgf1n.pk008.f2		No Hits Found	Q8N4P2	0.0410505	3.76377	3.65747	3.48428	3.14208	3.05497	3.30006
pgp2n.pk008.m22		No Hits Found	Q8N5I4	0.0127531	-1.48931	-1.20454	-0.989437	-0.217261	-0.472306	-0.934954
pgp2n.pk009.j2		No Hits Found	Q8N5I4	0.027437	5.42687	5.32865	5.77438	5.90989	4.97678	5.26774
pgf1n.pk003.k5		No Hits Found	Q8QG67	0.0250194	1.22413	1.61534	1.81601	1.94666	2.34891	2.43205
pgp1n.pk006.j17		No Hits Found	Q8QGQ6	0.0174659	5.19572	5.17695	4.76109	4.61857	3.88193	4.53048
pgp1n.pk004.k14		No Hits Found	Q8R3E3	3.5e-07	2.90335	3.03438	3.25806	0.999229	2.76787	2.94637
pgf1n.pk002.a24		No Hits Found	Q8R4E9	0.0421156	.	0.654178	.	.	1.59018	1.20037
pgp1n.pk012.h7		No Hits Found	Q8R4E9	0.000101525	0.731783	0.978687	0.707029	1.35858	1.63134	1.54663
pgf1n.pk003.e17		No Hits Found	Q8R538	0.00339974	-2.16484	-2.96303	-1.68384	-1.4066	-1.44922	-1.2837
pgp1n.pk013.a24		No Hits Found	Q8TB22	0.000859771	1.06392	1.52614	2.08757	2.32841	2.15914	1.91842
pgm2n.pk014.p10		No Hits Found	Q8VBX0	0.0243025	0.078589	-0.00946414	-0.213492	-0.631486	-0.947982	-0.699865
pgl1n.pk015.a5		No Hits Found	Q8VCM5	6.97531e-05	-0.331953	0.118332	0.359835	0.648932	0.992045	0.760526
pgp1c.pk003.i19		No Hits Found	Q8WU30	6.79e-07	0.0976765	1.28191	1.40698	2.22256	2.20866	2.17686
pgf1n.pk006.d23		No Hits Found	Q8WUA4	0.000117224	-1.16874	-0.464378	-0.718949	0.0980887	0.206889	-0.0546318
pgf1n.pk007.d10		No Hits Found	Q8WUH3	1.43e-06	-1.62543	-1.08863	-0.866348	-0.211722	-0.00150037	-0.662176
pgp2n.pk006.c8		No Hits Found	Q8WUH3	0.0458968	0.642895	1.01849	0.852197	0.426727	-0.164434	1.18871
pgp2n.pk008.h12		No Hits Found	Q8WV74	0.0495351	5.34846	5.38312	5.19775	5.36851	4.64593	5.0156
pgf2n.pk005.p10		No Hits Found	Q8WXX5	4.21e-06	-1.54014	-0.927317	-1.02134	0.333169	0.264391	0.0585013
pgl1n.pk007.h1		No Hits Found	Q90582	3.87e-12	-1.72317	-0.844118	-0.545271	-0.188701	-0.00807011	0.0449317
pgl1n.pk003.f17		No Hits Found	Q90592	0.000452341	-1.59855	-1.49734	-1.90795	-1.511	-0.6609	-0.904755
pgf1n.pk004.f16		No Hits Found	Q90602	1.86e-08	0.368722	1.35807	0.925341	1.92831	2.06704	1.91292
pgf1n.pk006.b16		No Hits Found	Q90643	7.64e-06	-3.52292	-2.83889	-2.79978	-1.62573	-1.41888	-1.55737
pgf1n.pk006.b19		No Hits Found	Q90643	0.00360028	-0.265447	-0.172009	0.102334	0.593966	0.497548	0.449942
pgf1n.pk006.b21		No Hits Found	Q90643	0.0320167	-0.752139	-0.227768	-0.0742691	0.202203	0.425746	0.372815
pgf2n.pk006.l20		No Hits Found	Q90686	3.61343e-05	-0.579503	0.00557034	0.108383	0.361675	0.869311	0.933125
pgf2n.pk006.a14		No Hits Found	Q90892	1.12e-06	-1.58154	-0.682996	-0.888727	-0.466391	-0.240578	-1.22672
pgp2n.pk002.g23		No Hits Found	Q90892	2.24e-06	-0.345155	0.433706	0.44671	1.44138	1.4216	1.30405
pgp1n.pk008.l12		No Hits Found	Q90987	0.000495837	-2.2187	-1.82587	-0.887348	-0.934507	-1.12437	-1.47081
pgf1n.pk012.c15		No Hits Found	Q90XB2	0.0216167	-1.04316	-0.711997	-0.761884	-0.418175	-0.0426417	-0.224852
pgp1c.pk001.m5		No Hits Found	Q90XB2	8.97e-07	-1.99451	-1.05029	-1.29523	-0.449194	-0.0896746	-0.260162
pgr1n.pk002.p13		No Hits Found	Q90ZG0	1.26757e-05	0.783118	0.22441	1.03129	1.46707	1.6372	1.43977
pgl1n.pk009.o21		No Hits Found	Q91WZ5	1.72e-07	0.387946	0.721727	0.735999	1.49116	1.70243	1.60683
pgl1n.pk013.a17		No Hits Found	Q92797	0.000148249	-2.50377	-2.51765	-1.65462	-1.56643	-1.42846	-1.20799
pgf1n.pk007.h19		No Hits Found	Q92900	1.55e-11	-1.67854	-0.619268	-0.0533501	0.124893	0.423058	0.642174
pgf1n.pk004.k6		No Hits Found	Q96GX7	0.0438157	-0.625955	-0.231854	-0.569386	0.0679191	0.315015	0.270146
pgf1n.pk002.p20		No Hits Found	Q96JJ3	0.000530898	-2.63758	-1.98991	-1.58548	-0.57975	-0.571207	-1.20139
pgp2n.pk009.g9		No Hits Found	Q96NR8	0.036478	0.431794	0.294811	0.592145	0.853293	0.763436	0.811903
pgf1n.pk002.h23		No Hits Found	Q98907	1.62e-07	-0.160466	0.186072	0.525859	1.3046	1.42354	-0.154075
pgp2n.pk007.k13		No Hits Found	Q98ST1	0.0161046	5.68412	5.42014	5.39504	5.68514	5.11477	5.07301
pgf1n.pk003.n1		No Hits Found	Q99J93	0.0480993	1.4073	1.87406	2.06801	2.13594	2.38004	2.43435
pgp1n.pk003.o14		No Hits Found	Q99M28	0.000661629	-0.276396	-0.114517	0.0122314	0.962532	0.4133	0.176605
pgp1n.pk003.o22		No Hits Found	Q99M28	0.046162	4.75218	4.34578	4.65496	4.42692	4.03643	4.19632
pgf1n.pk007.l14		No Hits Found	Q99MQ3	0.00385583	-1.90614	-1.45332	-1.42342	-0.916014	-1.18362	-1.41175
pgl1n.pk006.b5		No Hits Found	Q9BQP6	0.00733191	-1.58822	-1.10556	-1.05178	-0.702479	-0.250704	-1.08138
pgp1c.pk003.h7		No Hits Found	Q9BR01	0.0307517	1.79377	2.97754	3.16588	3.14512	2.77307	3.06667
pgf1n.pk008.b21		No Hits Found	Q9BXY0	0.000156789	-1.11997	-0.346839	-0.658648	0.155749	0.682498	0.322443
pgl1n.pk006.o6		No Hits Found	Q9C0F7	0.000326667	-1.65491	-1.25661	-1.2909	-0.699477	-0.510663	-0.427176
pgf1n.pk001.n11		No Hits Found	Q9CQJ0	2.35e-06	-1.38958	-1.00625	-1.24996	-0.604081	-0.141145	0.109959
pgf1n.pk001.n19		No Hits Found	Q9CQJ0	8.03e-06	-1.65072	-1.24151	-1.43278	-0.216183	-0.569761	-0.541372
pgr1n.pk006.p7		No Hits Found	Q9D2E2	0.0256647	1.02717	0.976905	0.650405	1.07401	1.10352	1.15575
pgm2n.pk005.b13		No Hits Found	Q9D609	0.0192606	4.56051	4.53768	4.29056	3.92188	3.95659	4.3419
pgm2n.pk004.i17		No Hits Found	Q9D9M2	0.0217656	1.08817	0.980934	1.78146	2.15277	2.01849	1.94184
pgf1n.pk012.a22		No Hits Found	Q9DB20	0.0411685	2.40238	2.17392	2.08949	1.502	1.8143	1.86161
pgp1n.pk005.b17		No Hits Found	Q9DB77	0.0367504	3.9444	5.24218	5.08222	5.17279	4.50563	4.92478
pgp2n.pk003.o24		No Hits Found	Q9DGB6	0.00138949	4.42528	4.15549	4.37184	4.35303	3.72306	3.96628
pgf1n.pk010.p8		No Hits Found	Q9H201	0.0451617	-1.17494	-0.95921	-1.02531	-0.28311	-0.267555	-0.621996
pgl1n.pk006.d16		No Hits Found	Q9H269	0.022763	-2.01417	-1.71599	-1.4273	-1.18474	-0.71327	-1.17578
pgp2n.pk003.h8		No Hits Found	Q9H2B2	0.0127633	-3.06563	-2.27853	-2.56149	-1.91088	-1.52773	-1.89768
pgp2n.pk003.i4		No Hits Found	Q9H2B2	0.0192706	-1.016	-0.859912	-1.13341	-0.729826	-0.165452	-0.495758
pgf2n.pk005.c20		No Hits Found	Q9H307	2e-06	-1.47913	-1.1251	-1.00303	-0.478849	0.0272807	-0.528191
pgr1n.pk008.l3		No Hits Found	Q9H446	0.0135485	-1.28148	-1.37702	-1.61369	-2.63437	-1.77842	-2.04803
pgf1n.pk004.m23		No Hits Found	Q9H8D9	0.000220446	-0.603484	-0.0305107	-0.1384	0.277813	0.743159	0.0591756
pgf1n.pk004.m4		No Hits Found	Q9H8D9	8.0473e-05	-2.34371	-1.53958	-1.22812	-1.20472	-0.567357	-0.955773
pgf1n.pk002.o19		No Hits Found	Q9HA07	0.0127015	-2.46515	-2.37094	-1.80674	-1.40118	-1.33831	-1.6844
pgm2n.pk014.j24		No Hits Found	Q9HA77	5.92688e-05	3.92331	3.9655	3.60665	2.73794	2.72658	3.32093
pgm2n.pk014.k20		No Hits Found	Q9HA77	0.0144812	-2.25279	-2.23044	-2.47852	-2.23229	-1.39042	-1.58181
pgf1n.pk008.k15		No Hits Found	Q9I878	0.0280943	-0.3829	-0.173186	-0.044364	0.0417088	0.10489	0.280536
pgl1n.pk004.n22		No Hits Found	Q9IAK2	0.00672196	-1.85619	-1.74115	-1.8505	-1.01265	-0.813227	-0.627698
pgf1n.pk003.l20		No Hits Found	Q9JM73	0.0158695	-3.73767	-2.65293	-2.89437	-2.75835	-1.98572	-2.09365
pgp1n.pk005.i8		No Hits Found	Q9NU19	0.00289173	-0.862795	-0.906992	-1.21054	-0.525636	-0.454724	-0.43762
pgf1n.pk005.d15		No Hits Found	Q9NV19	1.69652e-05	-1.56222	-0.846877	-0.702238	-0.294355	0.150168	-0.0145782
pgp2n.pk006.k17		No Hits Found	Q9NVN3	0.000135058	-0.0497202	0.0280856	0.190906	0.128453	0.840231	0.955507
pgf1n.pk011.g18		No Hits Found	Q9NVU0	0.0290536	-1.41172	-0.869415	-0.887421	-0.415438	-0.324302	-0.477421
pgf1n.pk007.j8		No Hits Found	Q9NX98	0.0435395	0.968585	1.31289	1.7647	1.84829	1.62256	1.5032
pgf1n.pk004.a12		No Hits Found	Q9NZN5	8.1e-06	0.18576	0.688661	0.544636	1.25	1.36721	1.20803
pgp2n.pk008.b6		No Hits Found	Q9QXV3	0.000236969	0.393048	0.667507	0.57236	0.837276	1.20239	0.952661
pgp1n.pk006.a17		No Hits Found	Q9QYU1	0.0438298	4.6067	4.4388	4.72399	3.92298	4.13538	4.23639
pgm2n.pk013.i16		No Hits Found	Q9QYX7	0.000440069	-2.16383	-1.66838	-1.71312	-0.959284	-0.542174	-0.665129
pgm2n.pk007.b13		No Hits Found	Q9UBL3	0.034511	-0.700884	-0.368778	-0.321508	-0.00311702	0.199164	0.211665
pgf2n.pk005.g15		No Hits Found	Q9UDV7	4.1e-07	-1.61648	-1.38173	-1.19354	-0.72591	-0.259048	-0.194574
pgm2n.pk007.d16		No Hits Found	Q9UF53	0.0406556	3.07185	3.21945	2.85218	2.12764	1.936	2.31598
pgr1c.pk001.p11		No Hits Found	Q9UHH9	0.000924932	-4.94357	-5.16241	-4.71332	-4.76384	-3.18488	-2.48524
pgf1n.pk012.k18		No Hits Found	Q9UK58	0.0108455	-3.34552	-3.95224	-2.67112	-2.73819	-2.47729	-2.66189
pgl1n.pk014.h6		No Hits Found	Q9UQB8	0.00469263	-1.81642	-1.43	-1.64471	-1.36502	-0.858153	-0.825191
pft1c.pk001.a3		No Hits Found	Q9W676	0.00174056	-1.34546	-0.784358	-0.649679	-0.578847	-0.170116	-0.481464
pft1c.pk002.a6		No Hits Found	Q9WU60	1.45e-07	0.989726	2.25375	2.16588	3.07416	3.15255	3.26018
pgm2n.pk006.e20		No Hits Found	Q9WV52	0.0159909	0.653837	0.60256	0.368565	0.749198	1.16024	1.06512
pgr1n.pk008.c15		No Hits Found	Q9Y2B2	2.02544e-05	-0.908282	-0.591269	-0.382951	0.202277	0.34609	0.375684
pgp2n.pk005.p4		No Hits Found	Q9Y328	0.000855491	-0.475881	-0.333586	-0.579107	0.214051	0.180895	0.150675
pft1c.pk003.e3		No Hits Found	Q9Y5M9	0.0418775	3.42621	3.63762	3.3851	3.79226	3.74445	4.06028
pgp2n.pk004.o17		No Hits Found	Q9Z2Y1	0.00773622	5.25801	5.11106	5.08189	5.34658	4.50545	4.80698
pgf1n.pk002.m10		No Hits Found	XM_001129510	0.0126194	-1.4392	-1.06771	-1.10286	-0.542418	-0.449768	-0.748478
pgf1n.pk008.k23		No Hits Found	XP_029101	0.00326158	-0.0360841	0.249612	0.386735	0.738025	1.17276	1.11684
pgp1n.pk010.b16		No Hits Found	XP_039877	0.00380403	3.59077	3.46694	3.24528	2.84849	2.57148	3.10463
pgf1n.pk011.m8	PPM1B	No Hits Found	XP_046531	0.000921329	-0.939949	-0.496384	-0.61251	0.0700887	0.0863361	0.0738542
pgl1n.pk010.n19		No Hits Found	XP_047995	8.23376e-05	-1.31278	-0.888165	-0.847447	0.082073	0.0538683	-0.0174727
pgf1n.pk003.e5	TOB2	No Hits Found	XP_059341	9.03337e-05	-0.634938	-0.218079	-0.11797	0.40858	0.686658	-0.171524
pgp2n.pk007.l6		No Hits Found	XP_085383	0.000190643	-0.697651	-0.468618	-0.565484	0.445803	0.445602	0.301468
pgr1n.pk005.d5		No Hits Found	XP_085824	0.000660338	-1.85448	-2.64339	-1.70971	-1.53826	-1.45309	-2.22944
pgp1c.pk002.m22		No Hits Found	XP_095746	0.0302372	4.16053	4.02224	3.83467	3.03878	3.3467	3.60123
pgf1n.pk012.l5		No Hits Found	XP_113763	0.0139424	-2.00664	-1.6944	-1.77229	-1.55424	-0.905415	-0.939289
pgf1n.pk001.i2	FZD4	No Hits Found	XP_114618	4.11085e-05	0.282079	0.563758	0.511241	1.33289	1.59428	1.53704
pgf1n.pk003.p17		No Hits Found	XP_209719	0.0250142	-1.84242	-2.79318	-2.42875	-3.7502	-3.48041	-5.08667
pgl1n.pk009.b15		No Hits Found	XP_210394	0.00833709	-3.58107	-3.83016	-3.6465	-2.51548	-2.72752	-2.7411
pgp2n.pk004.m19		No Hits Found	XP_290536	0.0481454	2.36275	2.49662	2.03015	1.73703	2.22707	2.28196
pgf1n.pk009.k15		No Hits Found	XP_290598	0.0427401	-0.364096	-0.0376516	0.13497	-0.2438	-0.479313	-0.108648
pgm2n.pk002.p13		No Hits Found	XP_290941	0.0108935	2.31675	2.37786	2.59635	2.48287	2.89523	2.65953
pgl1n.pk008.h20		No Hits Found	XP_292889	0.0438481	-2.4351	-2.15819	-2.59871	-1.76233	-1.44256	-1.98692
pgf1n.pk003.k16	DAG1	No Hits Found	XP_371084	0.000116361	-0.366391	0.26262	0.132066	0.661056	0.964992	0.423184
pgm2n.pk011.k4		No Hits Found	XP_371084	0.0405002	0.112339	-0.0030381	0.284223	0.219905	0.16084	-0.684078
pgr1n.pk008.l18		No Hits Found	XP_371125	0.00106426	-1.1968	-1.77168	-1.60227	-3.11048	-2.17675	-2.01966
pgf2n.pk005.g13		No Hits Found	XP_371187	5.71385e-05	-0.973258	-0.75471	-1.3828	0.506887	0.356477	0.677342
pnl1s.pk002.e10		No Hits Found	XP_371309	0.0315355	6.02496	5.81099	5.91042	5.91972	5.29718	5.63173
pgp2n.pk003.n9		No Hits Found	XP_371330	0.025933	3.79315	3.73884	3.40048	3.23903	2.90835	3.2245
pgp1n.pk005.m24	ARRB1	No Hits Found	XP_371352	0.000334986	2.94481	2.69957	2.44908	1.81614	1.85946	1.93421
pgr1n.pk001.m21		No Hits Found	XP_371952	5.97e-06	0.60529	0.962635	-0.785637	0.319486	0.223054	0.500744
pgp1n.pk001.b12		No Hits Found	XP_372914	0.000131794	-0.560893	-0.0947414	-0.254666	0.360751	0.455113	0.386247
pgf1n.pk012.h23		No Hits Found	XP_373499	7.39e-06	-0.975763	-0.819434	-1.10186	-0.0959942	0.111987	-0.103567
pnfb.pk0009.g11		No Hits Found	XP_373626	0.00278485	-1.1843	-0.816605	-1.05507	-0.260266	0.11356	-0.149856
pgl1n.pk005.g5		No Hits Found	XP_373730	0.00788495	-2.36606	-3.30523	-2.58457	-3.35417	-2.85518	-3.94756
pgp1c.pk002.f3		No Hits Found	XP_373959	0.0405757	3.13172	4.40191	4.27418	4.32222	3.66488	4.05533
pgr1n.pk005.e2		No Hits Found	XP_374178	0.000200877	-2.38549	-3.20982	-2.22287	-1.82763	-1.61383	-1.41714
pgp2n.pk010.o3	TADA2L	No Hits Found	XP_375000	0.00338612	2.24649	2.7591	2.47359	3.27679	3.32574	2.97279
pft1c.pk001.g12	DUSP8	No Hits Found	XP_375684	1.91e-06	-0.117729	0.38016	0.130887	0.800243	1.00088	1.08055
pgl1n.pk001.g17	MOBKL1A	No Hits Found	XP_375695	0.00959006	-3.3705	-2.48964	-2.98208	-2.82056	-1.424	-1.71936
pgm2n.pk008.g20	NAB1	No Hits Found	XP_376172	0.0307747	4.21682	4.21918	4.33353	4.08215	3.77057	4.05834
pnlb.pk0002.g1		No Hits Found	XP_377305	0.0143403	5.56924	5.53868	5.12917	4.06731	4.22909	4.93466
pgp2n.pk005.e18		No Hits Found	XP_378087	0.045951	4.77902	4.66653	4.34799	4.3463	3.92199	4.17914
pgr1n.pk004.p4		No Hits Found	XP_378365	6.66e-06	-1.62793	-0.987313	-0.755994	0.134949	-0.473282	0.0988506
pgp2n.pk009.n9		No Hits Found	XP_379788	0.00131476	5.09637	5.06575	4.39233	4.37733	4.67311	4.77111
pgf1n.pk006.a10		No Hits Found	XR_015790	4.04e-09	0.680489	-1.46856	-1.06589	-3.97478	-3.88875	-2.81704
pgp1n.pk010.i10		No Hits Found	XR_017050	0.0179123	-1.63662	-1.02507	-1.01693	-1.04305	-0.285686	-0.715882
pco1c.pk001.a6		No Hits Found		0.0260878	-4.05441	-3.50539	-4.04308	-3.27147	-1.61506	-2.59177
pco1c.pk001.d9		No Hits Found		0.00483648	-3.14923	-3.73548	-4.27814	-3.62966	-2.87853	-2.07356
pco1c.pk001.j13		No Hits Found		0.0242637	4.41154	4.28385	3.9303	4.1368	3.77199	4.08669
pco1c.pk001.j23		No Hits Found		6.58e-06	3.18674	2.62356	1.6228	1.7247	3.25701	2.95122
pco1c.pk001.l19		No Hits Found		0.0117377	4.86374	4.83938	4.70448	4.04552	4.68388	4.87112
pco1c.pk001.l8		No Hits Found		0.0414305	2.55014	2.69242	2.44832	2.35759	2.82242	2.87159
pco1c.pk001.p15		No Hits Found		0.000857077	-4.18599	-4.19314	-4.88349	-4.79998	-2.13365	-2.41232
pco1c.pk001.p18		No Hits Found		0.0040142	-3.04626	-3.41937	-3.84611	-3.76712	-1.60762	-2.81855
pco1s.pk001.c9		No Hits Found		0.000646856	-1.95887	-1.41432	-1.69462	-1.17489	-0.441829	-0.467014
pco1s.pk001.g5		No Hits Found		0.0232683	-0.902151	-0.757421	-0.825188	0.800659	1.07694	0.392187
pft1c.pk001.b4		No Hits Found		2.92e-09	-0.648197	0.422119	0.487145	1.07276	1.49182	1.60306
pft1c.pk001.b7		No Hits Found		0.0158448	0.506172	0.597297	0.52725	0.745642	0.809175	0.936083
pft1c.pk003.h8		No Hits Found		0.000791778	1.37656	1.62476	1.95346	2.35185	2.393	2.3894
pgf1n.pk001.f15		No Hits Found		0.00813727	0.126176	0.245282	0.478811	-0.509603	0.117319	-1.26519
pgf1n.pk001.h20		No Hits Found		0.0476044	-2.08479	-2.29484	-1.75478	-2.68673	-3.62014	-2.93271
pgf1n.pk001.m14		No Hits Found		0.0108997	-0.639353	-0.306174	0.0253305	0.492392	0.604665	0.513091
pgf1n.pk001.p23		No Hits Found		0.00529766	-1.54396	-1.17539	-1.02273	-0.301885	-0.091699	-0.000972628
pgf1n.pk002.d12		No Hits Found		0.0185856	0.372448	0.21986	0.741202	1.26144	1.18757	0.913314
pgf1n.pk002.f18		No Hits Found		0.0278265	-5.15734	-3.61467	-2.85125	-2.2023	-2.37036	-1.48144
pgf1n.pk002.h11		No Hits Found		0.0024464	0.495997	0.714345	0.607787	0.908255	1.12068	1.11149
pgf1n.pk002.h17		No Hits Found		0.0211817	-0.291554	0.163356	0.104115	0.213677	0.554744	-0.0177547
pgf1n.pk002.i6		No Hits Found		0.0361823	2.87635	3.03142	2.84471	1.09964	1.09874	2.41531
pgf1n.pk002.l12		No Hits Found		0.0157759	6.11857	5.92686	5.78515	6.2009	5.74892	5.71219
pgf1n.pk002.l22		No Hits Found		2.61e-06	0.28052	1.00146	0.856412	1.52754	1.88936	1.45797
pgf1n.pk003.f23		No Hits Found		0.014915	-1.3157	-1.08822	-1.1629	-0.939774	-0.806988	-0.389387
pgf1n.pk003.h8		No Hits Found		0.0205901	-0.636225	0.00570543	0.78937	0.844369	0.788254	0.404472
pgf1n.pk003.j6		No Hits Found		0.000751006	1.09745	1.35756	2.00033	2.64332	3.40684	2.06588
pgf1n.pk003.j8		No Hits Found		0.0128783	-1.10388	-1.12054	-0.419089	-0.222768	-0.641149	-0.46064
pgf1n.pk005.b17		No Hits Found		0.000132973	-2.07287	-1.2392	-1.21535	-0.610993	-0.155592	-0.676018
pgf1n.pk005.e5		No Hits Found		2.48784e-05	0.872487	1.30266	1.79816	1.89678	2.21895	2.12482
pgf1n.pk005.h11		No Hits Found		0.00153781	2.88953	2.99575	3.41478	3.86019	3.67683	3.69479
pgf1n.pk005.i10		No Hits Found		0.0300701	-2.54164	-3.26435	-3.23363	-2.41708	-3.53581	-4.4169
pgf1n.pk006.c15		No Hits Found		0.0117272	4.70775	4.53966	4.06218	3.51564	3.71169	4.22489
pgf1n.pk006.j16		No Hits Found		0.011377	-0.469384	0.209504	0.475747	0.314206	0.660945	0.592632
pgf1n.pk006.p15		No Hits Found		0.00385583	-1.68856	-1.50115	-1.41857	-0.846658	-0.307498	-0.620928
pgf1n.pk007.a22		No Hits Found		3.81954e-05	-0.868897	-0.345629	-0.46032	0.313818	0.452334	0.30217
pgf1n.pk007.b10		No Hits Found		0.046362	4.30154	4.17406	4.00085	3.49553	3.9436	3.80672
pgf1n.pk007.c17		No Hits Found		0.000126461	-0.70305	-0.356328	-0.262497	0.0691854	0.329324	0.199274
pgf1n.pk007.d17		No Hits Found		0.0116244	-0.417535	0.10737	-0.00719902	0.480964	0.513956	0.128198
pgf1n.pk007.e24		No Hits Found		0.0228826	-1.82646	-1.31373	-1.34388	-0.878054	-1.00675	-0.920801
pgf1n.pk007.g1		No Hits Found		0.021444	-0.723677	-0.228845	-0.514975	-0.0215385	0.434611	-0.348276
pgf1n.pk007.l7		No Hits Found		0.0298655	0.879525	0.301158	1.30424	0.993739	0.947484	0.510315
pgf1n.pk007.o1		No Hits Found		0.00530071	-2.35161	-1.86968	-0.7788	0.792846	-0.0378333	-0.331247
pgf1n.pk007.o22		No Hits Found		0.031854	.	-1.08353	.	.	-0.238367	0.691172
pgf1n.pk007.p1		No Hits Found		0.00378664	2.45253	2.74774	2.74051	2.70463	2.89875	3.25789
pgf1n.pk008.a13		No Hits Found		0.00460129	4.36344	4.53006	4.43422	3.45706	3.67348	2.68696
pgf1n.pk008.c20		No Hits Found		2.47254e-05	-1.18399	-0.439268	-0.828407	-0.158702	0.232283	0.374924
pgf1n.pk008.g4		No Hits Found		0.020066	4.04781	3.97065	3.75406	3.2146	3.07385	3.75767
pgf1n.pk008.i3		No Hits Found		0.00032641	-1.37597	-0.873156	-0.867336	-0.182158	0.180396	0.159704
pgf1n.pk008.i8		No Hits Found		0.0451122	-0.516167	0.279477	0.130594	0.304687	0.77456	0.590839
pgf1n.pk008.j12		No Hits Found		0.00979447	-2.13748	-1.47243	-1.44628	-1.02158	-0.773587	-0.587914
pgf1n.pk009.j2		No Hits Found		0.0275175	-1.45007	-1.25135	-1.12971	-0.76714	-0.675603	-0.609289
pgf1n.pk011.j13		No Hits Found		0.000100601	-1.2696	-0.937807	-0.433451	-0.410414	-0.033706	-0.791318
pgf1n.pk011.m19		No Hits Found		0.00322385	1.39106	1.30318	1.70674	2.15259	1.81282	1.89417
pgf1n.pk011.m20		No Hits Found		0.0488577	-2.71937	-2.0588	-1.70819	-1.93388	-1.80074	-1.32586
pgf1n.pk012.h18		No Hits Found		2.25e-06	-2.20672	-0.977714	-1.25734	0.0567691	-0.11098	0.386315
pgf1n.pk012.i4		No Hits Found		0.019518	-3.90331	-4.01547	-4.4284	-3.86042	-3.32821	-5.31212
pgf1n.pk012.i9		No Hits Found		0.000203328	3.11316	3.20014	3.13538	2.16551	2.6065	3.05504
pgf1n.pk012.m13		No Hits Found		0.000212029	-1.9974	-1.85748	-1.23999	-0.723129	-0.793992	-0.610988
pgf1n.pk012.p4		No Hits Found		1.39e-10	-1.81049	-2.46348	-1.76408	-0.289751	-0.162894	-0.269352
pgf2c.pk001.b22		No Hits Found		0.0491256	5.18167	5.06957	4.98537	4.57363	4.4421	4.90805
pgf2c.pk001.k15		No Hits Found		0.00474366	1.44268	1.86811	1.5378	1.84315	2.13464	2.33293
pgf2n.pk001.g20		No Hits Found		0.012506	-0.356889	0.294122	0.0125221	0.278144	0.521551	0.400835
pgf2n.pk002.b9		No Hits Found		1.25257e-05	2.01681	2.24162	2.29598	3.46827	3.38128	3.28463
pgf2n.pk002.g23		No Hits Found		0.025933	-2.15819	-2.1424	-1.88893	-1.4034	-1.11235	-1.28887
pgf2n.pk002.h13		No Hits Found		3.95e-08	-2.40247	-1.93251	-1.67625	-0.700768	-0.344918	0.0151516
pgf2n.pk002.p7		No Hits Found		0.0345935	3.44956	3.39209	3.44474	3.41089	2.98388	3.17782
pgf2n.pk004.a20		No Hits Found		3.68243e-05	-1.35225	-0.251946	-0.918563	-0.137391	0.0788332	-0.043544
pgf2n.pk004.b14		No Hits Found		0.00111432	-0.516623	-0.391944	0.096564	0.546019	0.708308	0.757354
pgf2n.pk004.d21		No Hits Found		7.64e-06	1.00715	0.438669	1.30788	1.88286	1.89302	1.52893
pgf2n.pk004.d5		No Hits Found		0.00224125	1.57812	1.58046	1.10886	1.89839	1.93946	1.86697
pgf2n.pk005.b24		No Hits Found		7.5e-08	-3.14172	-2.30321	-1.94802	-0.986703	-0.574143	-0.631724
pgf2n.pk005.h23		No Hits Found		2.15025e-05	-0.421681	0.165093	0.0149855	0.744361	0.895849	0.869547
pgf2n.pk005.i12		No Hits Found		0.00139618	-0.865608	-0.675279	-0.418802	-0.0407924	0.232092	-0.00991069
pgf2n.pk005.l3		No Hits Found		0.000130045	-1.8058	-1.1514	-1.66711	-0.605444	-0.642944	-0.857401
pgf2n.pk005.o10		No Hits Found		0.0231939	6.07117	5.78812	5.48238	5.23528	5.06382	5.36381
pgf2n.pk005.o7		No Hits Found		0.00312872	.	0.994722	.	.	2.04249	1.70844
pgf2n.pk006.h17		No Hits Found		0.0289179	-1.30606	-1.11562	-1.51497	-1.00639	-0.667312	-0.872169
pgf2n.pk006.m23		No Hits Found		0.00447529	-0.30343	0.340284	0.0731692	0.33793	0.740603	0.616478
pgl1n.pk001.c20		No Hits Found		0.000867461	3.1385	3.16099	3.17414	1.01326	3.20162	3.11181
pgl1n.pk001.i23		No Hits Found		0.0268618	4.17206	4.44599	3.89715	3.1493	3.657	3.79901
pgl1n.pk001.n7		No Hits Found		0.0256647	-5.27561	-4.46448	-4.05853	-3.85485	-2.80271	-3.6552
pgl1n.pk002.d17		No Hits Found		0.0011576	-4.12932	-4.55417	-4.27134	-3.48634	-3.81325	-3.22784
pgl1n.pk003.p24		No Hits Found		0.0337362	-3.34151	-3.41314	-3.52999	-2.65202	-2.69933	-2.48984
pgl1n.pk004.h24		No Hits Found		1.36e-07	4.05391	4.71027	4.79998	5.52044	5.7055	5.46852
pgl1n.pk004.p18		No Hits Found		0.0321372	-3.07802	-3.32818	-3.06808	-1.85435	-1.67798	-2.30496
pgl1n.pk004.p24		No Hits Found		0.0302562	-1.09036	-1.11478	-1.25493	-0.30988	-0.0442825	-0.283724
pgl1n.pk005.k21		No Hits Found		0.0382416	0.847499	0.72388	1.11016	-0.150054	0.543743	0.349865
pgl1n.pk005.m2		No Hits Found		0.0261284	-1.35413	-1.52223	-1.8269	-1.64886	-0.90032	-0.689689
pgl1n.pk006.h2		No Hits Found		0.00041096	-1.09183	-0.72676	-0.272076	0.775898	0.394562	0.300008
pgl1n.pk006.p5		No Hits Found		0.00109337	-1.62492	-0.89675	-1.2211	-0.296777	-0.0478866	-0.633067
pgl1n.pk007.a9		No Hits Found		0.00369803	-2.97077	-3.10427	-2.96079	-2.44607	-2.06424	-2.01208
pgl1n.pk008.a13		No Hits Found		9.06e-06	-2.56777	-2.7915	-2.35195	-1.02844	-1.53696	-1.24848
pgl1n.pk008.a22		No Hits Found		0.0192971	-1.03324	-1.5311	-0.965137	-0.132801	-0.820629	-0.646813
pgl1n.pk008.l5		No Hits Found		5.33e-08	-0.881869	-0.258207	-0.30009	0.622123	0.808358	0.392652
pgl1n.pk008.m24		No Hits Found		0.00348029	4.154	4.01449	3.8566	2.84434	2.96258	3.42132
pgl1n.pk009.h18		No Hits Found		0.0400939	6.55154	6.26016	5.94951	5.66704	5.59334	5.89816
pgl1n.pk010.d16		No Hits Found		0.00270526	0.0649764	0.428707	0.123753	0.982711	0.957608	1.12928
pgl1n.pk010.j1		No Hits Found		0.00285858	1.51419	1.22404	1.12112	1.63347	1.7359	1.95797
pgl1n.pk011.l6		No Hits Found		0.000288751	-1.31569	-1.2983	-0.823654	-0.0726223	-0.230966	-0.200525
pgl1n.pk012.b4		No Hits Found		5.14007e-05	.	3.14397	.	.	0.257116	3.00179
pgl1n.pk012.p5		No Hits Found		0.0480861	-0.82196	-0.461546	-0.606392	0.0184688	-0.0587002	-0.173384
pgl1n.pk013.b19		No Hits Found		0.000518762	0.497742	0.985284	1.17446	1.62158	2.02377	2.10474
pgl1n.pk013.e19		No Hits Found		4.68091e-05	-1.8335	-1.36708	-1.5343	0.102579	0.127855	-0.192076
pgl1n.pk013.e5		No Hits Found		0.00479088	-1.48327	-1.01482	-1.07714	-0.0270898	-0.194687	-0.27885
pgl1n.pk013.n2		No Hits Found		0.018821	1.20412	0.161838	0.104186	0.540883	0.128841	0.346537
pgl1n.pk014.b7		No Hits Found		2.25138e-05	-2.72109	-2.12835	-2.94695	-1.36986	-0.836643	-1.24183
pgl1n.pk014.m9		No Hits Found		0.0256647	-2.91056	-2.18949	-2.00569	-3.86009	-1.45371	-2.58778
pgl1n.pk015.d10		No Hits Found		0.00168597	3.43832	3.5363	3.67077	4.22917	4.1764	4.08353
pgm1c.pk002.o11		No Hits Found		0.00665645	4.75861	4.73661	4.95451	5.4711	5.34187	5.51104
pgm2n.pk002.e8		No Hits Found		0.0300701	5.34373	5.0756	4.85865	4.71017	4.1558	4.65148
pgm2n.pk003.e10		No Hits Found		0.024912	4.86531	4.88595	5.34865	5.61365	5.28364	4.61181
pgm2n.pk005.p2		No Hits Found		0.0333263	0.994921	1.08768	0.812312	0.34974	0.14981	0.581101
pgm2n.pk006.d4		No Hits Found		0.00961608	1.70748	2.0728	2.16508	2.71392	2.74227	2.68057
pgm2n.pk006.j7		No Hits Found		0.0158045	3.72801	3.49014	3.00176	3.38381	3.21938	3.00075
pgm2n.pk007.b11		No Hits Found		0.023112	3.14847	3.00545	2.96136	2.44169	2.54498	2.96492
pgm2n.pk007.m20		No Hits Found		0.00704321	-0.155493	0.160859	0.250659	0.694686	0.942652	0.714129
pgm2n.pk013.f11		No Hits Found		0.00500224	-1.38658	-1.542	-1.98475	-2.93155	-2.70608	-1.51961
pgm2n.pk013.i21		No Hits Found		0.0460683	-4.0323	-4.27168	-3.32649	-3.16435	-3.29477	-2.50624
pgp1c.pk001.g7		No Hits Found		0.0445441	3.81665	3.67809	3.41822	2.87857	3.03351	3.31653
pgp1c.pk002.c20		No Hits Found		0.0433203	4.90119	4.69249	4.48042	4.25295	3.96109	4.04426
pgp1c.pk002.f15		No Hits Found		0.000201388	-2.13973	-2.37987	-1.97126	-1.40168	-1.44508	-1.49303
pgp1c.pk002.i7		No Hits Found		0.0453484	0.229039	0.0304407	-0.478577	-1.15767	-0.570225	-0.578025
pgp1c.pk003.h22		No Hits Found		0.0113387	3.08861	4.4825	4.51695	4.70658	3.95399	4.29575
pgp1c.pk003.n10		No Hits Found		0.0479843	-1.38331	-1.6471	-2.21186	-2.9637	-2.18103	-2.03382
pgp1n.pk001.p8		No Hits Found		0.0431385	-0.623882	-0.606769	-1.13901	-1.61373	-1.34732	-1.11618
pgp1n.pk003.b3		No Hits Found		0.000436104	4.14957	4.06928	3.64634	3.20358	2.9298	3.5151
pgp1n.pk003.o10		No Hits Found		0.00562618	6.08617	6.61447	6.54164	6.90569	6.68174	6.86823
pgp1n.pk003.o5		No Hits Found		0.031854	2.26829	2.03261	2.43395	2.04342	1.87573	1.79255
pgp1n.pk004.h13		No Hits Found		0.0413964	2.99473	2.70502	2.53784	0.958223	2.04003	1.81929
pgp1n.pk004.m8		No Hits Found		0.0262581	3.39859	3.18021	3.10298	2.54494	2.42466	2.65771
pgp1n.pk004.n1		No Hits Found		2.28e-06	1.54203	1.30501	1.48316	-0.474843	0.795135	1.18403
pgp1n.pk005.l19		No Hits Found		0.0110898	-0.400576	-0.0897796	-0.538176	0.371584	0.294865	0.0450224
pgp1n.pk006.i1		No Hits Found		0.0464423	2.83952	3.00749	2.60146	1.77562	1.7222	2.48784
pgp1n.pk006.m21		No Hits Found		0.000587372	0.519456	1.06374	0.317235	0.600911	0.662879	-0.156605
pgp1n.pk007.a9		No Hits Found		0.00043343	-0.906636	-0.118404	-0.729705	0.16877	0.683599	0.106764
pgp1n.pk007.g14		No Hits Found		0.00486929	3.33118	3.26481	3.81255	3.92205	3.4715	3.73245
pgp1n.pk007.h6		No Hits Found		0.0338444	0.564215	1.71744	1.65161	2.13561	1.68043	1.83519
pgp1n.pk007.p21		No Hits Found		0.0473458	4.34372	4.02665	3.85208	3.76567	3.48817	3.71376
pgp1n.pk008.e5		No Hits Found		0.00172718	-1.73627	-1.36115	-1.33027	-0.767224	-0.463181	-1.02378
pgp1n.pk008.i9		No Hits Found		0.00912819	-1.46645	-1.13626	-0.805149	-0.307912	-0.360588	-0.821158
pgp1n.pk009.i24		No Hits Found		0.00681064	4.17139	3.978	3.57217	3.55992	3.75458	3.68823
pgp1n.pk009.o10		No Hits Found		0.000223487	4.45324	5.92857	5.84057	6.24756	5.7371	5.70229
pgp1n.pk009.o13		No Hits Found		0.010893	-1.54564	-0.728215	-0.444382	-0.24884	-1.11766	-0.502105
pgp1n.pk010.a9		No Hits Found		0.0164665	0.104622	0.416025	0.600761	-0.768636	-0.371067	0.976477
pgp1n.pk012.e19		No Hits Found		0.00942699	0.0640522	0.067344	-0.0720183	0.947166	0.656608	0.675964
pgp1n.pk013.a3		No Hits Found		0.00740691	-1.19152	-1.15683	-0.668231	-0.384474	-0.178735	-0.350502
pgp1n.pk013.b10		No Hits Found		0.0159101	0.187613	0.00337376	-0.311024	-0.939852	-0.254091	0.0053619
pgp1n.pk013.h12		No Hits Found		0.0302721	2.39288	2.3745	2.22001	2.77483	2.48742	2.57268
pgp1n.pk013.i6		No Hits Found		0.0124625	4.57629	4.4603	4.04377	3.89451	3.6342	4.25759
pgp1n.pk013.m16		No Hits Found		3.92e-06	3.04698	2.98021	3.22702	3.62551	3.53708	1.91285
pgp1n.pk014.p20		No Hits Found		0.00153075	-0.222879	-0.0655129	-0.391223	0.216622	0.174558	-0.038753
pgp2n.pk002.g3		No Hits Found		0.0444568	5.87217	5.79878	6.09925	6.30008	5.5156	5.6606
pgp2n.pk002.m6		No Hits Found		3.95e-08	-0.533139	-0.0326653	0.136728	0.605107	0.925545	0.598037
pgp2n.pk003.b14		No Hits Found		0.0257549	-0.714975	-0.482873	-0.463876	-0.294616	0.183871	-0.185917
pgp2n.pk003.c4		No Hits Found		0.0233808	1.35008	1.28248	0.747121	0.886102	0.493157	0.769599
pgp2n.pk003.f17		No Hits Found		1.27e-10	-0.248623	0.164765	-0.245506	0.826684	1.05693	0.936002
pgp2n.pk003.h12		No Hits Found		0.00520129	1.12797	0.726863	0.628424	0.0975401	-0.180776	0.250268
pgp2n.pk003.j4		No Hits Found		0.000136426	0.511974	0.644161	0.774336	1.58162	1.44084	1.28668
pgp2n.pk003.o20		No Hits Found		0.00187747	1.95923	1.69646	1.93847	1.74822	1.29415	1.41901
pgp2n.pk004.n17		No Hits Found		0.0295341	5.15774	5.08726	4.47908	4.76113	4.70023	4.82131
pgp2n.pk004.n3		No Hits Found		0.0224672	4.07701	3.88325	3.41327	3.42542	3.38039	3.45215
pgp2n.pk005.f9		No Hits Found		4.93e-06	7.10322	6.75747	7.03072	7.02862	6.29709	6.51053
pgp2n.pk005.m5		No Hits Found		0.0175343	3.59472	3.43343	3.85445	3.71027	3.11763	3.4165
pgp2n.pk006.m7		No Hits Found		0.0495863	1.53789	1.3626	0.770994	1.06949	0.714213	0.957202
pgp2n.pk006.o11		No Hits Found		0.00267097	3.67655	3.39303	3.04201	2.87919	2.92679	3.49697
pgp2n.pk007.d12		No Hits Found		0.00112585	1.5052	1.94563	2.51599	2.75526	2.53718	2.35407
pgp2n.pk007.e22		No Hits Found		0.0108172	1.40221	1.32116	1.86431	1.66662	1.4241	1.31058
pgp2n.pk007.i11		No Hits Found		0.00300716	-0.919586	-1.48789	-1.15386	-0.620004	-0.685592	-0.641261
pgp2n.pk008.o15		No Hits Found		0.00249204	2.07001	2.03004	2.39773	2.34274	1.62974	1.84997
pgp2n.pk009.b17		No Hits Found		0.0447456	2.28826	2.12113	2.31834	2.57524	1.87439	2.16585
pgp2n.pk009.i14		No Hits Found		0.0239478	-0.714172	-1.09864	-0.059971	-0.615876	-0.993936	-1.19145
pgp2n.pk009.m16		No Hits Found		0.00469263	5.61666	5.28192	5.23389	4.97041	4.37519	4.72867
pgp2n.pk010.b21		No Hits Found		0.00693617	-0.781799	-0.686025	-0.33949	0.676494	-0.272027	-0.545494
pgp2n.pk010.l19		No Hits Found		2.36e-07	0.274187	1.06902	0.833071	1.67809	1.92972	1.92918
pgr1n.pk001.a15		No Hits Found		0.000526475	0.250291	1.00489	0.739216	1.23068	1.66512	1.39101
pgr1n.pk001.c8		No Hits Found		0.000791663	-0.3344	-0.0502033	-0.212817	0.332407	0.571176	0.454769
pgr1n.pk003.j22		No Hits Found		0.0464907	-1.64768	-2.22656	-1.55741	-2.09282	-3.89571	-1.07723
pgr1n.pk003.k23		No Hits Found		0.00020814	3.39624	1.87967	3.11396	3.36104	3.18356	3.16631
pgr1n.pk004.a5		No Hits Found		0.00191226	.	0.99345	.	.	0.665519	1.18947
pgr1n.pk004.c11		No Hits Found		0	-4.78435	-3.69091	-4.58705	-1.85278	-0.498528	-0.580045
pgr1n.pk004.e9		No Hits Found		0.0232683	-1.63497	-2.16712	-1.62331	-1.10251	-1.28487	-1.28637
pgr1n.pk004.k19		No Hits Found		0.00541823	-0.941766	-1.65538	-0.935128	-1.05039	-1.09026	-2.76759
pgr1n.pk004.n19		No Hits Found		0.00493824	0.650604	0.67396	1.2253	1.46524	1.0181	1.24117
pgr1n.pk004.p24		No Hits Found		0.0127227	-2.83442	-2.35569	-3.74241	-4.72312	-5.64534	-3.21452
pgr1n.pk005.e1		No Hits Found		0.00889225	-1.2831	-1.73746	-1.21697	-1.78909	-1.33306	-3.69986
pgr1n.pk005.o24		No Hits Found		0.0432266	-4.43731	-4.71255	-4.61035	-4.75032	-6.57178	-6.19633
pgr1n.pk006.b12		No Hits Found		0.0473454	1.26589	0.294493	1.62087	1.91979	2.02081	-0.485264
pgr1n.pk006.h24		No Hits Found		0.000247745	-2.55641	-1.13609	-1.52948	-0.478007	-0.295775	-0.753081
pgr1n.pk006.m11		No Hits Found		0.0427065	-3.45621	-2.65522	-3.55274	-3.49365	-3.84477	-4.69873
pgr1n.pk007.h14		No Hits Found		0.0210888	-2.08697	-1.32407	-0.716238	-0.985691	-0.946173	-1.43426
pgr1n.pk008.a13		No Hits Found		0.000190643	-0.208081	-0.075431	-0.32822	-1.32323	-0.25277	0.0437794
pgr1n.pk008.f22		No Hits Found		7.36746e-05	0.361647	0.743683	0.817202	1.36831	1.59287	1.59504
pgr1n.pk008.i20		No Hits Found		0.0486536	-0.979178	-0.891636	-0.304481	-0.199924	-0.606788	-0.617345
pgr1n.pk008.j2		No Hits Found		0.0326551	0.181754	-0.285457	0.404414	0.329445	0.0985874	-0.0071109
pgr1n.pk008.l13		No Hits Found		0.0390353	-2.24501	-3.12495	-4.19733	-5.02254	-4.34061	-3.96817
pgr1n.pk008.p9		No Hits Found		0.046162	-0.76747	-0.63842	-0.529015	0.235716	-0.081631	0.0435378
pnfb.pk0002.b12		No Hits Found		0.000288298	5.81973	5.93568	5.72154	6.21913	6.48955	6.49741
pnfb.pk0002.f10		No Hits Found		0.00432788	-0.324111	-0.105862	0.00861786	-0.0714901	0.910501	0.700549
pnfb.pk0007.f3		No Hits Found		7.38232e-05	5.45702	4.38447	5.38749	5.04944	5.23018	5.09787
pnfb.pk0010.d8		No Hits Found		4.24e-07	4.41984	2.82233	3.4498	3.72475	3.75959	3.71433
pnl1s.pk001.h9		No Hits Found		0.041456	4.13282	4.1995	4.1027	4.42911	4.58848	4.45635
pnl1s.pk002.c10		No Hits Found		0.0404408	6.66823	6.36383	6.1922	6.28616	5.63914	6.02701
pnl1s.pk003.d5		No Hits Found		0.0135485	6.34819	6.14837	6.10154	5.95556	5.4013	5.7853
pnl1s.pk003.f12		No Hits Found		0.0451612	2.78907	2.78541	2.81241	2.61265	2.40122	3.01165
pnlb.pk0001.g4		No Hits Found		0.0228854	5.18469	5.44596	5.01014	4.65766	4.24717	4.94161
pnlb.pk0001.h5		No Hits Found		0.0248116	6.83766	6.69657	6.5737	6.53114	5.80908	6.24038
pnlb.pk0005.d2		No Hits Found		4.32e-07	-0.283122	0.660538	0.426332	1.04796	1.60489	1.50629
pnlb.pk0005.h1		No Hits Found		0.00531649	3.59789	3.36457	3.23234	3.99949	3.86986	3.83307
pnlb.pk0008.a12		No Hits Found		7.21255e-05	0.878165	-1.43464	-1.00282	-1.59735	-2.26352	-2.10019
pnlb.pk0008.a8		No Hits Found		0.00138841	4.1237	3.50806	3.44965	3.67008	3.25699	3.62006
pnlb.pk0008.b11		No Hits Found		0.000555841	0.72782	-1.06145	-1.23628	-1.16776	-1.73466	-2.00748
pnlb.pk0008.g12		No Hits Found		0.0220383	1.35434	-0.0612498	0.441741	-0.0244181	-1.08029	-0.679488
pnlb.pk0008.g8		No Hits Found		0.0243756	4.40892	4.16579	4.05772	3.71844	3.158	3.7713
pgp2n.pk007.k24	MR1	non-classical MHC class I antigen,alpha subunit	NP_005507	0.000396591	1.18886	1.242	1.92962	2.35465	2.17419	2.22195
pgp2n.pk009.d23	MYH10	nonmuscle myosin heavy chain	NP_005955	0.00371122	1.57795	0.92951	0.675822	1.22699	1.26489	1.08487
pgp1n.pk013.j21		non-POU-domain-containing, octamer-binding protein	NP_031389	5.58e-11	1.38283	1.64903	1.38557	-1.63203	2.03774	1.59463
pgf2n.pk001.c2	ALG3	Not56 (D. melanogaster)-like protein	NP_005778	0.00244629	1.97954	1.98504	2.23571	1.57081	1.15782	1.30166
pgf2n.pk001.k22	NOTCH2	Notch2	NP_077719	0.00373919	-2.20702	-1.99505	-1.93406	-0.402056	-0.473579	-0.593116
pgf1n.pk009.f15	ACAD9	NPD002 protein	NP_054768	0.00100781	-0.0219863	0.255	0.0720546	0.756664	0.936015	0.988218
pgp1n.pk008.j18	SYNCRIP	NS1-associated protein 1	NP_006363	0.00966489	0.655816	0.805055	1.04564	1.4444	1.4876	1.34381
pgm2n.pk014.g22		NTR	NP_060524	0.000791663	-0.659435	-1.74966	-0.761389	-2.05023	-3.02338	-5.15333
pgp2n.pk005.c5	CACNA1B	N-type calcium channel alpha-1B cdB1 variant	NP_000709	0.0246088	4.61655	4.49137	4.11081	4.10105	4.07312	4.36861
pgf2n.pk004.j15		Nuclear factor 1 B-type (Nuclear factor 1/B) (NF1-B) (NFI-B) (NF-I/B) (CCAAT-box binding transcription factor) (CTF) (TGGCA-binding protein)	NP_005587	6.58e-06	0.545215	1.32644	0.606743	1.80007	1.92554	1.83418
pgp2n.pk010.d17	JMJD1B	nuclear protein 5qNCA	NP_057688	0.0423974	-0.702432	-0.63186	-0.935902	-0.33912	-0.189138	-0.744448
pgl1n.pk009.c12		Nuclear protein Hcc-1 (HSPC316)	NP_149073	0.00958859	-0.843193	-0.604402	-0.488946	-0.15056	-0.0725423	-0.705233
pgf2n.pk001.e23	NSD1	nuclear receptor binding SET domain protein 1; androgen receptor-associated coregulator 267	NM_022455	0.0129016	-0.882737	-0.877468	-1.03509	0.875831	-0.253883	0.175317
pgl1n.pk008.h22	NCOA6	nuclear receptor coactivator 6; thyroid hormone receptor binding protein; peroxisome proliferator-activated receptor interacting protein,PRIP; PPAR interacting protein PRIP; nuclear receptor-activating protein 250	NP_054790	6.12593e-05	-2.43912	-1.64123	-1.30695	-1.31373	-0.816649	-1.16452
pgf1n.pk007.k15	TBL1X	nuclear receptor co-repressor/HDAC3 complex subunit; TBL1-related protein 1	NP_078941	0.000224542	0.133742	0.695753	0.45728	1.20154	1.14771	1.25732
pgl1n.pk004.l17	NR2C1	nuclear receptor subfamily 2, group C, member 1; TR2 nuclearhormone receptor	NP_003288	0.0236503	-1.74956	-2.27369	-1.38234	-0.975959	-0.997053	-1.15146
pgp1n.pk007.m2		nucleolar protein family A, member 3; homolog of yeast Nop10p;hypothetical protein Nop10p	NP_061118	0.0280417	3.65587	3.54579	3.17453	2.40235	3.00056	3.74576
pgf2c.pk001.j5		NUCLEOPHOSMIN (NPM) (NUCLEOLAR PHOSPHOPROTEIN B23) (NUMATRIN)(NUCLEOLAR PROTEIN NO38)	NP_002511	0.0134403	5.90832	5.7543	5.24711	5.63557	5.41973	5.42212
pgf1n.pk008.n18	NUP62	nucleoporin 62kDa; nuclear pore glycoprotein p62	NP_714941	0.0161357	3.96892	3.93382	3.8524	3.30298	2.98578	3.54356
pgl1n.pk010.p16		nucleoporin 98kD isoform 2; nucleoporin 98kD; Nup98-Nup96 precursor; GLFG-repeat containing nucleoporin	NP_624357	0.00581377	-2.17555	-2.36367	-2.33592	-1.46128	-1.36228	-1.95612
pgm2n.pk008.h15	NUP35	nucleoporin Nup35	NP_612142	0.0132574	2.98061	2.99429	2.65394	2.40736	1.99647	2.60668
pgf2n.pk005.p4	NXN	nucleoredoxin	NP_071908	3.29152e-05	-0.192816	0.64528	0.562593	1.41358	2.2623	1.70347
pgf1n.pk001.g21		nucleoside diphosphate kinase	NP_002503	0.000160912	2.57084	1.89278	1.44569	1.80925	1.88612	1.52575
pgp1n.pk013.e6	NME2	nucleoside diphosphate kinase	NP_002503	0.00324732	1.23612	1.11356	1.1863	1.90775	1.64023	1.55039
pft1c.pk001.b2	OPHN1	oligophrenin 1, Rho-GTPase acivating protein	NP_002538	2.22e-06	-0.532539	-0.0543103	-0.198751	0.303917	0.612298	0.128924
pgr1n.pk006.d19	OPHN1	oligophrenin 1, Rho-GTPase acivating protein	NP_002538	0.00105271	-2.63172	-2.32603	-2.76717	-1.91557	-1.894	-2.17956
pgl1c.pk002.i24		open reading frame 19	NP_945181	0.0120339	-2.71823	-2.98461	-2.66419	-2.39703	-1.71489	-2.52138
pgf2n.pk006.c3	HBE1	ORF	NP_005321	0.012967	2.74268	2.2457	1.87752	2.24698	1.90973	1.73414
pgp2n.pk004.g5	NPNT	ORF2	NM_001033047	0.0480993	1.27083	1.42512	1.56903	1.0482	0.75892	1.19241
pgf1n.pk006.g17		ORF2	Q08525	0.0205762	1.14389	1.50701	1.65889	1.69867	1.62919	1.9655
pgf1n.pk006.c12		ORF2	Q6S5B0	0.0406556	3.48298	3.75927	3.54849	3.43964	3.38608	4.09967
pgp2n.pk005.n9		ORF2	Q789D2	0.0160125	-0.752477	-0.760242	-0.670589	-0.160318	-0.274178	-0.599634
pgm2n.pk009.j23	SLCO2B1	organic anion transporting polypeptide B	NP_009187	8.23e-06	-0.454999	-0.0579848	0.184403	0.866708	0.97304	0.826291
pgp1n.pk004.d12	OAZ2	ornithine decarboxylase antizyme	NP_002528	0.00343692	5.72356	5.46265	5.39391	5.0973	4.77742	5.03266
pgf1n.pk002.c12		ornithine decarboxylase antizyme	NP_004143	0.0497515	3.29621	2.54332	2.36154	3.18877	2.7477	2.70081
pgf1n.pk007.j12		ornithine decarboxylase antizyme inhibitor; ODC antizyme inhibitor	NP_680479	2.44e-07	1.35961	1.95854	1.68866	2.50943	2.51669	2.59844
pgf1n.pk002.p22		orphan seven-transmembrane receptor, chemokine related	NP_057641	4.65e-06	-0.530876	0.0358704	0.505566	0.934435	1.46311	1.36064
pgp2n.pk003.e10		orphan seven-transmembrane receptor, chemokine related	NP_057641	0.000623823	3.33701	3.75008	3.76343	4.52154	4.41567	4.53705
pgp2n.pk004.l2		otoancorin	NP_653273	0.0465538	2.7093	2.42731	2.14185	1.91869	1.82003	2.10596
pgm2n.pk003.g7		OTT-MAL	NP_065882	0.0221115	1.59757	1.35712	1.87324	1.73617	1.25907	1.68913
pgl1n.pk014.h2		ovoglycoprotein precursor	NP_000599	0.0479755	-0.356168	-0.71183	-0.951593	-0.283223	-0.252157	-0.812713
pnlb.pk0007.g6		Ovoinhibitor precursor	NP_006837	0.0299432	5.79428	5.21449	5.18968	5.41405	4.67086	5.04116
pnlb.pk0008.b4		Ovoinhibitor precursor	NP_006837	7.29e-06	1.16759	-0.34668	-0.378755	-1.18969	-1.5478	-1.41752
pgf2n.pk006.c1	OSBP2	Oxysterol-binding protein 2 (Oxysterol binding protein-related protein 4) (OSBP-related protein 4) (ORP-4)	NP_110385	0.0256311	-2.06121	-2.16426	-1.52005	-3.03347	-2.03668	-2.96106
pgp2n.pk002.m8	OSBP2	Oxysterol-binding protein 2 (Oxysterol binding protein-related protein 4) (OSBP-related protein 4) (ORP-4)	NP_110385	0.000663059	-0.332812	0.0517604	-0.0838668	0.334763	0.625402	0.366707
pnlb.pk0008.c9		P0452F10.16	NP_002428	0.00198045	3.82547	3.78592	1.942	2.99933	2.66745	3.16992
pgf2n.pk005.o24	FES	p140 transforming protein	NP_001996	0.0371129	-2.63132	-2.83148	-2.31739	-2.08979	-1.66006	-2.26193
pgp2n.pk004.i6	C1QBP	p32 subunit of splicing factor SF2	NP_001203	0.0228546	3.06671	2.9234	3.30205	3.3141	2.46156	2.84242
pgp2n.pk003.m6	POR	P450 (cytochrome) oxidoreductase; NADH cytochrome P450 oxydoreductase	NP_000932	9.8479e-05	1.45854	1.44357	2.17724	2.6475	2.4273	2.24396
pgp2n.pk005.o15	CDKN1C	p57kip2	NP_000067	1.69e-08	-0.918446	1.9064	1.12352	1.55745	1.49901	1.32422
pgl1n.pk003.p18		PACE4A-II	NP_612192	0.00279669	-2.14504	-1.72726	-2.06171	-1.22014	-0.86118	-1.10632
pgm2n.pk013.f17	PRRX1	Paired mesoderm homeobox protein 1 (Homeobox protein MHOX) (GMHOX)(Homeobox protein PRX-1)	NP_073207	0.00244269	-1.29542	-0.919484	-0.57802	-0.0913933	0.89092	0.995318
pgf1n.pk002.e11	PANK3	pantothenate kinase 3; pantothenic acid kinase	NP_078870	0.000464949	-1.7021	-1.3949	-1.6724	-1.06499	-0.744734	-0.968685
pgm2n.pk006.e5	PVALB	Parvalbumin, muscle	NP_002845	6.58e-06	2.8889	2.70305	2.48757	1.86897	1.60693	2.69028
pgp1n.pk009.j16	PBX3	PBX3b	NM_006195	0.0105109	-2.06506	-2.04907	-1.59751	-1.09106	-0.86657	-1.08824
pgl1n.pk003.d21	TRRAP	PCAF-associated factor 400	NP_003487	0.0338308	-1.97136	-2.56056	-1.54128	-1.42594	-1.22516	-1.41925
pgr1n.pk005.k8	PDLIM1	PDZ and LIM domain 1 (elfin); carboxy terminal LIM domain protein 1	NP_066272	0.0158448	-0.810364	-1.96573	-0.522231	-0.7529	-1.15233	-0.938595
pgl1n.pk008.i6		PE_PGRS family protein	NP_291021	0.00178455	-0.858295	-0.655483	-0.747701	0.100518	0.0736534	0.0999975
pgp2n.pk008.c13	PCNX	pecanex homolog; pecanex-like 1; likely ortholog of mouse pecanex homolog (Drosophila)	NP_055797	0.0444031	-0.354448	-0.285167	-0.271599	0.178549	0.108494	0.141398
pgp1c.pk002.h14		peptide elongation factor 1-beta	NP_001950	0.000406728	0.354255	1.40043	1.81011	2.23882	1.98802	2.09969
pgp1n.pk008.i5	PPIG	peptidyl-prolyl isomerase G (cyclophilin G); Clk-associating RS-cyclophilin	NP_004783	0.0357489	4.38392	4.22724	4.61866	4.54583	3.93137	4.1186
pgl1n.pk014.n16		peripheral benzodiazepine receptor-associated protein 1	NP_004749	0.00494332	-1.28348	-1.20689	-0.560955	-0.148902	-0.10835	-0.158875
pgm2n.pk008.n22		peripherin (clone 3u/5b) - mouse (fragment)	NP_006253	0.0248838	4.29404	4.27545	4.06753	3.35965	3.13034	3.68131
pgp1n.pk009.o12	PPL	periplakin	NP_002696	1.1e-06	4.29167	5.7099	5.59384	6.01766	5.61315	5.88704
pgf2n.pk004.c11	HSPG2	perlecan precursor - human	NP_005520	0.000145868	-1.17015	-0.643349	-0.691755	0.71335	1.07437	0.542704
pgf1n.pk007.d14		peroxiredoxin 1; Proliferation-associated gene A;proliferation-associated gene A (naturalkiller-enhancing factor A)	NP_002565	0.0175343	4.56942	4.52377	4.45772	4.06564	4.0065	4.16112
pgl1n.pk015.a4		peroxisomal biogenesis factor 3	NP_003621	8.27e-07	-0.171247	0.101155	0.458692	1.18115	1.27597	1.36382
pgf1n.pk008.k14	PPARG	peroxisome proliferator-activated receptor gamma	NP_056953	0.000859771	0.0785596	0.270667	0.537145	1.06497	1.09413	0.951289
pgf2n.pk005.f22	PHF3	PHD finger protein 3	NP_055968	0.0379735	3.55913	3.42169	3.27586	2.62058	2.57544	2.95407
pgp1c.pk002.p10		PHD finger protein 3	NP_055968	3.36e-07	-0.534975	0.242211	-0.341203	0.61965	0.801612	0.895419
pgf1n.pk006.p3		phosphate cytidylyltransferase 2, ethanolamine	NP_002852	0.0350552	-0.279096	-0.091201	0.154213	-0.252998	0.0949906	-0.798474
pgl1n.pk007.f13	CDS2	phosphatidate cytidylyltransferase 2	NP_003809	0.000564009	-0.27742	-0.0370439	0.120674	0.837737	1.18522	0.907198
pgf1n.pk002.m5		phosphatidic acid phosphatase 2b	NP_803133	0.0103831	0.44728	1.18859	1.25741	1.99494	1.85318	2.19247
pgl1n.pk003.c5		phosphatidic acid phosphatase 2b	NP_803133	0.000206329	-2.77924	-2.32559	-1.9779	-1.93473	-1.04854	-1.05663
pgf1n.pk001.f9	PIK3R2	phosphatidlyinositol 3-kinase (EC 2.7.1.-) 85K chain - mouse	NP_852664	0.00220592	0.108094	0.574231	0.438784	0.914509	1.14968	0.774676
pgl1n.pk009.d3		phosphatidylinositol (4,5)bisphosphate 5-phosphatase homolog	NP_055237	0.00287408	5.22452	5.12366	4.75171	4.286	3.98016	5.2154
pgf1n.pk007.k3		Phosphatidylinositol 3-kinase regulatory alpha subunit (PI3-kinasep85-alpha subunit) (PtdIns-3-kinase p85-alpha) (PI3K)	NP_852664	5.39567e-05	-0.281897	0.0424436	0.150006	1.11079	0.658805	0.861781
pgf2n.pk006.k10	PIGB	phosphatidylinositol glycan, class B	NP_004846	0.0101706	3.2277	3.16979	2.96276	2.76261	2.63485	3.18705
pgm2n.pk006.e15		phosphatidylinositol glycan, class N	NP_036459	0.0167667	3.97449	3.84243	3.49201	3.3775	3.53766	3.74108
pgp1n.pk012.j18	PISD	PHOSPHATIDYLSERINE DECARBOXYLASE PROENZYME	NP_055153	0.00207059	-1.28757	-0.913626	-0.814298	-0.486124	-0.0839121	-0.566546
pgm2n.pk007.k4	PDE7A	phosphodiesterase 7A isoform a	NP_002594	0.0256311	3.91951	3.87705	3.54193	2.6371	3.31728	3.39452
pgr1n.pk004.m15	PDE7B	phosphodiesterase 7B	NP_061818	0.00516627	2.46629	2.76355	3.09103	3.14439	2.80604	2.93293
pgm2n.pk011.j6	PFKP	phosphofructokinase, platelet; Phosphofructokinase, platelet type	NP_002618	0.00500986	3.266	3.14313	2.85646	2.3248	2.30489	2.96362
pco1c.pk001.e13	PGM5	phosphoglucomutase 5	NP_068800	0.036433	0.962857	0.981217	0.912705	2.57803	1.93812	1.32728
pgl1n.pk002.f18	GPI	phosphoglucose isomerase	NP_000166	0.00268983	0.346581	0.271732	0.328533	0.96261	0.979126	1.03932
pgp1n.pk001.n2	GPI	phosphoglucose isomerase	NP_000166	6.09e-06	-0.825656	0.363633	1.00327	1.4331	1.10159	1.03312
pgf1n.pk012.p3	PLCD1	phospholipase C, delta 1	NP_006216	7.27e-06	-0.59687	-0.109975	-0.386763	0.616832	0.772768	0.366875
pgr1n.pk002.i15	PLCG1	phospholipase C, gamma 1	NM_182811	0.000542581	-1.85064	-1.36462	-1.93668	-0.940113	-0.496978	-1.48559
pgr1n.pk008.f2	PLCL1	phospholipase C-like 1; phospholipase C, epsilon	NP_006217	0.000857077	-2.67375	-2.21942	-1.56474	-0.981375	-1.53332	-1.45568
pgp2n.pk004.j6	GPX4	phospholipid hydroperoxide glutathione peroxidase	NP_002076	0.0460568	6.06288	5.77763	5.90831	6.03343	5.41648	5.52791
pgp1n.pk009.o19	PAG1	phosphoprotein associated with GEMs	NP_060910	0.00530071	0.804706	1.50127	1.93467	1.88879	1.13614	1.42708
pgp1n.pk001.f13		phosphoprotein phosphatase (EC 3.1.3.16) 2A BR gamma regulatory chain - human	NP_065149	0.0264038	-2.05586	-0.823441	-0.822261	-0.828303	-0.268647	-0.514419
pgp2n.pk002.p21	PRPSAP1	Phosphoribosyl pyrophosphate synthetase-associated protein 1 (PRPP synthetase-associated protein 1) (39 kDa phosphoribosypyrophosphate synthetase-associated protein) (PAP39)	NP_002757	0.0473881	-1.17975	-1.18667	-1.33007	-1.00794	-0.549415	-1.17581
pgp2n.pk007.k6	PHKB	phosphorylase kinase, beta; Phosphorylase kinase, beta polypeptide	NP_000284	0.000118803	-2.50614	-1.81104	-1.76527	-0.852063	-1.11128	-1.22295
pgf2n.pk002.n17	PHKG1	phosphorylase kinase, gamma 1 (muscle)	NP_006204	0.0483103	-0.584186	-0.0772416	-0.469626	0.395765	0.442571	-0.465344
pgp2n.pk008.e3	PHKG1	phosphorylase kinase, gamma 1 (muscle)	NP_006204	1.12e-11	1.96363	1.72181	1.85624	2.25556	1.79829	0.469988
pnlb.pk0001.f11	PSPH	phosphoserine phosphatase; L-3-phosphoserine phosphatase; O-phosphoserine phosphohydrolase; PSPase	NP_004568	0.0488577	5.23458	4.81335	4.82041	4.4389	3.75878	4.45001
pgp2n.pk002.k15		pigment epithelium-derived factor	NP_002606	0.0102274	2.83488	3.0734	2.73252	3.53393	3.54076	3.19588
pgl1n.pk005.f24		PIT 54	NP_004235	0.00219727	-1.5379	-1.35723	-1.72385	-0.357939	-0.954385	-0.664999
pnlb.pk0008.f5		PIT 54	NP_004235	0.0333444	1.84204	1.35403	1.28483	0.651458	0.658207	1.37778
pgm2n.pk010.c7	PGF	placental growth factor, vascular endothelial growth factor-relatedprotein; Placental growth factor, vascular endothelialgrowth factor-related	NP_002623	0.0148061	3.46239	3.34855	2.93566	2.66299	1.94538	1.74338
pgf1n.pk002.b17	TMEM115	placental protein 6; PL-6	NP_008955	0.0438886	3.75044	3.64546	4.22235	4.33401	3.84495	3.7315
pgp2n.pk005.k22	PKP4	plakophilin 4	NM_003628	0.000290295	2.06808	1.76652	1.13076	0.371441	1.61264	1.90014
pgf1n.pk004.i20	ATP2B4	Plasma membrane calcium-transporting ATPase 1 (PMCA1) (Plasma membrane calcium pump isoform 1) (Plasma membrane calcium ATPase isoform 1)	NP_001673	0.00463111	2.31603	3.31583	3.27408	2.83417	2.90787	3.19397
pgf2n.pk004.m9		plasmalemma vesicle associated protein	NP_112600	0.00562618	-1.73108	-1.0101	-1.47053	-0.86063	-0.352005	-0.484047
pgf2c.pk001.e5	PLS3	plastin 3 precursor; T-plastin; T isoform	NP_005023	0.00414437	5.21198	5.1626	4.71275	4.93725	4.90501	5.09454
pgp2n.pk005.f5		platelet and T cell activation antigen 1 isoform 1; PTA1; CD226	NP_006557	0.0413576	0.000875084	-0.0997882	0.190736	-0.876938	-1.00752	-0.348737
pnfb.pk0003.h11		platelet/endothelial cell adhesion molecule (CD31 antigen); platelet/endothelial cell adhesion molecule	NP_000433	0.00278485	6.89561	6.72682	6.93267	6.92399	6.47062	6.52243
pgf1n.pk001.j15	PAFAH1B2	platelet-activating factor acetylhydrolase alpha 2 subunit (PAF-	NP_002563	0.0140991	0.535391	0.617036	0.778307	1.02535	1.2467	0.941649
pgf1n.pk003.e21	PDGFB	platelet-derived growth factor B chain	NP_002599	0.0117236	-1.35437	-1.32199	-1.53472	-1.28229	-0.668993	-0.914117
pgm2n.pk013.g9		Platelet-derived growth factor, A chain precursor (PDGF A-chain)(PDGFA)	NM_002607	0.0367512	3.78215	3.71915	3.65095	3.42552	3.31068	3.75273
pgm2n.pk009.f17	PSCDBP	pleckstrin homology, Sec7 and coiled/coil domains, binding protein;cytohesin binding protein	NP_004279	0.00235107	4.22154	4.04567	4.02927	3.87552	3.29646	3.95371
pgf1n.pk009.e6		pleiotropic regulator 1 (PRL1homolog, Arabidopsis); pleiotropic regulator 1 (PRL1, Arabidopsis homolog)	NP_002660	0.0120639	-0.986861	-1.57053	-1.19698	-0.516943	-0.48399	-0.261242
pgf1n.pk007.m23		pol gene	Q9P2E3	0.00187747	0.0703508	0.518743	0.261454	0.887223	0.966168	1.12173
pgf2n.pk005.n5		POL-like		0.0101536	-0.530518	-1.0494	-0.407947	-2.30254	-0.706363	0.564028
pgl1n.pk013.n12		POL-like		0.000448425	0.724881	1.28544	1.65446	2.0075	1.71272	1.9656
pgf1n.pk008.g6		poly(A) binding protein, cytoplasmic 1	NP_002559	1.16e-07	2.28107	3.10182	3.13005	4.18175	4.39336	3.45104
pgp1n.pk002.n3		poly(A) binding protein, cytoplasmic 1	NP_002559	0.000326667	3.89218	4.34911	4.80895	5.33721	5.26648	4.82561
pco1s.pk001.h7		poly(rC)-binding protein 2, isoform b; alpha-CP2; poly(rC)-bindingprotein 2; heterogenous nuclear ribonucleoprotein E2	NP_005007	0.00915164	-0.745434	-0.337984	-0.70616	-0.112407	0.0418928	0.0130376
pgl1n.pk005.p17		polymerase	XP_375732	0.000409251	-3.54214	-2.41558	-3.06221	-2.15471	-1.61501	-1.74968
pgp1c.pk002.h20		polyubiquitin 5 - Chinese hamster	NP_066289	0.0323436	4.27763	4.04331	3.91482	4.50957	4.21369	4.25923
pgf1n.pk010.e8	PMS1	postmeiotic segregation 1; human homolog of yeast mutL	NP_000525	0.0142273	-1.80953	-0.396242	-1.12766	0.964102	-0.0125809	-0.423491
pgp1n.pk002.p10	KCNG1	Potassium voltage-gated channel subfamily G member 2 (Potassium channel cKv6.2)	NP_002228	0.000418214	-2.38608	-2.19592	-1.30873	-0.858117	-1.55291	-1.50145
pgr1n.pk007.d14	ATP11B	Potential phospholipid-transporting ATPase IR	XP_087254	0.0260916	-1.53894	-2.39715	-1.77155	-1.1675	-1.0945	-1.16625
pgl1n.pk013.d24	MYLIP	PP5242	NP_037394	0.00711159	1.61655	1.83059	2.11763	2.18591	2.39481	2.25515
pgr1n.pk002.f6		PR domain containing 12; PR-domain containing protein 12	NP_067632	0.0368675	3.79219	3.801	3.20766	3.44535	3.28108	3.41955
pgp1n.pk012.o18		Pr112 gag-pol polyprotein precursor	NP_976048	9.58196e-05	4.55773	4.73188	4.48716	5.03412	5.14965	4.81136
pft1c.pk001.f6		Pr57 env polyprotein precursor	NP_579874	0.000122025	2.39541	3.08865	3.28893	3.88129	4.0873	3.92416
pgl1n.pk013.h15		Pr57 env polyprotein precursor	Q7ZZV5	0.000223852	3.33076	3.87521	4.0261	4.73485	4.8178	4.40623
pgp1n.pk007.n18		precursor (aa 1-635)	NP_000679	0.0252707	0.276041	0.311762	0.44448	0.871801	0.709083	0.852498
pgr1n.pk007.l18		Predicted CDS, cuticle collagen family member	NP_004681	0.00114884	0.129777	-0.340342	0.826501	0.724537	0.456906	1.42735
pnl1s.pk001.h10		pre-fibrinogen alpha subunit	NP_000499	0.0110533	2.76308	2.67189	1.83307	1.73969	2.99415	2.94203
pgf2n.pk002.g11	PCF11	Pre-mRNA cleavage complex II protein Pcf11	NP_056969	0.033317	6.33917	6.20562	5.7585	5.53062	5.23064	5.76123
pgl1n.pk010.g6	PRPF8	pre-mRNA processing factor 8	NP_006436	0.000505924	-0.279217	0.331876	-0.171241	0.865525	1.05613	1.02099
pgp1n.pk013.b7	DHX38	pre-mRNA splicing factor Prp16; pre-mRNA splicing factor ATP-dependent RNA helicase PRP16; PRP16 homolog of S.cerevisiae	NP_054722	0.0330332	-0.565285	-0.537018	-0.263475	-0.165811	0.217319	-0.461203
pgp2n.pk005.a20		prenyl protein protease RCE1; RCE1 (S. Cerevisiae) homolog, prenylprotein protease; farnesylated protein-converting enzyme2; prenyl protein protease RCE1B	NP_005124	0.0408123	4.77035	4.61663	4.39444	4.86979	4.78139	4.67108
pgr1n.pk008.g21	CTSC	prepro-cathepsin C	NP_001805	1.67e-09	-0.0982666	-1.03756	-1.9293	0.185797	0.240184	0.0649378
pgp2n.pk010.k14	TGS1	PRIP-interacting protein PIPMT	NP_079107	0.0324711	4.75164	4.37418	3.94526	4.04186	3.72744	3.97276
pgp2n.pk004.n2	TAP2	probable ABC-type transport protein TAP2 - chicken	NP_000535	0.0417425	0.436391	0.647557	0.903873	1.16679	1.07264	1.01763
pgp1n.pk002.n9	PANK4	Probable glutamate receptor precursor (Kainate-binding protein)	NP_060686	0.00705428	2.74852	2.53774	2.49905	1.83802	1.77571	2.05294
pgp2n.pk010.j23	ZNF628	procKr2 - chicken (fragment)	NP_003421	0.0204734	-1.06669	-0.624365	-0.398466	-0.16874	-0.138263	-0.261479
pgp1c.pk002.m6		Procollagen C-proteinase enhancer protein precursor (PCPE) (Type Iprocollagen COOH-terminal proteinase enhancer) (Type 1procollagen C-proteinase enhancer protein) (P14)	NP_002584	0.0154029	-0.855046	-0.116972	-0.310931	-0.173274	-0.0890723	-0.784025
pgf1n.pk007.g6		procollagen-lysine, 2-oxoglutarate 5-dioxygenase 3;procollagen-lysine, 2-oxoglutarate 5-dioxygenase 3v;lysyl hydroxylase 3	NP_001075	0.0338787	-0.145158	0.397834	-0.300979	0.203334	0.368385	-0.169525
pgp2n.pk004.i21	PFN2	profilin 2 isoform b; profilin-2	NP_002619	0.0406556	4.77454	4.766	4.89125	5.22234	4.6928	4.83828
pgp1n.pk004.m3	PGRMC2	progesterone membrane binding protein	NP_006311	0.0158448	3.90937	3.78402	3.5198	3.16875	2.97187	3.26939
pnfb.pk0001.c10	ATP5I	progesterone receptor binding protein	NP_009031	0.0340014	3.99107	3.33461	3.71483	2.81997	3.33299	2.40271
pgp1n.pk011.i10		programmed cell death 4 protein	NP_055271	0.0325075	4.58389	5.51874	5.15179	5.43652	5.41377	5.55276
pgp1n.pk001.d16	PRELP	proline arginine-rich end leucine-rich repeat protein	NP_002716	2e-06	-0.797832	-0.500336	-0.37426	0.427607	1.31565	1.14076
pgp2n.pk003.h14	PNRC1	proline rich 2; proline-rich protein with nuclear targeting signal	NP_006804	5.14007e-05	1.67083	2.12558	1.97241	2.71167	3.09512	2.90556
pgp1n.pk004.k16		Proline rich synapse associated protein 2	XP_037493	1.57e-07	4.31408	4.21446	3.83529	2.03265	3.46047	3.82744
[truncated: 920 more rows]
