# Supplementary material for: Transcriptional analysis of abdominal fat in chickens divergently selected on bodyweight at two ages reveals novel mechanisms controlling adiposity: validating visceral adipose tissue as a dynamic endocrine and metabolic organ
Source: BMC Genomics. 2017 Aug 16;18:626. doi: 10.1186/s12864-017-4035-5 (PMC5559791; doi:10.1186/s12864-017-4035-5)
Supplement: Supplementary file 5 — Differentially expressed (DE) (FDR ≤0.05) identified by RNA-Seq analysis of abdominal fat in HG and LG cockerels (7 wk). A Microsoft Excel file containing one worksheet. (XLSX 277 kb) [file 12864_2017_4035_MOESM5_ESM.xlsx]

## Sheet: HG-LG AbFAT RNAseq 2410 DEgenes
Additional File 5. Differentially-expressed (DE) Genes Identified by RNA-Seq Analysis of Abdominal Fat in HG-LG AbFAT at 7 wk_2410 DE genes
Ensembl Gene ID	Symbol	Gene Name	Fold-change	Log2 FC	test_stat	p_value	q_value
ENSGALG00000002907	MYL1	Myosin light chain 1, skeletal muscle isoform [Source:UniProtKB/Swiss-Prot;Acc:P02604]	186.837	7.54564	-4.54203	0.00225	0.0155683
ENSGALG00000005739	SCD	stearoyl-CoA desaturase 1 [Source:RefSeq peptide;Acc:NP_990221]	129.406	7.01576	-12.8363	5e-05	0.000632667
ENSGALG00000014463	ACTN2	Alpha-actinin-2 [Source:UniProtKB/Swiss-Prot;Acc:P20111]	71.0883	6.15154	-5.06989	0.00375	0.0233892
ENSGALG00000026748	MYH1C	myosin, heavy chain 1C, skeletal muscle	69.0357	6.10927	-4.61899	0.00045	0.00430694
ENSGALG00000015018	CASQ2	calsequestrin-2 precursor [Source:RefSeq peptide;Acc:NP_989857]	60.1007	5.90931	-3.69413	0.0095	0.0488136
ENSGALG00000006835	TNNC2	Troponin C, skeletal muscle [Source:UniProtKB/Swiss-Prot;Acc:P02588]	52.6463	5.71826	-5.69118	0.00115	0.0092608
ENSGALG00000027177	MYH3	myosin, heavy chain 3, skeletal muscle, embryonic [Source:RefSeq peptide;Acc:NP_001107181]	47.8856	5.58152	-4.32357	0.00365	0.022998
ENSGALG00000025730	RIPPLY3	ripply transcriptional repressor 3 [Source:HGNC Symbol;Acc:3047]	32.6867	5.03063	-8.25436	5e-05	0.000632667
ENSGALG00000027172			25.8709	4.69326	-3.99947	0.0002	0.0021913
ENSGALG00000026897	ERNI	Early response to neural induction	23.6106	4.56136	-4.57888	5e-05	0.000632667
ENSGALG00000021238		Uncharacterized protein [Source:UniProtKB/TrEMBL;Acc:F1NLM3]	22.865	4.51507	-6.15346	5e-05	0.000632667
ENSGALG00000006591	TNNI2	Troponin I, fast skeletal muscle [Source:UniProtKB/Swiss-Prot;Acc:P68246]	21.7842	4.44521	-4.74416	0.00025	0.00263611
ENSGALG00000009415	SMOC1	SPARC related modular calcium binding 1 [Source:HGNC Symbol;Acc:20318]	17.4898	4.12844	-9.51852	5e-05	0.000632667
ENSGALG00000014938	ABHD3	Uncharacterized protein [Source:UniProtKB/TrEMBL;Acc:F1NTP8]	16.942	4.08253	-8.07298	5e-05	0.000632667
ENSGALG00000012783	MYBPC1	myosin binding protein C, slow type [Source:HGNC Symbol;Acc:7549]	15.6707	3.97	-4.60169	5e-05	0.000632667
ENSGALG00000016342	MYOM2	M-protein, striated muscle [Source:RefSeq peptide;Acc:NP_990466]	14.7516	3.8828	-5.17051	5e-05	0.000632667
ENSGALG00000011469	IGFBP2	insulin-like growth factor-binding protein 2 precursor [Source:RefSeq peptide;Acc:NP_990690]	13.3854	3.74259	-10.8678	5e-05	0.000632667
ENSGALG00000004248	TACR2	tachykinin receptor 2 [Source:HGNC Symbol;Acc:11527]	13.0579	3.70685	-2.42415	0.00385	0.0239282
ENSGALG00000011687	AHNAK2	AHNAK nucleoprotein 2	10.831	3.43709	-6.059	5e-05	0.000632667
ENSGALG00000011284	LRRC7	leucine rich repeat containing 7 [Source:HGNC Symbol;Acc:18531]	10.3093	3.36587	-3.22919	5e-05	0.000632667
ENSGALG00000023099	ZDHHC22	Uncharacterized protein [Source:UniProtKB/TrEMBL;Acc:E1C5D7]	8.58793	3.10231	-2.54148	0.00085	0.00724703
ENSGALG00000002614			8.41603	3.07314	-5.62609	5e-05	0.000632667
ENSGALG00000002442	ANKS4B	Uncharacterized protein [Source:UniProtKB/TrEMBL;Acc:E1C7N0]	8.38947	3.06858	-2.76632	0.0009	0.0075946
ENSGALG00000013659	NOX3	Uncharacterized protein [Source:UniProtKB/TrEMBL;Acc:F1NVG4]	7.84531	2.97183	-2.59649	0.0011	0.00893985
ENSGALG00000026808	TMEM72	Uncharacterized protein [Source:UniProtKB/TrEMBL;Acc:E1BSN4]	7.57975	2.92215	-6.11108	5e-05	0.000632667
ENSGALG00000013212	TMEFF1	transmembrane protein with EGF-like and two follistatin-like domains 1	7.57644	2.92152	-2.58812	0.001	0.00830215
ENSGALG00000021455	ASIP	agouti signaling protein precursor [Source:RefSeq peptide;Acc:NP_001108551]	7.50998	2.90881	-1.94628	0.0013	0.0102088
ENSGALG00000028815	VWA5A	von Willebrand factor A domain containing 5A	7.50936	2.90869	-3.92568	5e-05	0.000632667
ENSGALG00000015835	GRIK1	glutamate receptor, ionotropic, kainate 1 [Source:HGNC Symbol;Acc:4579]	7.09268	2.82633	-9.05885	5e-05	0.000632667
ENSGALG00000007055			6.4772	2.69537	-3.89126	5e-05	0.000632667
ENSGALG00000006572	TNNT3	Troponin T, fast skeletal muscle isoforms [Source:UniProtKB/Swiss-Prot;Acc:P12620]	6.11321	2.61193	-3.63854	5e-05	0.000632667
ENSGALG00000003657	UNC119	Uncharacterized protein [Source:UniProtKB/TrEMBL;Acc:F1NSM3]	6.06682	2.60094	-3.65129	0.0001	0.00119777
ENSGALG00000005149	FAM222A	family with sequence similarity 222, member A [Source:HGNC Symbol;Acc:25915]	5.96933	2.57757	-2.16557	0.0041	0.025115
ENSGALG00000009458			5.91505	2.56439	-3.19581	5e-05	0.000632667
ENSGALG00000014994	CRHBP	Uncharacterized protein [Source:UniProtKB/TrEMBL;Acc:E1C1R3]	5.64456	2.49686	-2.8596	5e-05	0.000632667
ENSGALG00000008758	B3GNT5	UDP-GlcNAc:betaGal beta-1,3-N-acetylglucosaminyltransferase 5 [Source:RefSeq peptide;Acc:NP_001107233]	5.58439	2.4814	-3.65292	5e-05	0.000632667
ENSGALG00000007732	RTN4R	reticulon 4 receptor [Source:HGNC Symbol;Acc:18601]	5.57356	2.4786	-3.34459	5e-05	0.000632667
ENSGALG00000006725	ACAN	Aggrecan core protein [Source:UniProtKB/TrEMBL;Acc:F1NZX1]	5.5547	2.47371	-2.80869	5e-05	0.000632667
ENSGALG00000010798	DHCR24	24-dehydrocholesterol reductase [Source:RefSeq peptide;Acc:NP_001026459]	5.45678	2.44805	-7.93253	5e-05	0.000632667
ENSGALG00000019352	C12ORF28	Uncharacterized protein [Source:UniProtKB/TrEMBL;Acc:E1C867]	5.36077	2.42244	-3.19404	5e-05	0.000632667
ENSGALG00000006716		Uncharacterized protein [Source:UniProtKB/TrEMBL;Acc:F1NZY5]	5.33674	2.41596	-2.86259	0.00055	0.00507506
ENSGALG00000009431	PLEKHD1	pleckstrin homology domain containing, family D (with coiled-coil domains) member 1 [Source:HGNC Symbol;Acc:20148]	5.19153	2.37616	-5.67541	5e-05	0.000632667
ENSGALG00000007038	ASTN2	astrotactin 2 [Source:HGNC Symbol;Acc:17021]	5.15717	2.36658	-1.80739	0.0053	0.0308862
ENSGALG00000005975			5.08688	2.34678	-2.89308	5e-05	0.000632667
ENSGALG00000015167	PRUNE2	prune homolog 2 (Drosophila) [Source:HGNC Symbol;Acc:25209]	5.02426	2.32891	-2.95516	5e-05	0.000632667
ENSGALG00000008113	PLCL1	phospholipase C-like 1 [Source:HGNC Symbol;Acc:9063]	4.99748	2.3212	-4.97346	5e-05	0.000632667
ENSGALG00000006009	PODXL2	podocalyxin-like 2 [Source:HGNC Symbol;Acc:17936]	4.91687	2.29774	-5.26491	5e-05	0.000632667
ENSGALG00000002802	PACSIN1	protein kinase C and casein kinase substrate in neurons 1 [Source:HGNC Symbol;Acc:8570]	4.88778	2.28918	-4.2261	5e-05	0.000632667
ENSGALG00000009114	DGAT2	diacylglycerol O-acyltransferase 2 [Source:HGNC Symbol;Acc:16940]	4.87949	2.28673	-6.12443	5e-05	0.000632667
ENSGALG00000012495			4.84286	2.27586	-3.28644	5e-05	0.000632667
ENSGALG00000011706	CCRL1	Uncharacterized protein [Source:UniProtKB/TrEMBL;Acc:E1BSU6]	4.83783	2.27436	-4.90676	5e-05	0.000632667
ENSGALG00000012357	CXCR4	C-X-C chemokine receptor type 4 [Source:RefSeq peptide;Acc:NP_989948]	4.8232	2.26999	-6.13484	5e-05	0.000632667
ENSGALG00000006120	PKD2L2	polycystic kidney disease 2-like 2 [Source:HGNC Symbol;Acc:9012]	4.78354	2.25808	-2.8408	5e-05	0.000632667
ENSGALG00000014178	SCUBE1	signal peptide, CUB domain, EGF-like 1 [Source:HGNC Symbol;Acc:13441]	4.77142	2.25442	-4.22049	5e-05	0.000632667
ENSGALG00000007410	IGDCC4	immunoglobulin superfamily, DCC subclass, member 4 [Source:HGNC Symbol;Acc:13770]	4.72312	2.23974	-3.15518	5e-05	0.000632667
ENSGALG00000017405	NPR3	natriuretic peptide receptor C/guanylate cyclase C (atrionatriuretic peptide receptor C) [Source:HGNC Symbol;Acc:7945]	4.65564	2.21898	-7.78475	5e-05	0.000632667
ENSGALG00000025736			4.58712	2.19759	-2.69155	5e-05	0.000632667
ENSGALG00000017308	CHRDL2	chordin-like 2 [Source:HGNC Symbol;Acc:24168]	4.54919	2.18561	-4.12968	5e-05	0.000632667
ENSGALG00000008888	IL1RAPL2	interleukin 1 receptor accessory protein-like 2 [Source:HGNC Symbol;Acc:5997]	4.54579	2.18453	-3.94409	5e-05	0.000632667
ENSGALG00000027861	GPR37	probable G-protein coupled receptor 37 precursor [Source:RefSeq peptide;Acc:NP_001075168]	4.54462	2.18416	-2.35973	5e-05	0.000632667
ENSGALG00000000680	NUAK2	Uncharacterized protein [Source:UniProtKB/TrEMBL;Acc:F1NRW2]	4.54103	2.18302	-3.58019	5e-05	0.000632667
ENSGALG00000007079	PAPPA	pregnancy-associated plasma protein A, pappalysin 1 [Source:HGNC Symbol;Acc:8602]	4.3001	2.10437	-3.23319	5e-05	0.000632667
ENSGALG00000004790	WNT4	Protein Wnt-4 [Source:UniProtKB/Swiss-Prot;Acc:P49337]	4.29316	2.10204	-3.07742	0.0001	0.00119777
ENSGALG00000007530			4.19543	2.06882	-2.1846	0.00025	0.00263611
ENSGALG00000004071	NETO2	Uncharacterized protein [Source:UniProtKB/TrEMBL;Acc:E1BYZ2]	4.14741	2.05221	-2.67553	5e-05	0.000632667
ENSGALG00000007178	FADS2	fatty acid desaturase 2 [Source:RefSeq peptide;Acc:NP_001153900]	4.07921	2.02829	-6.59744	5e-05	0.000632667
ENSGALG00000005310	CLSTN2	calsyntenin 2 [Source:HGNC Symbol;Acc:17448]	3.98362	1.99408	-3.08452	5e-05	0.000632667
ENSGALG00000005843	EEF1A	Elongation factor 1-alpha 1 [Source:UniProtKB/Swiss-Prot;Acc:Q90835]	3.91052	1.96736	-3.41575	5e-05	0.000632667
ENSGALG00000000549			3.9021	1.96425	-2.63179	0.00455	0.0273155
ENSGALG00000006221	KIF1A	kinesin family member 1A [Source:HGNC Symbol;Acc:888]	3.83924	1.94082	-2.31825	5e-05	0.000632667
ENSGALG00000004339	PDE8B	phosphodiesterase 8B [Source:HGNC Symbol;Acc:8794]	3.83068	1.9376	-3.95563	5e-05	0.000632667
ENSGALG00000006821	TNMD	tenomodulin [Source:RefSeq peptide;Acc:NP_996868]	3.82375	1.93499	-2.26135	0.0016	0.0120141
ENSGALG00000019233	PLA2G10	Uncharacterized protein [Source:UniProtKB/TrEMBL;Acc:E1C202]	3.81698	1.93243	-2.18987	0.0045	0.0270548
ENSGALG00000010204	KCNC2	potassium voltage-gated channel, Shaw-related subfamily, member 2 [Source:HGNC Symbol;Acc:6234]	3.79547	1.92428	-2.41625	0.0001	0.00119777
ENSGALG00000008591	CACNB2	Uncharacterized protein [Source:UniProtKB/TrEMBL;Acc:E1BZF6]	3.73918	1.90272	-2.82313	5e-05	0.000632667
ENSGALG00000015531	PPP2R2C	protein phosphatase 2, regulatory subunit B, gamma [Source:HGNC Symbol;Acc:9306]	3.73658	1.90172	-3.3647	5e-05	0.000632667
ENSGALG00000014847	MYOM1	myomesin 1, 185kDa [Source:RefSeq peptide;Acc:NP_990290]	3.70903	1.89104	-2.51536	0.0001	0.00119777
ENSGALG00000023626	NTN1	Netrin-1 [Source:UniProtKB/Swiss-Prot;Acc:Q90922]	3.67861	1.87916	-5.32844	5e-05	0.000632667
ENSGALG00000027065			3.66464	1.87367	-2.56326	0.00035	0.00349349
ENSGALG00000008755			3.64869	1.86738	-3.18991	5e-05	0.000632667
ENSGALG00000017168		Uncharacterized protein [Source:UniProtKB/TrEMBL;Acc:F1P0F7]	3.63141	1.86053	-2.40714	0.00695	0.0383806
ENSGALG00000006519	DD1	uncharacterized protein LOC415485 [Source:RefSeq peptide;Acc:NP_001007828]	3.59363	1.84544	-5.56301	5e-05	0.000632667
ENSGALG00000002125	TMOD1	tropomodulin-1 [Source:RefSeq peptide;Acc:NP_990358]	3.55784	1.831	-2.18145	0.00435	0.0262811
ENSGALG00000010474		Uncharacterized protein [Source:UniProtKB/TrEMBL;Acc:E1C110]	3.54703	1.82661	-2.0232	0.00695	0.0383806
ENSGALG00000005265	SYT9	synaptotagmin IX [Source:HGNC Symbol;Acc:19265]	3.49834	1.80667	-2.88363	5e-05	0.000632667
ENSGALG00000002681	HSD17B7	Uncharacterized protein [Source:UniProtKB/TrEMBL;Acc:F1NG69]	3.49088	1.80359	-5.72317	5e-05	0.000632667
ENSGALG00000015094	ZBTB20	zinc finger and BTB domain containing 20 [Source:HGNC Symbol;Acc:13503]	3.48392	1.80071	-2.56259	5e-05	0.000632667
ENSGALG00000009759	SLC16A7	monocarboxylate transporter 2 [Source:RefSeq peptide;Acc:NP_001186533]	3.47774	1.79815	-5.83119	5e-05	0.000632667
ENSGALG00000016675	PAQR8	membrane progestin receptor beta [Source:RefSeq peptide;Acc:NP_001008462]	3.44759	1.78559	-3.28223	5e-05	0.000632667
ENSGALG00000026032			3.41939	1.77374	-3.12098	5e-05	0.000632667
ENSGALG00000009724	GREM1	Gremlin-1 [Source:UniProtKB/Swiss-Prot;Acc:O73755]	3.41011	1.76982	-5.36079	5e-05	0.000632667
ENSGALG00000015382	CHRNA6	neuronal acetylcholine receptor subunit alpha-6 precursor [Source:RefSeq peptide;Acc:NP_990695]	3.34202	1.74072	-1.87192	0.0005	0.00469444
ENSGALG00000023042	CCDC112	coiled-coil domain containing 112 [Source:HGNC Symbol;Acc:28599]	3.31884	1.73068	-2.98741	0.0001	0.00119777
ENSGALG00000011663	FNDC1	fibronectin type III domain containing 1 [Source:HGNC Symbol;Acc:21184]	3.29151	1.71875	-3.9539	5e-05	0.000632667
ENSGALG00000014261	UCH-L1	ubiquitin carboxyl-terminal hydrolase isozyme L1 [Source:RefSeq peptide;Acc:NP_001073681]	3.27256	1.71042	-1.99502	0.00385	0.0239282
ENSGALG00000001130	WBSCR17	Uncharacterized protein [Source:UniProtKB/TrEMBL;Acc:E1BVE9]	3.24935	1.70015	-5.52617	5e-05	0.000632667
ENSGALG00000015544	ALDOB	Fructose-bisphosphate aldolase B [Source:UniProtKB/Swiss-Prot;Acc:P07341]	3.21077	1.68292	-5.45967	5e-05	0.000632667
ENSGALG00000008659	PTPLA	protein tyrosine phosphatase-like (proline instead of catalytic arginine), member A [Source:HGNC Symbol;Acc:9639]	3.19729	1.67685	-3.16694	5e-05	0.000632667
ENSGALG00000015358	MYH15	myosin heavy chain, cardiac muscle isoform [Source:RefSeq peptide;Acc:NP_990097]	3.19428	1.67549	-3.45023	5e-05	0.000632667
ENSGALG00000026396	BG1	uncharacterized protein LOC426940 precursor [Source:RefSeq peptide;Acc:NP_001092825]	3.19337	1.67508	-2.08437	0.0039	0.0241659
ENSGALG00000004820	FAM57A	Uncharacterized protein [Source:UniProtKB/TrEMBL;Acc:F1NFY9]	3.18565	1.67159	-1.91338	0.0013	0.0102088
ENSGALG00000002142	DGKQ	diacylglycerol kinase, theta 110kDa [Source:HGNC Symbol;Acc:2856]	3.18279	1.67029	-4.56786	5e-05	0.000632667
ENSGALG00000020869	FAM126B	Uncharacterized protein [Source:UniProtKB/TrEMBL;Acc:E1BW14]	3.16938	1.6642	-5.10369	5e-05	0.000632667
ENSGALG00000020788	CCDC141	coiled-coil domain containing 141 [Source:HGNC Symbol;Acc:26821]	3.16304	1.66131	-2.15401	0.00045	0.00430694
ENSGALG00000012954	MYO10	myosin X [Source:HGNC Symbol;Acc:7593]	3.15745	1.65876	-4.85282	5e-05	0.000632667
ENSGALG00000012719	GLT8D2	glycosyltransferase 8 domain containing 2 [Source:HGNC Symbol;Acc:24890]	3.14469	1.65292	-2.38553	5e-05	0.000632667
ENSGALG00000017031	TPTE	Uncharacterized protein [Source:UniProtKB/TrEMBL;Acc:E1BUX1]	3.14456	1.65286	-3.1251	5e-05	0.000632667
ENSGALG00000001617	CAMKK1	calcium/calmodulin-dependent protein kinase kinase 1, alpha [Source:HGNC Symbol;Acc:1469]	3.12871	1.64557	-3.34529	5e-05	0.000632667
ENSGALG00000006644	ACSL6	Uncharacterized protein [Source:UniProtKB/TrEMBL;Acc:F1P2G8]	3.11294	1.63828	-2.33179	0.0003	0.00308682
ENSGALG00000000644	NFASC	neurofascin isoform 4 precursor [Source:RefSeq peptide;Acc:NP_001153792]	3.11154	1.63763	-4.03306	5e-05	0.000632667
ENSGALG00000006080	GPC4	Uncharacterized protein [Source:UniProtKB/TrEMBL;Acc:F1NAU1]	3.11051	1.63715	-4.35122	5e-05	0.000632667
ENSGALG00000016654			3.10228	1.63333	-1.83665	0.0022	0.0153428
ENSGALG00000015545	TMEM246	Uncharacterized protein [Source:UniProtKB/TrEMBL;Acc:F1N9A9]	3.09206	1.62857	-5.11338	5e-05	0.000632667
ENSGALG00000014190			3.08645	1.62595	-2.7698	5e-05	0.000632667
ENSGALG00000005722	SEC31B	SEC31 homolog B (S. cerevisiae) [Source:HGNC Symbol;Acc:23197]	3.08337	1.62451	-5.69877	5e-05	0.000632667
ENSGALG00000002053	POR	NADPH--cytochrome P450 reductase [Source:RefSeq peptide;Acc:NP_001182725]	3.06785	1.61723	-4.25334	5e-05	0.000632667
ENSGALG00000016160	BAI1	brain-specific angiogenesis inhibitor 1 [Source:HGNC Symbol;Acc:943]	3.03863	1.60342	-3.10224	5e-05	0.000632667
ENSGALG00000014864	SMPD1	Uncharacterized protein [Source:UniProtKB/TrEMBL;Acc:H9L380]	3.03739	1.60283	-5.33291	5e-05	0.000632667
ENSGALG00000026052			3.0153	1.5923	-3.91373	5e-05	0.000632667
ENSGALG00000010406	TMEM63C	Uncharacterized protein [Source:UniProtKB/TrEMBL;Acc:F1NA48]	3.00828	1.58894	-4.63705	5e-05	0.000632667
ENSGALG00000010718	THSD7A	Uncharacterized protein [Source:UniProtKB/TrEMBL;Acc:F1NED4]	2.97946	1.57505	-3.328	5e-05	0.000632667
ENSGALG00000011200	THBS2	Thrombospondin-2 [Source:UniProtKB/Swiss-Prot;Acc:P35440]	2.96777	1.56938	-5.30713	5e-05	0.000632667
ENSGALG00000003817			2.95834	1.56479	-3.34494	5e-05	0.000632667
ENSGALG00000008628		Uncharacterized protein [Source:UniProtKB/TrEMBL;Acc:F1NLS4]	2.95154	1.56147	-2.01527	0.00225	0.0155683
ENSGALG00000004246	SLC6A4	sodium-dependent serotonin transporter [Source:RefSeq peptide;Acc:NP_998737]	2.93626	1.55398	-4.12472	5e-05	0.000632667
ENSGALG00000014804	THBS4	Uncharacterized protein [Source:UniProtKB/TrEMBL;Acc:F1NBP0]	2.92045	1.54619	-2.91719	5e-05	0.000632667
ENSGALG00000016802		Uncharacterized protein [Source:UniProtKB/TrEMBL;Acc:F1P4Q2]	2.91875	1.54535	-2.32889	0.0002	0.0021913
ENSGALG00000017394	INSIG1	insulin-induced gene 1 protein [Source:RefSeq peptide;Acc:NP_001026137]	2.91295	1.54248	-5.93258	5e-05	0.000632667
ENSGALG00000006059	INSC	inscuteable homolog (Drosophila) [Source:HGNC Symbol;Acc:33116]	2.90361	1.53785	-1.49803	0.0007	0.00620841
ENSGALG00000023919	HS3ST2	heparan sulfate (glucosamine) 3-O-sulfotransferase 2 [Source:HGNC Symbol;Acc:5195]	2.90038	1.53624	-2.03078	0.00095	0.00795125
ENSGALG00000007226	OSTN	osteocrin precursor [Source:RefSeq peptide;Acc:NP_001092078]	2.89321	1.53267	-1.38183	0.00855	0.0449048
ENSGALG00000009158	CDC42BPA	serine/threonine-protein kinase MRCK alpha [Source:RefSeq peptide;Acc:NP_001186372]	2.89102	1.53158	-5.0061	5e-05	0.000632667
ENSGALG00000010179	RFX3	regulatory factor X, 3 (influences HLA class II expression) [Source:HGNC Symbol;Acc:9984]	2.88384	1.52799	-2.48682	0.0002	0.0021913
ENSGALG00000015568	SH3TC1	SH3 domain and tetratricopeptide repeats 1 [Source:HGNC Symbol;Acc:26009]	2.88056	1.52635	-4.20266	5e-05	0.000632667
ENSGALG00000028575			2.84201	1.50691	-4.70877	5e-05	0.000632667
ENSGALG00000000839	WNT11	Protein Wnt-11 [Source:UniProtKB/Swiss-Prot;Acc:P49339]	2.8352	1.50345	-2.2451	0.0001	0.00119777
ENSGALG00000006637	XKRX	Uncharacterized protein [Source:UniProtKB/TrEMBL;Acc:F1P2I0]	2.83072	1.50117	-3.42353	5e-05	0.000632667
ENSGALG00000013311	ANO3	anoctamin-3 isoform 1 [Source:RefSeq peptide;Acc:NP_001186394]	2.82813	1.49985	-2.06737	0.0002	0.0021913
ENSGALG00000014236	ATP8A1	ATPase, aminophospholipid transporter (APLT), class I, type 8A, member 1 [Source:HGNC Symbol;Acc:13531]	2.82181	1.49662	-4.54629	5e-05	0.000632667
ENSGALG00000005887	PXDNL	Uncharacterized protein [Source:UniProtKB/TrEMBL;Acc:E1C0J7]	2.81714	1.49423	-4.46199	5e-05	0.000632667
ENSGALG00000019761	CHAD	Uncharacterized protein [Source:UniProtKB/TrEMBL;Acc:F1NAT8]	2.79754	1.48416	-3.25542	5e-05	0.000632667
ENSGALG00000002121	PLEKHN1	Uncharacterized protein [Source:UniProtKB/TrEMBL;Acc:F1NY73]	2.79609	1.48341	-3.83391	5e-05	0.000632667
ENSGALG00000009480	DOCK4	dedicator of cytokinesis 4 [Source:HGNC Symbol;Acc:19192]	2.79514	1.48292	-5.10202	5e-05	0.000632667
ENSGALG00000016294	HMGCLL1	Uncharacterized protein [Source:UniProtKB/TrEMBL;Acc:E1BU09]	2.79067	1.48061	-2.11444	0.0034	0.0216998
ENSGALG00000008425	MAP1A	microtubule-associated protein 1A [Source:HGNC Symbol;Acc:6835]	2.77347	1.47169	-4.34004	5e-05	0.000632667
ENSGALG00000000874	NDRG4	NDRG family member 4 [Source:HGNC Symbol;Acc:14466]	2.77297	1.47143	-4.51585	5e-05	0.000632667
ENSGALG00000013708	CYB5A	Cytochrome b5 [Source:UniProtKB/Swiss-Prot;Acc:P00174]	2.76801	1.46885	-5.69343	5e-05	0.000632667
ENSGALG00000004860	RASD1	dexamethasone-induced Ras-related protein 1 [Source:RefSeq peptide;Acc:NP_001038101]	2.76194	1.46568	-5.04822	5e-05	0.000632667
ENSGALG00000013247	CCDC83	coiled-coil domain containing 83 [Source:HGNC Symbol;Acc:28535]	2.76142	1.46541	-2.66931	0.0005	0.00469444
ENSGALG00000011521	FAM198A	Uncharacterized protein [Source:UniProtKB/TrEMBL;Acc:F1NZ20]	2.7606	1.46498	-2.00487	0.0015	0.0114798
ENSGALG00000028949	CORO6	coronin 6 [Source:HGNC Symbol;Acc:21356]	2.76016	1.46475	-1.67466	0.0066	0.036777
ENSGALG00000009995	AKAP6	A kinase (PRKA) anchor protein 6 [Source:HGNC Symbol;Acc:376]	2.75805	1.46365	-2.37174	5e-05	0.000632667
ENSGALG00000005180	COL11A1	collagen, type XI, alpha 1 [Source:HGNC Symbol;Acc:2186]	2.75188	1.46042	-3.77049	5e-05	0.000632667
ENSGALG00000010663	TTC8	Uncharacterized protein [Source:UniProtKB/TrEMBL;Acc:E1C4G5]	2.75114	1.46003	-4.36833	5e-05	0.000632667
ENSGALG00000003980	IQCA1	IQ motif containing with AAA domain 1 [Source:HGNC Symbol;Acc:26195]	2.73083	1.44934	-1.84538	0.0022	0.0153428
ENSGALG00000013200	GABBR2	Uncharacterized protein [Source:UniProtKB/TrEMBL;Acc:F1NMD2]	2.72142	1.44436	-1.82246	0.00075	0.0065483
ENSGALG00000009176	TTBK2	Uncharacterized protein [Source:UniProtKB/TrEMBL;Acc:E1BWR4]	2.71501	1.44096	-3.14197	5e-05	0.000632667
ENSGALG00000015193	CCDC80	coiled-coil domain-containing protein 80 precursor [Source:RefSeq peptide;Acc:NP_989762]	2.71434	1.4406	-4.07938	5e-05	0.000632667
ENSGALG00000002655	ITGAV	integrin alpha-V precursor [Source:RefSeq peptide;Acc:NP_990770]	2.70996	1.43827	-4.72292	5e-05	0.000632667
ENSGALG00000026468	CHSY1	chondroitin sulfate synthase 1 [Source:HGNC Symbol;Acc:17198]	2.69867	1.43225	-5.32109	5e-05	0.000632667
ENSGALG00000015057	DDO	Uncharacterized protein [Source:UniProtKB/TrEMBL;Acc:E1C9D0]	2.69223	1.4288	-1.69876	0.00345	0.0219508
ENSGALG00000011099	FAP	fibroblast activation protein, alpha [Source:RefSeq peptide;Acc:NP_001180568]	2.68487	1.42485	-5.04742	5e-05	0.000632667
ENSGALG00000028285	SYPL2	synaptophysin-like 2 [Source:HGNC Symbol;Acc:27638]	2.67159	1.4177	-1.95437	0.00125	0.0099172
ENSGALG00000014999	MAP1B	Uncharacterized protein [Source:UniProtKB/TrEMBL;Acc:E1C1Q2]	2.6673	1.41538	-4.47546	5e-05	0.000632667
ENSGALG00000009689	PON2	serum paraoxonase/arylesterase 2 precursor [Source:RefSeq peptide;Acc:NP_001188397]	2.66564	1.41448	-3.45287	5e-05	0.000632667
ENSGALG00000015597	CPZ	carboxypeptidase Z precursor [Source:RefSeq peptide;Acc:NP_989909]	2.63384	1.39717	-3.47784	5e-05	0.000632667
ENSGALG00000003065	APBA2BP	N-terminal EF-hand calcium-binding protein 3 [Source:RefSeq peptide;Acc:NP_001026021]	2.63346	1.39696	-4.31491	5e-05	0.000632667
ENSGALG00000006886	DACH2	dachshund homolog 2 [Source:RefSeq peptide;Acc:NP_990126]	2.62963	1.39486	-2.88145	5e-05	0.000632667
ENSGALG00000008306	FGL2	fibroleukin precursor [Source:RefSeq peptide;Acc:NP_001072954]	2.62641	1.39309	-3.49026	5e-05	0.000632667
ENSGALG00000006588	FAM211B	Uncharacterized protein [Source:UniProtKB/TrEMBL;Acc:E1BUD5]	2.6213	1.39028	-1.83095	0.0008	0.00690182
ENSGALG00000015659	PI15	Peptidase inhibitor 15 [Source:UniProtKB/Swiss-Prot;Acc:Q98ST6]	2.61116	1.38469	-2.64623	5e-05	0.000632667
ENSGALG00000029083	NXPH2	neurexophilin 2 [Source:HGNC Symbol;Acc:8076]	2.60765	1.38275	-2.4533	0.0001	0.00119777
ENSGALG00000011289	NKIRAS1	Uncharacterized protein [Source:UniProtKB/TrEMBL;Acc:E1BRD6]	2.60595	1.38181	-2.15446	0.0056	0.0322687
ENSGALG00000007182	C3ORF14	Uncharacterized protein [Source:UniProtKB/TrEMBL;Acc:E1C3D4]	2.59019	1.37306	-1.92126	0.0098	0.0499185
ENSGALG00000004729	SLC7A10	Uncharacterized protein [Source:UniProtKB/TrEMBL;Acc:F1NHE4]	2.58815	1.37192	-1.76957	0.0027	0.0180934
ENSGALG00000001608	UNC5D	Uncharacterized protein [Source:UniProtKB/TrEMBL;Acc:F1NLK5]	2.58109	1.36798	-1.64531	0.0039	0.0241659
ENSGALG00000003033	STXBP4	Uncharacterized protein [Source:UniProtKB/TrEMBL;Acc:F1NAH3]	2.58105	1.36796	-4.01101	5e-05	0.000632667
ENSGALG00000007710		Uncharacterized protein [Source:UniProtKB/TrEMBL;Acc:E1C536]	2.56852	1.36094	-4.05075	5e-05	0.000632667
ENSGALG00000009676	METTL5	Uncharacterized protein [Source:UniProtKB/TrEMBL;Acc:F1NZ60]	2.55989	1.35608	-1.60079	0.0028	0.0186521
ENSGALG00000007966	PGAP1	post-GPI attachment to proteins 1 [Source:HGNC Symbol;Acc:25712]	2.55314	1.35227	-3.06614	5e-05	0.000632667
ENSGALG00000000402	LOXL2	Lysyl oxidase homolog 2 [Source:UniProtKB/Swiss-Prot;Acc:E1C3U7]	2.53293	1.34081	-2.67636	5e-05	0.000632667
ENSGALG00000028140	CNTFR	Ciliary neurotrophic factor receptor subunit alpha [Source:UniProtKB/Swiss-Prot;Acc:P51641]	2.53207	1.34032	-3.57597	5e-05	0.000632667
ENSGALG00000028116			2.52997	1.33912	-2.16991	0.0095	0.0488136
ENSGALG00000027353	C10orf71	chromosome 10 open reading frame 71 [Source:HGNC Symbol;Acc:26973]	2.52157	1.33432	-1.71725	0.0015	0.0114798
ENSGALG00000007993	DCX	doublecortin [Source:RefSeq peptide;Acc:NP_989666]	2.50236	1.32329	-3.2382	5e-05	0.000632667
ENSGALG00000006724			2.49831	1.32095	-3.39351	5e-05	0.000632667
ENSGALG00000002325	IGFALS	Uncharacterized protein [Source:UniProtKB/TrEMBL;Acc:F1NI07]	2.4898	1.31603	-4.57839	5e-05	0.000632667
ENSGALG00000004960	FBN1	Uncharacterized protein [Source:UniProtKB/TrEMBL;Acc:F1NJR3]	2.4831	1.31214	-2.37208	5e-05	0.000632667
ENSGALG00000000498	ACE	angiotensin-converting enzyme precursor [Source:RefSeq peptide;Acc:NP_001161204]	2.46511	1.30165	-4.46121	5e-05	0.000632667
ENSGALG00000006000	ADAMTS2	Uncharacterized protein [Source:UniProtKB/TrEMBL;Acc:F1N9Z1]	2.46316	1.30051	-2.84915	5e-05	0.000632667
ENSGALG00000011170	WIPF3	WAS/WASL interacting protein family, member 3 [Source:HGNC Symbol;Acc:22004]	2.46021	1.29878	-3.51671	5e-05	0.000632667
ENSGALG00000008060	PRKAR2B	protein kinase, cAMP-dependent, regulatory, type II, beta [Source:HGNC Symbol;Acc:9392]	2.45835	1.29769	-5.74985	5e-05	0.000632667
ENSGALG00000007128	SH3BGRL	SH3 domain-binding glutamic acid-rich-like protein [Source:RefSeq peptide;Acc:NP_001012592]	2.45571	1.29614	-3.0124	5e-05	0.000632667
ENSGALG00000008018	SNAI1	snail homolog 1 [Source:RefSeq peptide;Acc:NP_990473]	2.4472	1.29113	-2.743	5e-05	0.000632667
ENSGALG00000015390	HOOK3	hook microtubule-tethering protein 3 [Source:HGNC Symbol;Acc:23576]	2.44379	1.28912	-4.45082	5e-05	0.000632667
ENSGALG00000026694	BAALC	Uncharacterized protein [Source:UniProtKB/TrEMBL;Acc:E1BSF4]	2.44198	1.28805	-1.60782	0.0052	0.0303752
ENSGALG00000010775	FMN2	formin 2 [Source:HGNC Symbol;Acc:14074]	2.43655	1.28484	-1.4256	0.00505	0.0296958
ENSGALG00000023542	ALPL	alkaline phosphatase, liver/bone/kidney [Source:HGNC Symbol;Acc:438]	2.43628	1.28468	-2.92032	5e-05	0.000632667
ENSGALG00000009173	GFRA1	GDNF family receptor alpha-1 [Source:UniProtKB/Swiss-Prot;Acc:O13156]	2.43495	1.28389	-1.69794	0.00175	0.0128205
ENSGALG00000008945	NEXN	nexilin (F actin binding protein) [Source:HGNC Symbol;Acc:29557]	2.43382	1.28322	-3.37539	5e-05	0.000632667
ENSGALG00000015795	ADAMTS5	ADAM metallopeptidase with thrombospondin type 1 motif, 5 [Source:HGNC Symbol;Acc:221]	2.43137	1.28177	-4.62388	5e-05	0.000632667
ENSGALG00000016286	CXORF21	Uncharacterized protein [Source:UniProtKB/TrEMBL;Acc:E1BU28]	2.41907	1.27445	-1.78224	0.0055	0.0318113
ENSGALG00000022800	KCNB2	potassium voltage-gated channel, Shab-related subfamily, member 2 [Source:HGNC Symbol;Acc:6232]	2.41142	1.26988	-2.81601	5e-05	0.000632667
ENSGALG00000004274	CDERMO-1	twist-related protein 2 [Source:RefSeq peptide;Acc:NP_990010]	2.40909	1.26849	-4.56521	5e-05	0.000632667
ENSGALG00000027707	ESM1	endothelial cell-specific molecule 1 [Source:HGNC Symbol;Acc:3466]	2.38332	1.25297	-3.10739	5e-05	0.000632667
ENSGALG00000007837	KAZALD1	Uncharacterized protein [Source:UniProtKB/TrEMBL;Acc:F1NLB5]	2.38224	1.25232	-3.12663	5e-05	0.000632667
ENSGALG00000014930	ENC1	ectodermal-neural cortex 1 (with BTB domain) [Source:HGNC Symbol;Acc:3345]	2.38024	1.25111	-3.88822	5e-05	0.000632667
ENSGALG00000028041	DKK2	Uncharacterized protein [Source:UniProtKB/TrEMBL;Acc:E1C8N7]	2.37963	1.25074	-1.88629	0.00035	0.00349349
ENSGALG00000011086	ACTA1	Actin, alpha skeletal muscle [Source:UniProtKB/Swiss-Prot;Acc:P68139]	2.37944	1.25062	-3.2843	5e-05	0.000632667
ENSGALG00000001716	C15ORF59	Uncharacterized protein [Source:UniProtKB/TrEMBL;Acc:F1NIC9]	2.37823	1.24989	-1.60762	0.00935	0.0482438
ENSGALG00000007104	LRRC15	leucine rich repeat containing 15 [Source:HGNC Symbol;Acc:20818]	2.37359	1.24707	-3.78837	5e-05	0.000632667
ENSGALG00000003677	NTNG2	netrin G2 [Source:HGNC Symbol;Acc:14288]	2.37219	1.24622	-3.54632	5e-05	0.000632667
ENSGALG00000023881	PLXDC1	plexin domain containing 1 [Source:HGNC Symbol;Acc:20945]	2.3668	1.24294	-4.15439	5e-05	0.000632667
ENSGALG00000012594	NTRK2	neurotrophic tyrosine kinase, receptor, type 2 [Source:HGNC Symbol;Acc:8032]	2.36592	1.2424	-2.28394	5e-05	0.000632667
ENSGALG00000001026	EPB41L1	erythrocyte membrane protein band 4.1-like 1 [Source:HGNC Symbol;Acc:3378]	2.36556	1.24218	-3.05348	5e-05	0.000632667
ENSGALG00000014072	TSPAN18	tetraspanin-18 [Source:RefSeq peptide;Acc:NP_990132]	2.36426	1.24139	-5.18486	5e-05	0.000632667
ENSGALG00000015554			2.35881	1.23806	-2.78452	5e-05	0.000632667
ENSGALG00000001795	GFRA2	GDNF family receptor alpha-2 precursor [Source:RefSeq peptide;Acc:NP_990432]	2.35375	1.23496	-3.81152	5e-05	0.000632667
ENSGALG00000021685	SERINC2	serine incorporator 2 precursor [Source:RefSeq peptide;Acc:NP_001026061]	2.34858	1.23179	-1.76773	0.0015	0.0114798
ENSGALG00000025972			2.34783	1.23133	-5.15259	5e-05	0.000632667
ENSGALG00000014668	MCTP1	multiple C2 domains, transmembrane 1 [Source:HGNC Symbol;Acc:26183]	2.34244	1.22801	-2.44667	0.0003	0.00308682
ENSGALG00000005914			2.34052	1.22683	-4.05275	5e-05	0.000632667
ENSGALG00000021972	PLIN5	Uncharacterized protein [Source:UniProtKB/TrEMBL;Acc:H9L1F4]	2.33913	1.22597	-4.29009	5e-05	0.000632667
ENSGALG00000016800	C2ORF40	Uncharacterized protein [Source:UniProtKB/TrEMBL;Acc:F1P4Q3]	2.33858	1.22563	-3.45507	5e-05	0.000632667
ENSGALG00000014779	SPAG17	sperm associated antigen 17 [Source:HGNC Symbol;Acc:26620]	2.33521	1.22355	-2.10484	5e-05	0.000632667
ENSGALG00000016899	DCT	L-dopachrome tautomerase precursor [Source:RefSeq peptide;Acc:NP_990266]	2.32989	1.22026	-1.50269	0.0063	0.0354253
ENSGALG00000012004	PRSS12	Uncharacterized protein [Source:UniProtKB/TrEMBL;Acc:F1NH25]	2.32914	1.2198	-2.01697	0.0006	0.00545885
ENSGALG00000021074	MYOC	myocilin, trabecular meshwork inducible glucocorticoid response [Source:HGNC Symbol;Acc:7610]	2.32576	1.2177	-3.6308	5e-05	0.000632667
ENSGALG00000016905	SLITRK1	Uncharacterized protein [Source:UniProtKB/TrEMBL;Acc:F1NZH0]	2.32347	1.21628	-1.55511	0.0066	0.036777
ENSGALG00000000558	SLC1A6	solute carrier family 1 (high affinity aspartate/glutamate transporter), member 6 [Source:HGNC Symbol;Acc:10944]	2.31985	1.21403	-4.41758	5e-05	0.000632667
ENSGALG00000014258	LIMCH1	Uncharacterized protein [Source:UniProtKB/TrEMBL;Acc:F1NIU4]	2.31789	1.21281	-4.12875	5e-05	0.000632667
ENSGALG00000028444	TMEM178B	transmembrane protein 178-like precursor [Source:RefSeq peptide;Acc:NP_001182205]	2.31512	1.21109	-1.47814	0.0093	0.0481065
ENSGALG00000017086	MTUS2	microtubule associated tumor suppressor candidate 2 [Source:HGNC Symbol;Acc:20595]	2.30908	1.20732	-2.78101	5e-05	0.000632667
ENSGALG00000010049	PTPRB	protein tyrosine phosphatase, receptor type, B [Source:HGNC Symbol;Acc:9665]	2.30526	1.20493	-4.15067	5e-05	0.000632667
ENSGALG00000005539	ITM2C	Uncharacterized protein [Source:UniProtKB/TrEMBL;Acc:F1NRF2]	2.30493	1.20472	-2.21361	0.0001	0.00119777
ENSGALG00000014776	TBX15	T-box 15 [Source:HGNC Symbol;Acc:11594]	2.30397	1.20412	-1.43605	0.00875	0.0457798
ENSGALG00000021345	B3GNT9	Uncharacterized protein [Source:UniProtKB/TrEMBL;Acc:F1NIE6]	2.30218	1.203	-4.68557	5e-05	0.000632667
ENSGALG00000026473	CHST11	carbohydrate (chondroitin 4) sulfotransferase 11 [Source:HGNC Symbol;Acc:17422]	2.30017	1.20174	-2.88367	5e-05	0.000632667
ENSGALG00000012177	NCKAP5	NCK-associated protein 5 [Source:HGNC Symbol;Acc:29847]	2.29722	1.19989	-3.07801	5e-05	0.000632667
ENSGALG00000000899	PSD2	Uncharacterized protein [Source:UniProtKB/TrEMBL;Acc:F1NE77]	2.2967	1.19956	-2.59744	5e-05	0.000632667
ENSGALG00000011137	CREB5	Uncharacterized protein [Source:UniProtKB/TrEMBL;Acc:F1NCD2]	2.2956	1.19887	-2.18656	0.0002	0.0021913
ENSGALG00000003551	PRELP	Uncharacterized protein [Source:UniProtKB/TrEMBL;Acc:E1C7T4]	2.2932	1.19736	-2.75579	5e-05	0.000632667
ENSGALG00000007564			2.28816	1.19419	-3.70037	5e-05	0.000632667
ENSGALG00000015148	ANXA1	annexin A1 [Source:RefSeq peptide;Acc:NP_996789]	2.28663	1.19322	-3.54038	5e-05	0.000632667
ENSGALG00000001370	ADAMTS8	ADAM metallopeptidase with thrombospondin type 1 motif, 8 [Source:HGNC Symbol;Acc:224]	2.2683	1.18161	-3.46867	5e-05	0.000632667
ENSGALG00000004464	SDK2	protein sidekick-2 [Source:RefSeq peptide;Acc:NP_989869]	2.26263	1.178	-3.47972	5e-05	0.000632667
ENSGALG00000016202	HSF2BP	Uncharacterized protein [Source:UniProtKB/TrEMBL;Acc:F1NKF0]	2.2625	1.17792	-2.61139	5e-05	0.000632667
ENSGALG00000004150	MYO1E	myosin IE [Source:HGNC Symbol;Acc:7599]	2.23726	1.16173	-3.85248	5e-05	0.000632667
ENSGALG00000015898	MYO6	myosin-VI [Source:RefSeq peptide;Acc:NP_990066]	2.23656	1.16128	-3.83817	5e-05	0.000632667
ENSGALG00000005797	COL20A1	collagen alpha-1(XX) chain precursor [Source:RefSeq peptide;Acc:NP_001004392]	2.21994	1.15052	-3.84745	5e-05	0.000632667
ENSGALG00000015058	PTPRD	protein tyrosine phosphatase, receptor type, D [Source:HGNC Symbol;Acc:9668]	2.21883	1.1498	-2.4057	5e-05	0.000632667
ENSGALG00000017065	STARD13	StAR-related lipid transfer (START) domain containing 13 [Source:HGNC Symbol;Acc:19164]	2.2082	1.14287	-4.01888	5e-05	0.000632667
ENSGALG00000026875	C1orf170	chromosome 1 open reading frame 170 [Source:HGNC Symbol;Acc:28208]	2.20534	1.141	-2.12601	5e-05	0.000632667
ENSGALG00000010163	LGR5	Uncharacterized protein [Source:UniProtKB/TrEMBL;Acc:E1C2F8]	2.20199	1.13881	-3.66812	5e-05	0.000632667
ENSGALG00000014069	TP53I11	Uncharacterized protein [Source:UniProtKB/TrEMBL;Acc:F1NS21]	2.19952	1.13719	-3.88147	5e-05	0.000632667
ENSGALG00000028238			2.19617	1.13499	-2.34855	5e-05	0.000632667
ENSGALG00000005812		Uncharacterized protein [Source:UniProtKB/TrEMBL;Acc:E1C3C3]	2.19079	1.13145	-3.87125	5e-05	0.000632667
ENSGALG00000027067	C1QTNF6	Uncharacterized protein [Source:UniProtKB/TrEMBL;Acc:F1NE01]	2.18874	1.1301	-3.4454	5e-05	0.000632667
ENSGALG00000000769		Uncharacterized protein [Source:UniProtKB/TrEMBL;Acc:F1NVC7]	2.18628	1.12848	-2.20523	0.00065	0.00584053
ENSGALG00000004508	EYA2	eyes absent homolog 2 [Source:RefSeq peptide;Acc:NP_990246]	2.18533	1.12785	-2.6706	5e-05	0.000632667
ENSGALG00000027521	ANKRD33B	ankyrin repeat domain 33B [Source:HGNC Symbol;Acc:35240]	2.18489	1.12756	-1.54414	0.0036	0.022741
ENSGALG00000011264	SULF1	N-acetylglucosamine-6-sulfatase [Source:UniProtKB/TrEMBL;Acc:F1JYB3]	2.17816	1.12311	-3.67523	5e-05	0.000632667
ENSGALG00000003135	CHANK3	Ankyrin 3; Uncharacterized protein [Source:UniProtKB/TrEMBL;Acc:Q90717]	2.1751	1.12108	-3.73911	5e-05	0.000632667
ENSGALG00000003923	COL6A3	collagen alpha-3(VI) chain precursor [Source:RefSeq peptide;Acc:NP_990865]	2.17469	1.12081	-1.82754	0.00045	0.00430694
ENSGALG00000012106	SCTR	secretin receptor precursor [Source:RefSeq peptide;Acc:NP_001165013]	2.17448	1.12067	-1.68026	0.00115	0.0092608
ENSGALG00000028774	S100A10	Protein S100-A10 [Source:UniProtKB/Swiss-Prot;Acc:P27003]	2.17288	1.11961	-28.9774	5e-05	0.000632667
ENSGALG00000016630	EXTL3	Uncharacterized protein [Source:UniProtKB/TrEMBL;Acc:F1NGB8]	2.17083	1.11825	-3.45128	5e-05	0.000632667
ENSGALG00000007048	DMN	synemin [Source:RefSeq peptide;Acc:NP_990140]	2.16259	1.11276	-4.03291	5e-05	0.000632667
ENSGALG00000014972	LRRC58	leucine rich repeat containing 58 [Source:HGNC Symbol;Acc:26968]	2.15493	1.10764	-3.68847	5e-05	0.000632667
ENSGALG00000011209	EVL	ena/VASP-like protein [Source:RefSeq peptide;Acc:NP_001006487]	2.15176	1.10552	-3.95082	5e-05	0.000632667
ENSGALG00000005438	PARVA	Uncharacterized protein [Source:UniProtKB/TrEMBL;Acc:F1P5V9]	2.14613	1.10174	-3.93228	5e-05	0.000632667
ENSGALG00000015425	LPL	Lipoprotein lipase [Source:UniProtKB/Swiss-Prot;Acc:P11602]	2.14509	1.10104	-1.66719	0.00315	0.0205182
ENSGALG00000002667	OLFML2B	olfactomedin-like 2B [Source:HGNC Symbol;Acc:24558]	2.1449	1.10091	-3.03832	5e-05	0.000632667
ENSGALG00000019509	CCDC102B	coiled-coil domain containing 102B [Source:HGNC Symbol;Acc:26295]	2.14055	1.09798	-1.93336	0.0034	0.0216998
ENSGALG00000012710	NCS1	Neuronal calcium sensor 1 [Source:UniProtKB/Swiss-Prot;Acc:P62167]	2.13966	1.09738	-2.39404	0.00105	0.00861293
ENSGALG00000014433	RETSAT	retinol saturase (all-trans-retinol 13,14-reductase) [Source:HGNC Symbol;Acc:25991]	2.13855	1.09663	-2.0775	0.0001	0.00119777
ENSGALG00000022871	HHLA2	Uncharacterized protein [Source:UniProtKB/TrEMBL;Acc:E1C1P7]	2.13692	1.09553	-4.17639	5e-05	0.000632667
ENSGALG00000004073	TET1	Uncharacterized protein [Source:UniProtKB/TrEMBL;Acc:E1BYY9]	2.13578	1.09476	-2.91038	5e-05	0.000632667
ENSGALG00000007628	PMEPA1	transmembrane prostate androgen-induced protein [Source:RefSeq peptide;Acc:NP_001026663]	2.13509	1.0943	-3.33906	5e-05	0.000632667
ENSGALG00000012116	EEPD1	Uncharacterized protein [Source:UniProtKB/TrEMBL;Acc:F1NF75]	2.13424	1.09372	-3.95807	5e-05	0.000632667
ENSGALG00000006126	COL6A2	Collagen alpha-2(VI) chain [Source:UniProtKB/Swiss-Prot;Acc:P15988]	2.12741	1.0891	-1.46243	0.0049	0.0289102
ENSGALG00000011275	DEPDC1	DEP domain-containing protein 1A [Source:RefSeq peptide;Acc:NP_001012946]	2.12647	1.08846	-2.42653	0.0001	0.00119777
ENSGALG00000002480	ALPK3	alpha-kinase 3 [Source:HGNC Symbol;Acc:17574]	2.12561	1.08788	-1.65414	0.00255	0.0173809
ENSGALG00000029151	ISLR2	uncharacterized protein LOC429941 precursor [Source:RefSeq peptide;Acc:NP_001038132]	2.12132	1.08496	-1.70612	0.0034	0.0216998
ENSGALG00000016026	C20orf194	chromosome 20 open reading frame 194 [Source:HGNC Symbol;Acc:17721]	2.12092	1.08469	-3.05191	5e-05	0.000632667
ENSGALG00000028479			2.11559	1.08106	-3.29824	0.0002	0.0021913
ENSGALG00000008043	CORO2B	coronin, actin binding protein, 2B [Source:HGNC Symbol;Acc:2256]	2.11237	1.07886	-2.1162	0.00015	0.00171347
ENSGALG00000004530	MMD2	monocyte to macrophage differentiation-associated 2 [Source:HGNC Symbol;Acc:30133]	2.10979	1.0771	-1.80455	0.00315	0.0205182
ENSGALG00000017204	SESN3	Uncharacterized protein [Source:UniProtKB/TrEMBL;Acc:F1NYM5]	2.10122	1.07123	-3.80184	5e-05	0.000632667
ENSGALG00000027267			2.10117	1.07119	-1.92046	0.0005	0.00469444
ENSGALG00000000560	PI16	Uncharacterized protein [Source:UniProtKB/TrEMBL;Acc:F1NL81]	2.10061	1.07081	-3.5659	5e-05	0.000632667
ENSGALG00000014189	SULT4A1	sulfotransferase family 4A, member 1 [Source:HGNC Symbol;Acc:14903]	2.09753	1.06869	-3.30325	5e-05	0.000632667
ENSGALG00000020342	ABHD12B	abhydrolase domain containing 12B [Source:HGNC Symbol;Acc:19837]	2.0921	1.06495	-2.11378	5e-05	0.000632667
ENSGALG00000001527	VWA1	von Willebrand factor A domain containing 1 [Source:HGNC Symbol;Acc:30910]	2.09187	1.06479	-3.25586	5e-05	0.000632667
ENSGALG00000021838			2.08929	1.06301	-9.36346	5e-05	0.000632667
ENSGALG00000015556	AFAP1	actin filament-associated protein 1 isoform b [Source:RefSeq peptide;Acc:NP_001128120]	2.08908	1.06287	-3.10632	5e-05	0.000632667
ENSGALG00000014907	DCBLD1	discoidin, CUB and LCCL domain containing 1 [Source:HGNC Symbol;Acc:21479]	2.08807	1.06217	-2.21171	0.00015	0.00171347
ENSGALG00000003546	FMOD	fibromodulin precursor [Source:RefSeq peptide;Acc:NP_990298]	2.08761	1.06185	-2.81887	5e-05	0.000632667
ENSGALG00000015469	IGSF3	immunoglobulin superfamily, member 3 [Source:HGNC Symbol;Acc:5950]	2.0869	1.06136	-3.7169	5e-05	0.000632667
ENSGALG00000009105	DPP7	Uncharacterized protein [Source:UniProtKB/TrEMBL;Acc:E1BZ81]	2.08609	1.0608	-3.84367	5e-05	0.000632667
ENSGALG00000004841	APLNR	apelin receptor [Source:HGNC Symbol;Acc:339]	2.0858	1.0606	-2.93965	5e-05	0.000632667
ENSGALG00000016071	CTHRC1	collagen triple helix repeat containing 1 [Source:HGNC Symbol;Acc:18831]	2.07901	1.0559	-2.06137	0.00625	0.0351923
ENSGALG00000014648	CETN3	centrin, EF-hand protein, 3 [Source:HGNC Symbol;Acc:1868]	2.07762	1.05493	-4.81689	5e-05	0.000632667
ENSGALG00000015293	TMEM45A	Uncharacterized protein [Source:UniProtKB/TrEMBL;Acc:F1NNG2]	2.07557	1.05351	-1.87324	0.0001	0.00119777
ENSGALG00000007839	NCAM1	neural cell adhesion molecule 1 precursor [Source:RefSeq peptide;Acc:NP_001122300]	2.07421	1.05256	-2.80767	5e-05	0.000632667
ENSGALG00000007758	OSBP2	oxysterol binding protein 2 [Source:HGNC Symbol;Acc:8504]	2.07171	1.05082	-3.17595	5e-05	0.000632667
ENSGALG00000009388	SUSD4	Uncharacterized protein [Source:UniProtKB/TrEMBL;Acc:F1P041]	2.0707	1.05012	-1.93797	0.00155	0.0117243
ENSGALG00000007069	ADAMTS17	ADAM metallopeptidase with thrombospondin type 1 motif, 17 [Source:HGNC Symbol;Acc:17109]	2.06967	1.0494	-1.5846	0.0067	0.0372837
ENSGALG00000007543	PGO2	Primglo2; Uncharacterized protein [Source:UniProtKB/TrEMBL;Acc:Q4R1K1]	2.06834	1.04847	-3.34114	5e-05	0.000632667
ENSGALG00000002763	FRZB	secreted frizzled-related protein 3 precursor [Source:RefSeq peptide;Acc:NP_990103]	2.06603	1.04686	-3.42887	5e-05	0.000632667
ENSGALG00000026896			2.06548	1.04648	-2.31015	0.0016	0.0120141
ENSGALG00000001857	FAM132A	Uncharacterized protein [Source:UniProtKB/TrEMBL;Acc:F1NFM9]	2.06235	1.04429	-1.85453	0.0008	0.00690182
ENSGALG00000004106	DHCR7	7-dehydrocholesterol reductase [Source:RefSeq peptide;Acc:NP_001186419]	2.05028	1.03582	-3.19058	5e-05	0.000632667
ENSGALG00000005204			2.04897	1.0349	-4.06225	5e-05	0.000632667
ENSGALG00000015053	GLDC	glycine dehydrogenase [Source:RefSeq peptide;Acc:NP_989653]	2.0472	1.03365	-2.62056	5e-05	0.000632667
ENSGALG00000002709	MYO1C	myosin-Ic [Source:RefSeq peptide;Acc:NP_001006220]	2.04589	1.03273	-2.83389	5e-05	0.000632667
ENSGALG00000006560	SEMA3A	semaphorin-3A [Source:RefSeq peptide;Acc:NP_990308]	2.0454	1.03238	-2.80766	5e-05	0.000632667
ENSGALG00000015725	FGFRL1	Fibroblast growth factor receptor-like 1 [Source:UniProtKB/Swiss-Prot;Acc:Q7T2H2]	2.04354	1.03107	-3.22706	5e-05	0.000632667
ENSGALG00000028069	WNT16	Protein Wnt [Source:UniProtKB/TrEMBL;Acc:Q3L248]	2.03623	1.0259	-1.38385	0.0096	0.0492045
ENSGALG00000001242			2.03162	1.02263	-2.77707	5e-05	0.000632667
ENSGALG00000011609	ABTB2	ankyrin repeat and BTB (POZ) domain containing 2 [Source:HGNC Symbol;Acc:23842]	2.03051	1.02184	-1.45382	0.0075	0.0405644
ENSGALG00000027471	MFAP5	Uncharacterized protein [Source:UniProtKB/TrEMBL;Acc:F1NIR2]	2.02798	1.02004	-2.13521	5e-05	0.000632667
ENSGALG00000001532	WNT2B	protein Wnt-2b [Source:RefSeq peptide;Acc:NP_989667]	2.02719	1.01948	-1.85696	0.0028	0.0186521
ENSGALG00000022875	MOG	Uncharacterized protein [Source:UniProtKB/TrEMBL;Acc:E1C107]	2.02567	1.0184	-2.23843	0.00035	0.00349349
ENSGALG00000002747	FASN	fatty acid synthase [Source:RefSeq peptide;Acc:NP_990486]	2.02399	1.0172	-2.28419	5e-05	0.000632667
ENSGALG00000003201			2.02385	1.0171	-2.11124	5e-05	0.000632667
ENSGALG00000011288	DACT2	dishevelled-binding antagonist of beta-catenin 2 [Source:HGNC Symbol;Acc:21231]	2.02263	1.01623	-3.53907	5e-05	0.000632667
ENSGALG00000013098	MGST1	microsomal glutathione S-transferase 1 [Source:RefSeq peptide;Acc:NP_001129022]	2.02141	1.01536	-4.30655	5e-05	0.000632667
ENSGALG00000011483	BRP44L	brain protein 44-like protein [Source:RefSeq peptide;Acc:NP_001026695]	2.01868	1.01341	-3.5845	5e-05	0.000632667
ENSGALG00000011994	SYNPO2	synaptopodin 2 [Source:HGNC Symbol;Acc:17732]	2.01641	1.01179	-3.06601	5e-05	0.000632667
ENSGALG00000009360	CAPN2	calpain-2 catalytic subunit precursor [Source:RefSeq peptide;Acc:NP_990411]	2.00726	1.00523	-2.05919	5e-05	0.000632667
ENSGALG00000003640	FAM20C	family with sequence similarity 20, member C [Source:HGNC Symbol;Acc:22140]	2.00553	1.00398	-3.58806	5e-05	0.000632667
ENSGALG00000003665	PIGS	Uncharacterized protein [Source:UniProtKB/TrEMBL;Acc:F1NSL8]	2.00262	1.00189	-3.24491	5e-05	0.000632667
ENSGALG00000003316	FMO6P	flavin containing monooxygenase 6 pseudogene [Source:RefSeq peptide;Acc:NP_989910]	1.99155	0.993889	-2.49979	5e-05	0.000632667
ENSGALG00000010795	ISPD	isoprenoid synthase domain containing [Source:HGNC Symbol;Acc:37276]	1.9903	0.992989	-1.62801	0.0017	0.0125586
ENSGALG00000007715	FBXW4	Uncharacterized protein [Source:UniProtKB/TrEMBL;Acc:F1NTI0]	1.98812	0.991403	-3.5689	5e-05	0.000632667
ENSGALG00000017436	ARL6IP5	PRA1 family protein 3 [Source:UniProtKB/Swiss-Prot;Acc:Q5F433]	1.97485	0.981741	-3.25722	5e-05	0.000632667
ENSGALG00000006198	LSS	lanosterol synthase [Source:RefSeq peptide;Acc:NP_001006514]	1.97439	0.981409	-2.73656	5e-05	0.000632667
ENSGALG00000009429	RXFP1	relaxin/insulin-like family peptide receptor 1 [Source:HGNC Symbol;Acc:19718]	1.97258	0.980084	-2.81967	5e-05	0.000632667
ENSGALG00000017183	MMP13	Uncharacterized protein [Source:UniProtKB/TrEMBL;Acc:F1NZ56]	1.97137	0.979197	-1.82403	0.00155	0.0117243
ENSGALG00000006796	SRPX2	sushi-repeat containing protein, X-linked 2 [Source:HGNC Symbol;Acc:30668]	1.97106	0.978974	-2.51966	0.0001	0.00119777
ENSGALG00000006190	FHL1	four and a half LIM domains 1 [Source:HGNC Symbol;Acc:3702]	1.96832	0.976966	-4.02104	5e-05	0.000632667
ENSGALG00000020067	VASH2	vasohibin 2 [Source:HGNC Symbol;Acc:25723]	1.96334	0.973311	-1.8909	0.0026	0.0176049
ENSGALG00000009378	PDGFC	Platelet-derived growth factor C Platelet-derived growth factor C, latent form Platelet-derived growth factor C, receptor-binding form [Source:UniProtKB/Swiss-Prot;Acc:Q9I946]	1.96312	0.973151	-3.23889	5e-05	0.000632667
ENSGALG00000016279	RAB23	ras-related protein Rab-23 [Source:RefSeq peptide;Acc:NP_001103530]	1.96302	0.973073	-3.10164	5e-05	0.000632667
ENSGALG00000005893	ZFAND4	Uncharacterized protein [Source:UniProtKB/TrEMBL;Acc:E1C0H4]	1.96156	0.972005	-2.81003	5e-05	0.000632667
ENSGALG00000013606	FGL1	fibrinogen-like 1 [Source:HGNC Symbol;Acc:3695]	1.96068	0.971357	-3.83546	5e-05	0.000632667
ENSGALG00000006203	C20orf96	chromosome 20 open reading frame 96 [Source:HGNC Symbol;Acc:16227]	1.9605	0.971222	-1.8927	0.00735	0.0400694
ENSGALG00000008509	SEMA3E	semaphorin-3E precursor [Source:RefSeq peptide;Acc:NP_989573]	1.95765	0.969121	-1.55706	0.0018	0.0131245
ENSGALG00000003742	CPAMD8	C3 and PZP-like, alpha-2-macroglobulin domain containing 8 [Source:HGNC Symbol;Acc:23228]	1.95697	0.968618	-3.29351	5e-05	0.000632667
ENSGALG00000013001	CTNND2	catenin (cadherin-associated protein), delta 2 [Source:HGNC Symbol;Acc:2516]	1.9539	0.966359	-1.88674	0.0004	0.00389487
ENSGALG00000027737	CIDEA	cell death activator CIDE-A [Source:RefSeq peptide;Acc:NP_001182052]	1.95319	0.965835	-2.00148	5e-05	0.000632667
ENSGALG00000002056	C15H22ORF25	uncharacterized protein C22orf25 homolog [Source:RefSeq peptide;Acc:NP_001007837]	1.95092	0.964157	-2.98785	5e-05	0.000632667
ENSGALG00000008393	CREB3L1	Uncharacterized protein [Source:UniProtKB/TrEMBL;Acc:F1P5T0]	1.95029	0.963686	-3.47114	5e-05	0.000632667
ENSGALG00000004087	THSD4	thrombospondin, type I, domain containing 4 [Source:HGNC Symbol;Acc:25835]	1.94986	0.963368	-3.09251	5e-05	0.000632667
ENSGALG00000021304	RANBP3L	Uncharacterized protein [Source:UniProtKB/TrEMBL;Acc:F1NGF7]	1.94709	0.961321	-3.35062	5e-05	0.000632667
ENSGALG00000015620	XRCC4	Uncharacterized protein [Source:UniProtKB/TrEMBL;Acc:F1NDC0]	1.94522	0.959933	-1.9342	0.00105	0.00861293
ENSGALG00000002219	WBP2	WW domain binding protein 2 [Source:HGNC Symbol;Acc:12738]	1.94417	0.959158	-3.23104	5e-05	0.000632667
ENSGALG00000005210	WNK2	WNK lysine deficient protein kinase 2 [Source:HGNC Symbol;Acc:14542]	1.93797	0.954548	-1.9493	0.00015	0.00171347
ENSGALG00000000307	LASS4	Uncharacterized protein [Source:UniProtKB/TrEMBL;Acc:E1C668]	1.93689	0.953744	-3.3102	5e-05	0.000632667
ENSGALG00000025874	CPXM1	carboxypeptidase X (M14 family), member 1 [Source:HGNC Symbol;Acc:15771]	1.9361	0.953153	-3.1968	5e-05	0.000632667
ENSGALG00000027639	RGMA	repulsive guidance molecule A precursor [Source:RefSeq peptide;Acc:NP_989868]	1.93453	0.951985	-2.93903	5e-05	0.000632667
ENSGALG00000010770	SCIN	Adseverin [Source:UniProtKB/Swiss-Prot;Acc:Q5ZIV9]	1.93398	0.951573	-3.20549	5e-05	0.000632667
ENSGALG00000003744	ADAM19	disintegrin and metalloproteinase domain-containing protein 19 precursor [Source:RefSeq peptide;Acc:NP_001182051]	1.93285	0.950732	-1.98057	0.0002	0.0021913
ENSGALG00000011656	AHNAK2	AHNAK nucleoprotein 2 [Source:HGNC Symbol;Acc:20125]	1.93078	0.949186	-3.48123	5e-05	0.000632667
ENSGALG00000002312	TMEM132E	Uncharacterized protein [Source:UniProtKB/TrEMBL;Acc:F1P195]	1.92958	0.948288	-2.84558	5e-05	0.000632667
ENSGALG00000000184	SLC27A6	Uncharacterized protein [Source:UniProtKB/TrEMBL;Acc:F1NS74]	1.92764	0.946834	-1.96057	0.0005	0.00469444
ENSGALG00000006757	XYLT1	Uncharacterized protein [Source:UniProtKB/TrEMBL;Acc:F1P232]	1.92657	0.946031	-2.68402	5e-05	0.000632667
ENSGALG00000012505	LRFN5	leucine rich repeat and fibronectin type III domain containing 5 [Source:HGNC Symbol;Acc:20360]	1.92463	0.944582	-1.4666	0.0078	0.0418567
ENSGALG00000008072	CHRDL1	chordin-like protein 1 precursor [Source:RefSeq peptide;Acc:NP_989502]	1.92405	0.944145	-3.18741	5e-05	0.000632667
ENSGALG00000012061	GPD1	Uncharacterized protein [Source:UniProtKB/TrEMBL;Acc:F1NFY2]	1.92393	0.944054	-2.51278	5e-05	0.000632667
ENSGALG00000011241	RFTN1	raftlin [Source:RefSeq peptide;Acc:NP_989789]	1.92291	0.943294	-2.77982	5e-05	0.000632667
ENSGALG00000007623	CACNA1G	calcium channel, voltage-dependent, T type, alpha 1G subunit [Source:HGNC Symbol;Acc:1394]	1.91917	0.940486	-1.53167	0.0028	0.0186521
ENSGALG00000028258			1.91798	0.939584	-2.73087	5e-05	0.000632667
ENSGALG00000012616	COL15A1	Uncharacterized protein [Source:UniProtKB/TrEMBL;Acc:F1NYI0]	1.91533	0.937595	-3.16445	5e-05	0.000632667
ENSGALG00000013239	NES	Uncharacterized protein [Source:UniProtKB/TrEMBL;Acc:H9L3P0]	1.90593	0.930493	-3.34669	5e-05	0.000632667
ENSGALG00000020956	SCARF2	scavenger receptor class F, member 2 [Source:HGNC Symbol;Acc:19869]	1.90544	0.930121	-3.11947	5e-05	0.000632667
ENSGALG00000015325	TMEM68	transmembrane protein 68 [Source:RefSeq peptide;Acc:NP_001026192]	1.90395	0.928996	-2.39527	5e-05	0.000632667
ENSGALG00000001346		Uncharacterized protein [Source:UniProtKB/TrEMBL;Acc:E1BZ50]	1.89782	0.924343	-2.36891	0.00325	0.0210584
ENSGALG00000001100	ST3GAL4	ST3 beta-galactoside alpha-2,3-sialyltransferase 4 [Source:HGNC Symbol;Acc:10864]	1.89631	0.923193	-2.7779	5e-05	0.000632667
ENSGALG00000027188	SREBP-1	sterol regulatory element binding transcription factor 1 [Source:RefSeq peptide;Acc:NP_989457]	1.8933	0.920903	-2.79183	5e-05	0.000632667
ENSGALG00000026412	SON	SON DNA binding protein [Source:HGNC Symbol;Acc:11183]	1.89292	0.920611	-2.6023	0.0011	0.00893985
ENSGALG00000000461	MRC2	mannose receptor, C type 2 [Source:HGNC Symbol;Acc:16875]	1.89161	0.919617	-2.70795	5e-05	0.000632667
ENSGALG00000008007	ITGA11	Uncharacterized protein [Source:UniProtKB/TrEMBL;Acc:E1C311]	1.88754	0.916504	-2.4629	5e-05	0.000632667
ENSGALG00000004766	SCG3	secretogranin III [Source:HGNC Symbol;Acc:13707]	1.8864	0.915637	-1.663	0.0073	0.039832
ENSGALG00000013617	PDGFRL	platelet-derived growth factor receptor-like [Source:HGNC Symbol;Acc:8805]	1.88096	0.911472	-3.44394	5e-05	0.000632667
ENSGALG00000028708	FAM107B	Uncharacterized protein [Source:UniProtKB/TrEMBL;Acc:F1P207]	1.8799	0.910657	-3.1289	5e-05	0.000632667
ENSGALG00000027017	SESN2	sestrin 2 [Source:HGNC Symbol;Acc:20746]	1.87355	0.905771	-1.73411	0.00155	0.0117243
ENSGALG00000015356	IFT57	intraflagellar transport 57 homolog (Chlamydomonas) [Source:HGNC Symbol;Acc:17367]	1.87253	0.904991	-2.04573	5e-05	0.000632667
ENSGALG00000016954	RGCC	regulator of cell cycle [Source:HGNC Symbol;Acc:20369]	1.87227	0.904785	-2.31864	0.00015	0.00171347
ENSGALG00000022739	AKAP11	A kinase (PRKA) anchor protein 11 [Source:HGNC Symbol;Acc:369]	1.87224	0.904765	-2.9509	5e-05	0.000632667
ENSGALG00000005470			1.87168	0.904337	-1.90226	0.0004	0.00389487
ENSGALG00000009594	RARRES1	ovocalyxin-32 precursor [Source:RefSeq peptide;Acc:NP_989865]	1.87006	0.903081	-3.26021	5e-05	0.000632667
ENSGALG00000002384	OSGEPL1	Uncharacterized protein [Source:UniProtKB/TrEMBL;Acc:F1NZ71]	1.86535	0.89945	-1.84937	0.0016	0.0120141
ENSGALG00000010579	STON2	stonin 2 [Source:HGNC Symbol;Acc:30652]	1.85948	0.894897	-3.01494	5e-05	0.000632667
ENSGALG00000017120	SACS	spastic ataxia of Charlevoix-Saguenay (sacsin) [Source:HGNC Symbol;Acc:10519]	1.85755	0.893401	-2.94388	5e-05	0.000632667
ENSGALG00000010668	WWC2	WW and C2 domain containing 2 [Source:HGNC Symbol;Acc:24148]	1.85753	0.893388	-3.05581	5e-05	0.000632667
ENSGALG00000014688	ZYX	Zyxin [Source:UniProtKB/Swiss-Prot;Acc:Q04584]	1.85479	0.891259	-2.57904	5e-05	0.000632667
ENSGALG00000008455	SEMA3C	semaphorin-3C precursor [Source:RefSeq peptide;Acc:NP_989574]	1.85367	0.890383	-2.95642	5e-05	0.000632667
ENSGALG00000024357	B-G	MHC B-G antigen isoform 2 precursor [Source:RefSeq peptide;Acc:NP_001025841]	1.85362	0.890344	-2.11356	0.00075	0.0065483
ENSGALG00000028147	CTSK	cathepsin K precursor [Source:RefSeq peptide;Acc:NP_990302]	1.85227	0.889294	-3.55676	5e-05	0.000632667
ENSGALG00000028822	RNF152	E3 ubiquitin-protein ligase RNF152 [Source:UniProtKB/Swiss-Prot;Acc:E1C2W7]	1.8516	0.888772	-2.41102	5e-05	0.000632667
ENSGALG00000003973	TLCD1	Calfacilitin [Source:UniProtKB/TrEMBL;Acc:F4Y5R7]	1.84544	0.883962	-3.12546	5e-05	0.000632667
ENSGALG00000027308			1.84379	0.882678	-1.82212	0.0003	0.00308682
ENSGALG00000003921	DBNDD2	Uncharacterized protein [Source:UniProtKB/TrEMBL;Acc:E1C491]	1.84303	0.882081	-3.39547	5e-05	0.000632667
ENSGALG00000010628	ACSL1	long-chain-fatty-acid--CoA ligase 1 [Source:RefSeq peptide;Acc:NP_001012596]	1.84292	0.881992	-1.76811	0.0013	0.0102088
ENSGALG00000002348	PMS1	PMS1 protein homolog 1 [Source:RefSeq peptide;Acc:NP_001006508]	1.84184	0.881146	-2.67676	5e-05	0.000632667
ENSGALG00000006793	NTRK3	NT-3 growth factor receptor precursor [Source:RefSeq peptide;Acc:NP_990500]	1.8415	0.880878	-1.80706	0.0012	0.00960078
ENSGALG00000011581	KIF26A	kinesin family member 26A [Source:HGNC Symbol;Acc:20226]	1.84059	0.880165	-2.97376	5e-05	0.000632667
ENSGALG00000017194	TRPC6	transient receptor potential cation channel, subfamily C, member 6 [Source:HGNC Symbol;Acc:12338]	1.83934	0.879192	-1.55396	0.0031	0.0203213
ENSGALG00000016167	DENND3	Uncharacterized protein [Source:UniProtKB/TrEMBL;Acc:F1NLT5]	1.83725	0.877549	-2.05538	0.0001	0.00119777
ENSGALG00000017378	CRTAC1	cartilage acidic protein 1 [Source:RefSeq peptide;Acc:NP_001073680]	1.83582	0.876428	-2.15626	0.00025	0.00263611
ENSGALG00000023347			1.83294	0.874157	-2.76167	5e-05	0.000632667
ENSGALG00000001770	ACAP3	Uncharacterized protein [Source:UniProtKB/TrEMBL;Acc:F1NGZ5]	1.82856	0.870706	-2.82084	5e-05	0.000632667
ENSGALG00000016036	DOPEY2	Uncharacterized protein [Source:UniProtKB/TrEMBL;Acc:E1BU62]	1.82338	0.866616	-2.91491	5e-05	0.000632667
ENSGALG00000005923	PPYR1	neuropeptide Y receptor type 4 [Source:RefSeq peptide;Acc:NP_001026726]	1.8228	0.866156	-3.2931	5e-05	0.000632667
ENSGALG00000015001	LAMA4	laminin, alpha 4 [Source:HGNC Symbol;Acc:6484]	1.82269	0.866072	-1.87844	0.001	0.00830215
ENSGALG00000014281	N4BP2	Uncharacterized protein [Source:UniProtKB/TrEMBL;Acc:E1BVH9]	1.82227	0.86574	-2.97663	5e-05	0.000632667
ENSGALG00000011937	NFE2L1	Nuclear factor erythroid 2-related factor 1 [Source:UniProtKB/Swiss-Prot;Acc:Q5ZL67]	1.822	0.865526	-2.71211	5e-05	0.000632667
ENSGALG00000009361	GUCY1B3	guanylate cyclase 1, soluble, beta 3 [Source:HGNC Symbol;Acc:4687]	1.82056	0.86438	-3.20048	5e-05	0.000632667
ENSGALG00000002546	COL5A1	collagen alpha-1(V) chain precursor [Source:RefSeq peptide;Acc:NP_990121]	1.8205	0.864331	-2.07125	5e-05	0.000632667
ENSGALG00000006174	VSTM4	Uncharacterized protein [Source:UniProtKB/TrEMBL;Acc:E1C946]	1.81909	0.86322	-1.8171	0.0027	0.0180934
ENSGALG00000026534	ZNF469	zinc finger protein 469 [Source:HGNC Symbol;Acc:23216]	1.81877	0.86296	-2.75585	5e-05	0.000632667
ENSGALG00000014725	PLK2	Uncharacterized protein [Source:UniProtKB/TrEMBL;Acc:F1NB57]	1.81876	0.862952	-2.90821	5e-05	0.000632667
ENSGALG00000005439	ACACA	acetyl-CoA carboxylase [Source:RefSeq peptide;Acc:NP_990836]	1.8178	0.862195	-2.8045	5e-05	0.000632667
ENSGALG00000014945	ANKRD31	Uncharacterized protein [Source:UniProtKB/TrEMBL;Acc:F1NTL9]	1.81577	0.860583	-2.0021	0.0011	0.00893985
ENSGALG00000017173	GUCY1A2	Uncharacterized protein [Source:UniProtKB/TrEMBL;Acc:E1C0P0]	1.81538	0.860269	-2.65086	5e-05	0.000632667
ENSGALG00000017261	TENM4	teneurin transmembrane protein 4 [Source:HGNC Symbol;Acc:29945]	1.81194	0.857535	-2.80358	5e-05	0.000632667
ENSGALG00000008701	XDH	xanthine dehydrogenase/oxidase [Source:RefSeq peptide;Acc:NP_990458]	1.81074	0.856581	-2.20152	5e-05	0.000632667
ENSGALG00000017158	KDELC2	Uncharacterized protein [Source:UniProtKB/TrEMBL;Acc:F1P0I2]	1.80879	0.855023	-3.27436	5e-05	0.000632667
ENSGALG00000009304	RAB11FIP2	RAB11 family interacting protein 2 (class I) [Source:HGNC Symbol;Acc:29152]	1.8071	0.85368	-3.3705	5e-05	0.000632667
ENSGALG00000014213	PRR5	proline-rich protein 5 [Source:RefSeq peptide;Acc:NP_001025151]	1.80659	0.853271	-1.59933	0.0017	0.0125586
ENSGALG00000007078	ENTPD1	ectonucleoside triphosphate diphosphohydrolase 1 [Source:RefSeq peptide;Acc:NP_001012925]	1.80658	0.853258	-3.11543	5e-05	0.000632667
ENSGALG00000007555	CCND1	G1/S-specific cyclin-D1 [Source:RefSeq peptide;Acc:NP_990712]	1.80598	0.852783	-2.34729	0.0001	0.00119777
ENSGALG00000000165	CDS2	Phosphatidate cytidylyltransferase [Source:UniProtKB/TrEMBL;Acc:F1NS86]	1.80567	0.852536	-2.99992	5e-05	0.000632667
ENSGALG00000015333	PCGF3	Uncharacterized protein [Source:UniProtKB/TrEMBL;Acc:F1NLA3]	1.80202	0.849617	-3.2925	5e-05	0.000632667
ENSGALG00000003775	RICTOR	RPTOR independent companion of MTOR, complex 2 [Source:HGNC Symbol;Acc:28611]	1.80077	0.848614	-2.72922	5e-05	0.000632667
ENSGALG00000006648	SPECC1L	Cytospin-A [Source:UniProtKB/Swiss-Prot;Acc:Q2KN97]	1.79911	0.847283	-3.21082	5e-05	0.000632667
ENSGALG00000004343	HPD	4-hydroxyphenylpyruvate dioxygenase [Source:HGNC Symbol;Acc:5147]	1.79826	0.846602	-2.22455	0.00025	0.00263611
ENSGALG00000016195	COL22A1	collagen, type XXII, alpha 1 precursor [Source:RefSeq peptide;Acc:NP_001132911]	1.7958	0.844627	-1.55296	0.0013	0.0102088
ENSGALG00000005359	SORBS1	sorbin and SH3 domain containing 1 [Source:HGNC Symbol;Acc:14565]	1.79541	0.844313	-2.9422	5e-05	0.000632667
ENSGALG00000017126	ZDHHC20	zinc finger, DHHC-type containing 20 [Source:HGNC Symbol;Acc:20749]	1.79457	0.843638	-2.54775	5e-05	0.000632667
ENSGALG00000009017	STEAP2	Uncharacterized protein [Source:UniProtKB/TrEMBL;Acc:E1BTX2]	1.79206	0.841616	-1.90452	0.00115	0.0092608
ENSGALG00000013804	SRD5A3	Uncharacterized protein [Source:UniProtKB/TrEMBL;Acc:F1NLD1]	1.79011	0.840047	-2.69628	5e-05	0.000632667
ENSGALG00000016881	EBI2	Uncharacterized protein [Source:UniProtKB/TrEMBL;Acc:F1P0K6]	1.78911	0.839239	-1.66749	0.00335	0.0215143
ENSGALG00000001319	CAMK1G	Uncharacterized protein [Source:UniProtKB/TrEMBL;Acc:E1BQ82]	1.78779	0.838174	-2.95367	5e-05	0.000632667
ENSGALG00000003733	LIFR	leukemia inhibitory factor receptor precursor [Source:RefSeq peptide;Acc:NP_989906]	1.78741	0.837874	-2.99227	5e-05	0.000632667
ENSGALG00000008875	PLCB1	phospholipase C, beta 1 (phosphoinositide-specific) [Source:HGNC Symbol;Acc:15917]	1.78596	0.836703	-2.05364	0.0002	0.0021913
ENSGALG00000016339	TMEM65	transmembrane protein 65 [Source:RefSeq peptide;Acc:NP_001026678]	1.78444	0.835468	-3.07488	5e-05	0.000632667
ENSGALG00000008906	EHBP1	Uncharacterized protein [Source:UniProtKB/TrEMBL;Acc:E1BY88]	1.78165	0.833216	-2.42078	5e-05	0.000632667
ENSGALG00000015307	ABI3BP	ABI family, member 3 (NESH) binding protein [Source:HGNC Symbol;Acc:17265]	1.78164	0.833204	-2.84106	5e-05	0.000632667
ENSGALG00000012377	HNMT	Uncharacterized protein [Source:UniProtKB/TrEMBL;Acc:E1C378]	1.78104	0.83272	-2.67624	5e-05	0.000632667
ENSGALG00000027777	CNN2	calponin 2 [Source:RefSeq peptide;Acc:NP_001135728]	1.78003	0.831902	-2.94721	5e-05	0.000632667
ENSGALG00000016399	SNTB1	beta-1-syntrophin [Source:RefSeq peptide;Acc:NP_001005798]	1.7776	0.829932	-2.42236	5e-05	0.000632667
ENSGALG00000009207	TRIM2	Uncharacterized protein [Source:UniProtKB/TrEMBL;Acc:F1NEW3]	1.77589	0.828544	-2.07094	0.0004	0.00389487
ENSGALG00000016411	COL14A1	collagen alpha-1(XIV) chain precursor [Source:RefSeq peptide;Acc:NP_990665]	1.77575	0.82843	-2.74324	5e-05	0.000632667
ENSGALG00000004512	SH3GLB2	Endophilin-B2 [Source:UniProtKB/Swiss-Prot;Acc:Q5ZJ81]	1.77452	0.827425	-2.24155	5e-05	0.000632667
ENSGALG00000014523	MATN2	matrilin 2 [Source:HGNC Symbol;Acc:6908]	1.77426	0.827217	-3.2772	5e-05	0.000632667
ENSGALG00000014004	EPB41L2	erythrocyte membrane protein band 4.1-like 2 [Source:HGNC Symbol;Acc:3379]	1.77305	0.826232	-2.85641	5e-05	0.000632667
ENSGALG00000005595	HPS4	Hermansky-Pudlak syndrome 4 [Source:HGNC Symbol;Acc:15844]	1.77189	0.825288	-2.81795	5e-05	0.000632667
ENSGALG00000014196	NME5	NME/NM23 family member 5 [Source:HGNC Symbol;Acc:7853]	1.77046	0.824122	-1.5197	0.00515	0.0301259
ENSGALG00000011283	ZNF385D	Uncharacterized protein [Source:UniProtKB/TrEMBL;Acc:E1BRE3]	1.76968	0.82349	-2.74319	5e-05	0.000632667
ENSGALG00000015164	PCSK5	Uncharacterized protein [Source:UniProtKB/TrEMBL;Acc:F1NEI3]	1.76868	0.822675	-2.70211	5e-05	0.000632667
ENSGALG00000016147	ZNF295	Uncharacterized protein [Source:UniProtKB/TrEMBL;Acc:E1C695]	1.76865	0.822649	-2.5007	5e-05	0.000632667
ENSGALG00000017326	ARHGEF17	Rho guanine nucleotide exchange factor (GEF) 17 [Source:HGNC Symbol;Acc:21726]	1.76756	0.821763	-2.80425	5e-05	0.000632667
ENSGALG00000001392	MMP23B	Uncharacterized protein [Source:UniProtKB/TrEMBL;Acc:E1BX58]	1.7672	0.821462	-2.87953	5e-05	0.000632667
ENSGALG00000021313	PDGFRB	platelet derived growth factor receptor beta	1.76649	0.820886	-2.48374	5e-05	0.000632667
ENSGALG00000019470	MSC	musculin	1.7655	0.820079	-2.38423	5e-05	0.000632667
ENSGALG00000012530	FOXRED2	Uncharacterized protein [Source:UniProtKB/TrEMBL;Acc:E1C6M2]	1.7608	0.816235	-2.3803	5e-05	0.000632667
ENSGALG00000005086	PLAU	urokinase-type plasminogen activator preproprotein [Source:RefSeq peptide;Acc:NP_990774]	1.75984	0.815448	-2.29544	5e-05	0.000632667
ENSGALG00000004902	TOM1L2	Uncharacterized protein [Source:UniProtKB/TrEMBL;Acc:F1NIQ4]	1.75771	0.813698	-2.67802	5e-05	0.000632667
ENSGALG00000016511	GPR64	Uncharacterized protein [Source:UniProtKB/TrEMBL;Acc:F1NUC4]	1.75599	0.812285	-2.44198	5e-05	0.000632667
ENSGALG00000014970	FSTL1	follistatin-related protein 1 precursor [Source:RefSeq peptide;Acc:NP_989969]	1.75335	0.810118	-3.14879	5e-05	0.000632667
ENSGALG00000004733	MYO1A	myosin IA [Source:HGNC Symbol;Acc:7595]	1.75316	0.80996	-2.79571	5e-05	0.000632667
ENSGALG00000004370	MAP2K6	mitogen-activated protein kinase kinase 6 [Source:HGNC Symbol;Acc:6846]	1.75256	0.809466	-1.59514	0.0091	0.04731
ENSGALG00000013233			1.75062	0.807867	-3.14491	5e-05	0.000632667
ENSGALG00000002451	KCNT2	potassium channel, subfamily T, member 2 [Source:HGNC Symbol;Acc:18866]	1.74876	0.806336	-1.57071	0.00315	0.0205182
ENSGALG00000010811	LGMN	Uncharacterized protein [Source:UniProtKB/TrEMBL;Acc:E1C958]	1.7482	0.805867	-2.75265	5e-05	0.000632667
ENSGALG00000016047	HLCS	holocarboxylase synthetase (biotin-(proprionyl-CoA-carboxylase (ATP-hydrolysing)) ligase) [Source:HGNC Symbol;Acc:4976]	1.74779	0.805532	-2.83656	5e-05	0.000632667
ENSGALG00000016223	MAOB	Uncharacterized protein [Source:UniProtKB/TrEMBL;Acc:F1NAW4]	1.74414	0.802512	-2.61045	5e-05	0.000632667
ENSGALG00000026873	RSPO2	R-spondin 2 [Source:HGNC Symbol;Acc:28583]	1.74319	0.80173	-1.72543	0.00075	0.0065483
ENSGALG00000012238	ITGA9	integrin alpha-9 precursor [Source:RefSeq peptide;Acc:NP_001012876]	1.74278	0.801389	-2.3605	5e-05	0.000632667
ENSGALG00000020260	PGRMC1	Membrane-associated progesterone receptor component 1 [Source:UniProtKB/Swiss-Prot;Acc:Q5ZKN2]	1.74222	0.80093	-2.20827	0.00015	0.00171347
ENSGALG00000007902	ATP7A	Uncharacterized protein [Source:UniProtKB/TrEMBL;Acc:F1NJ24]	1.74138	0.800235	-2.89046	5e-05	0.000632667
ENSGALG00000015429			1.74113	0.800026	-2.07242	0.0093	0.0481065
ENSGALG00000009172	OSBPL6	oxysterol binding protein-like 6 [Source:HGNC Symbol;Acc:16388]	1.74077	0.799726	-1.57537	0.0048	0.0284427
ENSGALG00000004628	CTNS	cystinosin, lysosomal cystine transporter [Source:HGNC Symbol;Acc:2518]	1.73705	0.796641	-2.71405	5e-05	0.000632667
ENSGALG00000015513	MMS22L	Protein MMS22-like [Source:UniProtKB/Swiss-Prot;Acc:E1C2Z0]	1.73661	0.796273	-1.50851	0.00285	0.0189238
ENSGALG00000004597	ZBTB37	Uncharacterized protein [Source:UniProtKB/TrEMBL;Acc:F1NK65]	1.73629	0.796011	-2.18267	0.0004	0.00389487
ENSGALG00000007713	CD300A	CD300a molecule precursor [Source:RefSeq peptide;Acc:NP_001034384]	1.73515	0.795062	-1.8965	0.0006	0.00545885
ENSGALG00000006022	PSMA1	proteasome subunit alpha type-1 [Source:RefSeq peptide;Acc:NP_990351]	1.72856	0.789567	-3.48505	5e-05	0.000632667
ENSGALG00000026644	DBN1	drebrin [Source:RefSeq peptide;Acc:NP_990830]	1.71877	0.781374	-2.28972	0.0001	0.00119777
ENSGALG00000008430	MAPK8IP1	mitogen-activated protein kinase 8 interacting protein 1 [Source:HGNC Symbol;Acc:6882]	1.7178	0.780562	-1.51816	0.0065	0.0363676
ENSGALG00000009145			1.71768	0.780464	-2.76205	5e-05	0.000632667
ENSGALG00000002818	VAT1	Uncharacterized protein [Source:UniProtKB/TrEMBL;Acc:F1NBS9]	1.71767	0.780455	-2.3057	5e-05	0.000632667
ENSGALG00000005298	ST6GALNAC6	ST6 (alpha-N-acetyl-neuraminyl-2,3-beta-galactosyl-1,3)-N-acetylgalactosaminide alpha-2,6-sialyltransferase 6 [Source:HGNC Symbol;Acc:23364]	1.71765	0.780434	-2.0782	0.00045	0.00430694
ENSGALG00000027070	TIMP2	metalloproteinase inhibitor 2 precursor [Source:RefSeq peptide;Acc:NP_989629]	1.71721	0.780069	-2.90997	5e-05	0.000632667
ENSGALG00000009546	HTRA1	Uncharacterized protein [Source:UniProtKB/TrEMBL;Acc:F1ND64]	1.71698	0.779877	-1.94737	0.00035	0.00349349
ENSGALG00000003702	CLINT1	clathrin interactor 1 [Source:RefSeq peptide;Acc:NP_001025786]	1.7156	0.778715	-2.1932	5e-05	0.000632667
ENSGALG00000008946	NHLRC2	NHL repeat-containing protein 2 [Source:RefSeq peptide;Acc:NP_001006504]	1.71253	0.776128	-2.53759	5e-05	0.000632667
ENSGALG00000012952	BASP1	Brain acid soluble protein 1 homolog [Source:UniProtKB/Swiss-Prot;Acc:P23614]	1.71137	0.775149	-3.8697	5e-05	0.000632667
ENSGALG00000012281	PLA2G6	85 kDa calcium-independent phospholipase A2 [Source:RefSeq peptide;Acc:NP_001124210]	1.70964	0.773693	-2.62904	5e-05	0.000632667
ENSGALG00000015844	SOD1	superoxide dismutase [Source:RefSeq peptide;Acc:NP_990395]	1.70953	0.7736	-3.56184	5e-05	0.000632667
ENSGALG00000016933	DACH1	dachshund homolog 1 [Source:RefSeq peptide;Acc:NP_001186375]	1.70434	0.769209	-2.09486	5e-05	0.000632667
ENSGALG00000014074	CPEB4	cytoplasmic polyadenylation element binding protein 4 [Source:HGNC Symbol;Acc:21747]	1.70299	0.768069	-2.36612	5e-05	0.000632667
ENSGALG00000028063	LOX	protein-lysine 6-oxidase precursor [Source:RefSeq peptide;Acc:NP_990812]	1.69949	0.765101	-1.75024	0.0007	0.00620841
ENSGALG00000000791		Uncharacterized protein [Source:UniProtKB/TrEMBL;Acc:E1C083]	1.69945	0.765065	-1.63397	0.0019	0.0137238
ENSGALG00000004974	PPARG	peroxisome proliferator-activated receptor gamma [Source:RefSeq peptide;Acc:NP_001001460]	1.69842	0.764194	-2.67298	5e-05	0.000632667
ENSGALG00000011541	BIN1	bridging integrator 1 [Source:RefSeq peptide;Acc:NP_001006524]	1.69842	0.76419	-2.13047	5e-05	0.000632667
ENSGALG00000005676	TTC28	tetratricopeptide repeat domain 28 [Source:HGNC Symbol;Acc:29179]	1.69805	0.763877	-2.64505	5e-05	0.000632667
ENSGALG00000007886	PAMR1	peptidase domain containing associated with muscle regeneration 1 [Source:HGNC Symbol;Acc:24554]	1.69685	0.76286	-2.60055	5e-05	0.000632667
ENSGALG00000010589	FLRT2	Uncharacterized protein [Source:UniProtKB/TrEMBL;Acc:E1C6W5]	1.69561	0.761806	-2.4608	5e-05	0.000632667
ENSGALG00000005969			1.6956	0.761793	-2.72144	5e-05	0.000632667
ENSGALG00000003761	NIPAL4	NIPA-like domain containing 4 [Source:HGNC Symbol;Acc:28018]	1.69537	0.761597	-1.6371	0.0004	0.00389487
ENSGALG00000014371	LGALS8	galectin-8 [Source:RefSeq peptide;Acc:NP_001010843]	1.69527	0.761518	-2.5454	5e-05	0.000632667
ENSGALG00000023973		Uncharacterized protein [Source:UniProtKB/TrEMBL;Acc:F1P2H5]	1.69476	0.761078	-4.32989	0.00255	0.0173809
ENSGALG00000012487	MPST	Sulfurtransferase [Source:UniProtKB/TrEMBL;Acc:E1C8D8]	1.69439	0.760764	-2.05241	5e-05	0.000632667
ENSGALG00000005901	PCMTD2	Uncharacterized protein [Source:UniProtKB/TrEMBL;Acc:E1C0F5]	1.69387	0.760324	-2.54731	5e-05	0.000632667
ENSGALG00000026871	SC5D	sterol-C5-desaturase [Source:HGNC Symbol;Acc:10547]	1.69348	0.759994	-2.48619	5e-05	0.000632667
ENSGALG00000006563	SEMA3D	Semaphorin-3D [Source:UniProtKB/Swiss-Prot;Acc:Q90663]	1.69335	0.75988	-2.70766	5e-05	0.000632667
ENSGALG00000015903	FILIP1	filamin A interacting protein 1 [Source:HGNC Symbol;Acc:21015]	1.69154	0.75834	-2.87941	5e-05	0.000632667
ENSGALG00000015624	VCAN	versican core protein precursor [Source:RefSeq peptide;Acc:NP_990118]	1.69075	0.757661	-2.62792	5e-05	0.000632667
ENSGALG00000028174	SDPR	Uncharacterized protein [Source:UniProtKB/TrEMBL;Acc:F1NRZ2]	1.68943	0.756538	-1.60912	0.00315	0.0205182
ENSGALG00000013117	PIK3C2G	phosphatidylinositol-4-phosphate 3-kinase, catalytic subunit type 2 gamma [Source:HGNC Symbol;Acc:8973]	1.68613	0.753713	-1.51883	0.00375	0.0233892
ENSGALG00000001737	RABEP1	rab GTPase-binding effector protein 1 [Source:RefSeq peptide;Acc:NP_990388]	1.68563	0.75329	-2.86296	5e-05	0.000632667
ENSGALG00000005716	SBF2	SET binding factor 2 [Source:HGNC Symbol;Acc:2135]	1.68522	0.752935	-2.6175	5e-05	0.000632667
ENSGALG00000014516	CPEB2	Uncharacterized protein [Source:UniProtKB/TrEMBL;Acc:F1NG78]	1.68519	0.752913	-2.44289	5e-05	0.000632667
ENSGALG00000024104	GGA.17220	Uncharacterized protein [Source:UniProtKB/TrEMBL;Acc:F1NPC2]	1.68514	0.752867	-2.03523	0.0026	0.0176049
ENSGALG00000012310	RALA	Uncharacterized protein [Source:UniProtKB/TrEMBL;Acc:E1C524]	1.68493	0.752688	-3.29676	5e-05	0.000632667
ENSGALG00000016959	DGKH	diacylglycerol kinase, eta [Source:HGNC Symbol;Acc:2854]	1.68356	0.751515	-1.43196	0.00815	0.0432831
ENSGALG00000005061	PPM1E	Uncharacterized protein [Source:UniProtKB/TrEMBL;Acc:F1NZC9]	1.68316	0.751175	-2.2203	0.00015	0.00171347
ENSGALG00000006843			1.68307	0.751091	-2.77419	0.00195	0.0139786
ENSGALG00000002003	BMPR1A	bone morphogenetic protein receptor type-1A precursor [Source:RefSeq peptide;Acc:NP_990688]	1.68295	0.75099	-2.75739	5e-05	0.000632667
ENSGALG00000026545	SLC6A8	solute carrier family 6 (neurotransmitter transporter), member 8 [Source:HGNC Symbol;Acc:11055]	1.68253	0.750628	-2.40197	5e-05	0.000632667
ENSGALG00000003507	TECPR1	Tectonin beta-propeller repeat-containing protein 1 [Source:UniProtKB/Swiss-Prot;Acc:E1BZR9]	1.68217	0.75032	-2.61306	5e-05	0.000632667
ENSGALG00000007895	LDLRAD3	low density lipoprotein receptor class A domain containing 3 [Source:HGNC Symbol;Acc:27046]	1.68163	0.749857	-1.76298	0.00435	0.0262811
ENSGALG00000005016	ZNF608	zinc finger protein 608 [Source:HGNC Symbol;Acc:29238]	1.68097	0.749294	-1.85826	0.00055	0.00507506
ENSGALG00000015915	TMEM64	transmembrane protein 64 [Source:HGNC Symbol;Acc:25441]	1.6806	0.748976	-2.64618	5e-05	0.000632667
ENSGALG00000006894	PLTP	phospholipid transfer protein precursor [Source:RefSeq peptide;Acc:NP_001155878]	1.67845	0.747133	-2.24266	0.0002	0.0021913
ENSGALG00000012543	GPD2	glycerol-3-phosphate dehydrogenase 2 (mitochondrial) [Source:HGNC Symbol;Acc:4456]	1.67715	0.746014	-2.872	5e-05	0.000632667
ENSGALG00000002739	INPP5K	Uncharacterized protein [Source:UniProtKB/TrEMBL;Acc:F1N8B6]	1.67596	0.744992	-2.52199	5e-05	0.000632667
ENSGALG00000016331	SQLE	squalene monooxygenase [Source:RefSeq peptide;Acc:NP_001181856]	1.67542	0.744521	-1.76523	0.0009	0.0075946
ENSGALG00000013138	TMEM245	transmembrane protein 245 [Source:HGNC Symbol;Acc:1363]	1.67492	0.744093	-2.54201	5e-05	0.000632667
ENSGALG00000000405	R3HCC1	Uncharacterized protein [Source:UniProtKB/TrEMBL;Acc:F1NRZ1]	1.67407	0.74336	-1.46122	0.00195	0.0139786
ENSGALG00000012363	EGFR	Epidermal growth factor receptor [Source:UniProtKB/Swiss-Prot;Acc:P13387]	1.67147	0.74112	-2.40915	5e-05	0.000632667
ENSGALG00000003597	AK2	Uncharacterized protein [Source:UniProtKB/TrEMBL;Acc:F1NJ73]	1.67126	0.740938	-3.19131	5e-05	0.000632667
ENSGALG00000013583	FAM114A1	family with sequence similarity 114, member A1 [Source:HGNC Symbol;Acc:25087]	1.67117	0.740856	-2.73019	5e-05	0.000632667
ENSGALG00000008992	ETNPPL	ethanolamine-phosphate phospho-lyase [Source:HGNC Symbol;Acc:14404]	1.67036	0.740155	-2.04462	0.00015	0.00171347
ENSGALG00000010999	DICER1	endoribonuclease Dicer [Source:RefSeq peptide;Acc:NP_001035555]	1.67028	0.740089	-2.46554	5e-05	0.000632667
ENSGALG00000017334	DCHS1	dachsous cadherin-related 1 [Source:HGNC Symbol;Acc:13681]	1.67016	0.739989	-2.37441	5e-05	0.000632667
ENSGALG00000015424	FAM110B	Uncharacterized protein [Source:UniProtKB/TrEMBL;Acc:E1C634]	1.6681	0.738202	-1.79961	0.0056	0.0322687
ENSGALG00000023073	GGA.42833	Uncharacterized protein [Source:UniProtKB/TrEMBL;Acc:F1NJW3]	1.66674	0.737031	-1.88492	0.00045	0.00430694
ENSGALG00000002585	GULP1	Uncharacterized protein [Source:UniProtKB/TrEMBL;Acc:E1C2M8]	1.66531	0.735789	-2.44534	5e-05	0.000632667
ENSGALG00000021262	GHITM	growth hormone-inducible transmembrane protein [Source:RefSeq peptide;Acc:NP_001026388]	1.66492	0.735454	-2.93927	5e-05	0.000632667
ENSGALG00000016285			1.66354	0.734259	-2.59831	5e-05	0.000632667
ENSGALG00000028083			1.66342	0.734153	-1.19825	0.0088	0.0459829
ENSGALG00000012380	SPOPL	Uncharacterized protein [Source:UniProtKB/TrEMBL;Acc:E1C377]	1.66078	0.731864	-2.87866	5e-05	0.000632667
ENSGALG00000012973	ESR1	estrogen receptor [Source:RefSeq peptide;Acc:NP_990514]	1.66065	0.731746	-1.37699	0.00675	0.0375281
ENSGALG00000026651	SCARA3	scavenger receptor class A, member 3 [Source:HGNC Symbol;Acc:19000]	1.66048	0.731604	-1.94818	0.0005	0.00469444
ENSGALG00000010624	MEMO1	protein MEMO1 [Source:RefSeq peptide;Acc:NP_001182352]	1.65919	0.73048	-3.02092	5e-05	0.000632667
ENSGALG00000019522		Uncharacterized protein [Source:UniProtKB/TrEMBL;Acc:E1C1X0]	1.65765	0.729139	-1.5944	0.00675	0.0375281
ENSGALG00000006758	C1QTNF5	Uncharacterized protein [Source:UniProtKB/TrEMBL;Acc:E1C8T2]	1.65722	0.728762	-2.42261	5e-05	0.000632667
ENSGALG00000010930	STK39	serine threonine kinase 39 [Source:HGNC Symbol;Acc:17717]	1.65718	0.728734	-2.14267	0.00015	0.00171347
ENSGALG00000009075	CD99L2	Uncharacterized protein [Source:UniProtKB/TrEMBL;Acc:F1NGN9]	1.65691	0.728493	-3.11258	5e-05	0.000632667
ENSGALG00000008139	EML6	echinoderm microtubule associated protein like 6 [Source:HGNC Symbol;Acc:35412]	1.65676	0.728364	-2.00714	0.00025	0.00263611
ENSGALG00000004727	ULK2	unc-51 like autophagy activating kinase 2 [Source:HGNC Symbol;Acc:13480]	1.65581	0.727539	-2.1345	0.0001	0.00119777
ENSGALG00000009454	ZNF277	zinc finger protein 277 [Source:RefSeq peptide;Acc:NP_001182398]	1.65514	0.726953	-1.76618	0.0013	0.0102088
ENSGALG00000004984	SECISBP2L	Uncharacterized protein [Source:UniProtKB/TrEMBL;Acc:F1NJI9]	1.65463	0.726508	-2.73154	5e-05	0.000632667
ENSGALG00000027365	HIVEP3	human immunodeficiency virus type I enhancer binding protein 3 [Source:HGNC Symbol;Acc:13561]	1.65461	0.726489	-1.97572	0.0001	0.00119777
ENSGALG00000010027	CFL2	Cofilin-2 [Source:UniProtKB/Swiss-Prot;Acc:P21566]	1.65434	0.726253	-2.77772	5e-05	0.000632667
ENSGALG00000027342	METRN	meteorin, glial cell differentiation regulator [Source:HGNC Symbol;Acc:14151]	1.65431	0.726226	-1.41005	0.0052	0.0303752
ENSGALG00000005930	PLS3	plastin-3 [Source:RefSeq peptide;Acc:NP_001006431]	1.65398	0.725943	-1.80964	5e-05	0.000632667
ENSGALG00000005483	CDH13	cadherin-13 [Source:RefSeq peptide;Acc:NP_001001760]	1.65092	0.723271	-2.36359	5e-05	0.000632667
ENSGALG00000010182	SLC29A1	Uncharacterized protein [Source:UniProtKB/TrEMBL;Acc:E1C1Q3]	1.65087	0.723226	-2.47213	5e-05	0.000632667
ENSGALG00000003748	TMEM16E	transmembrane protein 16E [Source:RefSeq peptide;Acc:NP_001161856]	1.65087	0.723225	-2.08232	5e-05	0.000632667
ENSGALG00000010940	ACSS3	acyl-CoA synthetase short-chain family member 3 [Source:HGNC Symbol;Acc:24723]	1.64934	0.721889	-1.90343	0.00055	0.00507506
ENSGALG00000002771	CRIP2	Uncharacterized protein [Source:UniProtKB/TrEMBL;Acc:F1N8J8]	1.64907	0.721654	-3.21614	5e-05	0.000632667
ENSGALG00000001407	ADAMTS15	Uncharacterized protein [Source:UniProtKB/TrEMBL;Acc:E1BX45]	1.64817	0.720863	-2.44705	5e-05	0.000632667
ENSGALG00000017244	PRSS23	Uncharacterized protein [Source:UniProtKB/TrEMBL;Acc:E1C744]	1.64816	0.720852	-2.71353	5e-05	0.000632667
ENSGALG00000011998	SEC24D	SEC24 family, member D (S. cerevisiae) [Source:HGNC Symbol;Acc:10706]	1.64731	0.720112	-2.51125	5e-05	0.000632667
ENSGALG00000003396	NFATC3	Uncharacterized protein [Source:UniProtKB/TrEMBL;Acc:F1NSQ9]	1.64647	0.71938	-2.42609	5e-05	0.000632667
ENSGALG00000016830	CUL4A	cullin 4A [Source:HGNC Symbol;Acc:2554]	1.64583	0.718811	-2.37243	0.0001	0.00119777
ENSGALG00000003580	MMP2	72 kDa type IV collagenase [Source:UniProtKB/Swiss-Prot;Acc:Q90611]	1.6411	0.714659	-1.67498	0.0007	0.00620841
ENSGALG00000012654	NFATC1	nuclear factor of activated T-cells, cytoplasmic, calcineurin-dependent 1 [Source:HGNC Symbol;Acc:7775]	1.63945	0.713215	-2.40738	5e-05	0.000632667
ENSGALG00000015115	MAMDC2	MAM domain containing 2 [Source:HGNC Symbol;Acc:23673]	1.63915	0.712947	-2.21474	5e-05	0.000632667
ENSGALG00000000674	MYO1D	myosin ID [Source:HGNC Symbol;Acc:7598]	1.63904	0.712852	-1.58377	0.00355	0.0224712
ENSGALG00000026364	ASAH1	acid ceramidase precursor [Source:RefSeq peptide;Acc:NP_001006453]	1.63823	0.712142	-2.20199	5e-05	0.000632667
ENSGALG00000000618	ZCCHC17	nucleolar protein of 40 kDa [Source:RefSeq peptide;Acc:NP_996861]	1.63622	0.71037	-1.68024	0.0047	0.0279845
ENSGALG00000006562	MCF2	MCF.2 cell line derived transforming sequence [Source:HGNC Symbol;Acc:6940]	1.6349	0.709206	-1.77976	0.00275	0.0183985
ENSGALG00000009608	ZNF650	Uncharacterized protein [Source:UniProtKB/TrEMBL;Acc:F1P164]	1.63482	0.709134	-2.55366	5e-05	0.000632667
ENSGALG00000012280	PPP3CA	protein phosphatase 3, catalytic subunit, alpha isozyme [Source:HGNC Symbol;Acc:9314]	1.63471	0.709035	-2.36339	5e-05	0.000632667
ENSGALG00000009291	EPHX1	Uncharacterized protein [Source:UniProtKB/TrEMBL;Acc:F1P4R1]	1.63464	0.708976	-2.20817	5e-05	0.000632667
ENSGALG00000001544	ADAMTS10	ADAM metallopeptidase with thrombospondin type 1 motif, 10 [Source:HGNC Symbol;Acc:13201]	1.63306	0.70758	-1.74368	0.0005	0.00469444
ENSGALG00000009048	ABLIM1	actin binding LIM protein 1 [Source:RefSeq peptide;Acc:NP_001152835]	1.62923	0.704189	-2.37761	5e-05	0.000632667
ENSGALG00000012860	HSD11B1L	Hydroxysteroid 11-beta-dehydrogenase 1-like protein [Source:UniProtKB/Swiss-Prot;Acc:Q6PUF4]	1.62653	0.701798	-1.64379	0.0059	0.0336049
ENSGALG00000012722	5-MCDG	G/T mismatch-specific thymine DNA glycosylase [Source:RefSeq peptide;Acc:NP_990081]	1.62589	0.70123	-1.94931	0.0001	0.00119777
ENSGALG00000026542	FAM217B	family with sequence similarity 217, member B [Source:HGNC Symbol;Acc:16170]	1.62295	0.698622	-2.2707	5e-05	0.000632667
ENSGALG00000004736	STAU1	double-stranded RNA-binding protein Staufen homolog 1 [Source:RefSeq peptide;Acc:NP_001012849]	1.62195	0.697731	-2.37678	5e-05	0.000632667
ENSGALG00000002783	SLC43A2	Uncharacterized protein [Source:UniProtKB/TrEMBL;Acc:E1C4M9]	1.61989	0.695892	-2.52425	5e-05	0.000632667
ENSGALG00000010238	NAP1L1	Uncharacterized protein [Source:UniProtKB/TrEMBL;Acc:E1BZS2]	1.61875	0.694878	-3.02979	5e-05	0.000632667
ENSGALG00000016556			1.61804	0.694246	-2.44045	5e-05	0.000632667
ENSGALG00000027933	RDH5	11-cis retinol dehydrogenase precursor [Source:RefSeq peptide;Acc:NP_990044]	1.6159	0.692339	-1.5577	0.00785	0.0420336
ENSGALG00000010023	CALM	Calmodulin [Source:UniProtKB/Swiss-Prot;Acc:P62149]	1.61518	0.691696	-4.38938	5e-05	0.000632667
ENSGALG00000017027	THSD1	Uncharacterized protein [Source:UniProtKB/TrEMBL;Acc:E1BUY1]	1.61455	0.691131	-1.40223	0.0058	0.0331425
ENSGALG00000003053	PRDX6	peroxiredoxin-6 [Source:RefSeq peptide;Acc:NP_001034418]	1.61406	0.690697	-2.44882	5e-05	0.000632667
ENSGALG00000006180	SLC9A6	solute carrier family 9, subfamily A (NHE6, cation proton antiporter 6), member 6 [Source:HGNC Symbol;Acc:11079]	1.613	0.689746	-2.26873	5e-05	0.000632667
ENSGALG00000002504	TROVE2	TROVE domain family, member 2 [Source:HGNC Symbol;Acc:11313]	1.61124	0.688175	-1.9367	0.0019	0.0137238
ENSGALG00000003479	LMTK2	lemur tyrosine kinase 2 [Source:HGNC Symbol;Acc:17880]	1.61123	0.688162	-2.24386	0.0001	0.00119777
ENSGALG00000012401	GPR137C	Uncharacterized protein [Source:UniProtKB/TrEMBL;Acc:F1NU49]	1.61118	0.68812	-1.82656	0.004	0.0246125
ENSGALG00000007215	KIF5B	Uncharacterized protein [Source:UniProtKB/TrEMBL;Acc:E1C3A1]	1.61116	0.688103	-2.21465	5e-05	0.000632667
ENSGALG00000005120	FBLN2	fibulin 2 [Source:HGNC Symbol;Acc:3601]	1.61015	0.687199	-1.82405	0.00115	0.0092608
ENSGALG00000027311	NGFR	tumor necrosis factor receptor superfamily member 16 precursor [Source:RefSeq peptide;Acc:NP_001139605]	1.60976	0.686842	-1.38196	0.0064	0.0358895
ENSGALG00000016251	TSPAN7	Uncharacterized protein [Source:UniProtKB/TrEMBL;Acc:F1NUH7]	1.60885	0.686028	-2.10879	5e-05	0.000632667
ENSGALG00000006871	SLCO3A1	Uncharacterized protein [Source:UniProtKB/TrEMBL;Acc:F1NSG0]	1.60723	0.684579	-1.78719	0.00025	0.00263611
ENSGALG00000006507	CLMP	Uncharacterized protein [Source:UniProtKB/TrEMBL;Acc:E1BXB7]	1.60675	0.684142	-2.3015	5e-05	0.000632667
ENSGALG00000006365	PITX1	pituitary homeobox 1 [Source:RefSeq peptide;Acc:NP_001161156]	1.60633	0.683765	-1.29156	0.00765	0.0412311
ENSGALG00000009560	SC4MOL	methylsterol monooxygenase 1 [Source:RefSeq peptide;Acc:NP_001006438]	1.60533	0.682867	-2.33964	5e-05	0.000632667
ENSGALG00000015110	FAM189A2	family with sequence similarity 189, member A2 [Source:HGNC Symbol;Acc:24820]	1.60446	0.682091	-2.11248	0.00015	0.00171347
ENSGALG00000012319	SLC9B2	Uncharacterized protein [Source:UniProtKB/TrEMBL;Acc:E1C3V4]	1.60438	0.682013	-1.37851	0.00875	0.0457798
ENSGALG00000014815	EMILIN2	elastin microfibril interfacer 2 [Source:HGNC Symbol;Acc:19881]	1.60401	0.681686	-2.28711	5e-05	0.000632667
ENSGALG00000008006	CAPN6	Uncharacterized protein [Source:UniProtKB/TrEMBL;Acc:E1C312]	1.60306	0.68083	-2.42459	5e-05	0.000632667
ENSGALG00000007070	OTOA	otoancorin [Source:HGNC Symbol;Acc:16378]	1.60174	0.679643	-1.43662	0.00695	0.0383806
ENSGALG00000016738	NIPA1	Uncharacterized protein [Source:UniProtKB/TrEMBL;Acc:F1NC12]	1.6012	0.679156	-2.03592	5e-05	0.000632667
ENSGALG00000016320	FBXO9	F-box only protein 9 [Source:RefSeq peptide;Acc:NP_001006414]	1.60087	0.678859	-2.45682	5e-05	0.000632667
ENSGALG00000002859	RAC3	ras-related C3 botulinum toxin substrate 3 [Source:RefSeq peptide;Acc:NP_990347]	1.60055	0.678572	-1.88324	0.00875	0.0457798
ENSGALG00000006149	C10ORF83	MORN repeat-containing protein 4 [Source:RefSeq peptide;Acc:NP_001026506]	1.59993	0.678008	-2.31813	5e-05	0.000632667
ENSGALG00000004465	KIAA1274	paladin [Source:RefSeq peptide;Acc:NP_989440]	1.5997	0.677803	-2.47979	5e-05	0.000632667
ENSGALG00000005241	DYNC1LI2	cytoplasmic dynein 1 light intermediate chain 2 [Source:RefSeq peptide;Acc:NP_001025744]	1.59772	0.676017	-2.85423	5e-05	0.000632667
ENSGALG00000008175	ORC5L	origin recognition complex subunit 5 [Source:RefSeq peptide;Acc:NP_001025900]	1.59692	0.675296	-1.63355	0.00075	0.0065483
ENSGALG00000005986	TUB	tubby bipartite transcription factor [Source:HGNC Symbol;Acc:12406]	1.59681	0.675189	-2.25037	5e-05	0.000632667
ENSGALG00000002544	PCDH12	Uncharacterized protein [Source:UniProtKB/TrEMBL;Acc:F1NI83]	1.5967	0.675094	-1.97712	0.00025	0.00263611
ENSGALG00000014768	SGTB	small glutamine-rich tetratricopeptide repeat-containing protein beta [Source:RefSeq peptide;Acc:NP_001026589]	1.59584	0.674313	-2.28767	5e-05	0.000632667
ENSGALG00000028979	FN3KRP	ketosamine-3-kinase [Source:RefSeq peptide;Acc:NP_001108110]	1.59413	0.672765	-2.1179	5e-05	0.000632667
ENSGALG00000016851	ARHGEF7	Uncharacterized protein [Source:UniProtKB/TrEMBL;Acc:E1BSN8]	1.592	0.670842	-2.27037	5e-05	0.000632667
ENSGALG00000016289	DST	dystonin [Source:HGNC Symbol;Acc:1090]	1.59065	0.66962	-2.03296	0.0003	0.00308682
ENSGALG00000016955	VWA8	von Willebrand factor A domain containing 8 [Source:HGNC Symbol;Acc:29071]	1.58981	0.668855	-2.21113	5e-05	0.000632667
ENSGALG00000015896	MMP16	matrix metalloproteinase-16 [Source:RefSeq peptide;Acc:NP_990528]	1.5892	0.668297	-1.63213	0.00105	0.00861293
ENSGALG00000010683	S1PR3	sphingosine-1-phosphate receptor 3 [Source:HGNC Symbol;Acc:3167]	1.58887	0.668003	-1.62906	0.00125	0.0099172
ENSGALG00000011291	REV-ERBB	nuclear receptor subfamily 1 group D member 2 [Source:RefSeq peptide;Acc:NP_990536]	1.58699	0.666292	-2.5247	5e-05	0.000632667
ENSGALG00000017235	NOX4	NADPH oxidase 4 [Source:HGNC Symbol;Acc:7891]	1.58673	0.66606	-2.33116	5e-05	0.000632667
ENSGALG00000007392	ADAMTS9	ADAM metallopeptidase with thrombospondin type 1 motif, 9 [Source:HGNC Symbol;Acc:13202]	1.58621	0.66558	-2.10745	5e-05	0.000632667
ENSGALG00000026047	AEBP1	AE binding protein 1 [Source:HGNC Symbol;Acc:303]	1.58586	0.665264	-2.33848	5e-05	0.000632667
ENSGALG00000005662	AMPD3	AMP deaminase 3 [Source:RefSeq peptide;Acc:NP_001186517]	1.58492	0.664408	-1.64366	0.00205	0.01451
ENSGALG00000011867	SERHL2	Uncharacterized protein [Source:UniProtKB/TrEMBL;Acc:F1NJK4]	1.5844	0.663937	-2.17121	0.0006	0.00545885
ENSGALG00000008104	CCDC88A	Uncharacterized protein [Source:UniProtKB/TrEMBL;Acc:F1P2H8]	1.58428	0.663828	-2.23025	0.0002	0.0021913
ENSGALG00000008122	SLC39A13	Zinc transporter ZIP13 [Source:UniProtKB/Swiss-Prot;Acc:Q5ZI20]	1.58403	0.663598	-2.31973	5e-05	0.000632667
ENSGALG00000014419	SLIT2	Uncharacterized protein [Source:UniProtKB/TrEMBL;Acc:F1NR94]	1.58397	0.663541	-2.16972	5e-05	0.000632667
ENSGALG00000016870	TMTC4	transmembrane and tetratricopeptide repeat containing 4 [Source:HGNC Symbol;Acc:25904]	1.58343	0.663053	-1.94876	0.00025	0.00263611
ENSGALG00000027232	C1QTNF2	Uncharacterized protein [Source:UniProtKB/TrEMBL;Acc:F1NSB4]	1.5831	0.662754	-2.30328	5e-05	0.000632667
ENSGALG00000015386	RNF170	RING finger protein 170 [Source:RefSeq peptide;Acc:NP_001171208]	1.58286	0.662535	-1.47728	0.00285	0.0189238
ENSGALG00000008465	SORCS1	sortilin-related VPS10 domain containing receptor 1 [Source:HGNC Symbol;Acc:16697]	1.58218	0.661916	-1.39734	0.0037	0.02323
ENSGALG00000009746	ARSA	arylsulfatase A [Source:HGNC Symbol;Acc:713]	1.58205	0.661799	-2.04604	0.00015	0.00171347
ENSGALG00000012740	ADAM12	disintegrin and metalloproteinase domain-containing protein 12 precursor [Source:RefSeq peptide;Acc:NP_001136322]	1.58204	0.66179	-2.0115	0.00015	0.00171347
ENSGALG00000003096	CBFA2T2	protein CBFA2T2 [Source:RefSeq peptide;Acc:NP_001011689]	1.58194	0.661696	-1.86383	0.00125	0.0099172
ENSGALG00000012069	EPDR1	Uncharacterized protein [Source:UniProtKB/TrEMBL;Acc:F1NFU4]	1.58187	0.661629	-2.2619	5e-05	0.000632667
ENSGALG00000010733	CEP170	Uncharacterized protein [Source:UniProtKB/TrEMBL;Acc:F1NE34]	1.5818	0.661565	-2.294	5e-05	0.000632667
ENSGALG00000014770	EPB41L3	Uncharacterized protein [Source:UniProtKB/TrEMBL;Acc:E1BZY8]	1.58135	0.661155	-2.32031	5e-05	0.000632667
ENSGALG00000009452	GALNTL1	Uncharacterized protein [Source:UniProtKB/TrEMBL;Acc:F1NXH2]	1.58047	0.660358	-2.19326	5e-05	0.000632667
ENSGALG00000016097	EMC2	tetratricopeptide repeat protein 35 [Source:RefSeq peptide;Acc:NP_001185609]	1.58046	0.660348	-2.30635	0.0004	0.00389487
ENSGALG00000015464	PTGFRN	prostaglandin F2 receptor inhibitor [Source:HGNC Symbol;Acc:9601]	1.57993	0.659864	-1.9837	0.00015	0.00171347
ENSGALG00000011934	DESI1	Uncharacterized protein [Source:UniProtKB/TrEMBL;Acc:E1BV65]	1.57962	0.659582	-2.39617	5e-05	0.000632667
ENSGALG00000010115	SCLT1	sodium channel and clathrin linker 1 [Source:HGNC Symbol;Acc:26406]	1.57693	0.657123	-1.57781	0.0033	0.0213041
ENSGALG00000009492	DNAJB9	dnaJ homolog subfamily B member 9 precursor [Source:RefSeq peptide;Acc:NP_001025906]	1.57541	0.655728	-1.28611	0.0075	0.0405644
ENSGALG00000005398	HAGH	hydroxyacylglutathione hydrolase, mitochondrial precursor [Source:RefSeq peptide;Acc:NP_001012807]	1.57473	0.655107	-2.25479	0.0002	0.0021913
ENSGALG00000010314	NEK9	Uncharacterized protein [Source:UniProtKB/TrEMBL;Acc:F1NAG9]	1.57354	0.654011	-2.44799	5e-05	0.000632667
ENSGALG00000007843	ATRX	Uncharacterized protein [Source:UniProtKB/TrEMBL;Acc:E1C8H5]	1.57141	0.652063	-2.52321	5e-05	0.000632667
ENSGALG00000017142	PSPC1	Paraspeckle component 1 [Source:UniProtKB/Swiss-Prot;Acc:Q5ZK88]	1.57037	0.651102	-2.2715	0.0001	0.00119777
ENSGALG00000004338	COL18A1	collagen, type XVIII, alpha 1 precursor [Source:RefSeq peptide;Acc:NP_989495]	1.57029	0.651035	-1.50499	0.0023	0.0158432
ENSGALG00000007996	ANKRD44	Serine/threonine-protein phosphatase 6 regulatory ankyrin repeat subunit B [Source:UniProtKB/Swiss-Prot;Acc:Q5F478]	1.57006	0.650818	-2.38238	5e-05	0.000632667
ENSGALG00000003078	MMD	monocyte to macrophage differentiation protein [Source:RefSeq peptide;Acc:NP_001025875]	1.56964	0.650432	-1.36711	0.00775	0.0416609
ENSGALG00000002678	CSPG4	chondroitin sulfate proteoglycan 4 [Source:HGNC Symbol;Acc:2466]	1.56941	0.65022	-2.16472	5e-05	0.000632667
ENSGALG00000001316	CPNE2	Uncharacterized protein [Source:UniProtKB/TrEMBL;Acc:F1NMI1]	1.56904	0.649878	-1.81706	0.00355	0.0224712
ENSGALG00000016460	NBAS	neuroblastoma amplified sequence [Source:HGNC Symbol;Acc:15625]	1.56894	0.649791	-2.43544	5e-05	0.000632667
ENSGALG00000012947	CAPRIN2	caprin family member 2 [Source:HGNC Symbol;Acc:21259]	1.56759	0.648548	-1.52804	0.0041	0.025115
ENSGALG00000015635	HTT	huntingtin [Source:HGNC Symbol;Acc:4851]	1.56571	0.646815	-2.26205	5e-05	0.000632667
ENSGALG00000028043	PLCE1	phospholipase C, epsilon 1 [Source:HGNC Symbol;Acc:17175]	1.56389	0.64514	-2.10005	5e-05	0.000632667
ENSGALG00000016673	TRAM2	translocation associated membrane protein 2 [Source:HGNC Symbol;Acc:16855]	1.56291	0.644236	-2.09246	5e-05	0.000632667
ENSGALG00000027369	DGCR6	Protein DGCR6 [Source:UniProtKB/Swiss-Prot;Acc:O73770]	1.56253	0.643882	-1.79674	0.0011	0.00893985
ENSGALG00000017041	FREM2	FRAS1 related extracellular matrix protein 2 [Source:HGNC Symbol;Acc:25396]	1.56173	0.643146	-1.42037	0.0058	0.0331425
ENSGALG00000004070	MICALL2	Uncharacterized protein [Source:UniProtKB/TrEMBL;Acc:E1BYZ3]	1.56118	0.642635	-2.42816	5e-05	0.000632667
ENSGALG00000007712	MYO1B	myosin IB [Source:HGNC Symbol;Acc:7596]	1.55928	0.640884	-1.92524	0.00025	0.00263611
ENSGALG00000002371	RUSC2	RUN and SH3 domain containing 2 [Source:HGNC Symbol;Acc:23625]	1.55899	0.64061	-2.18719	5e-05	0.000632667
ENSGALG00000009733	SHFM1	split hand/foot malformation (ectrodactyly) type 1 [Source:RefSeq peptide;Acc:NP_001078908]	1.5575	0.639232	-2.3781	5e-05	0.000632667
ENSGALG00000009396	CAV2	caveolin-2 [Source:RefSeq peptide;Acc:NP_001007087]	1.55668	0.638469	-1.89078	0.001	0.00830215
ENSGALG00000004491	DMGDH	dimethylglycine dehydrogenase [Source:HGNC Symbol;Acc:24475]	1.55618	0.63801	-2.0556	0.00065	0.00584053
ENSGALG00000019229	DPT	Uncharacterized protein [Source:UniProtKB/TrEMBL;Acc:E1C203]	1.55597	0.637815	-2.31718	5e-05	0.000632667
ENSGALG00000005660	NF1	Neurofibromin [Source:UniProtKB/TrEMBL;Acc:E1C9F6]	1.55593	0.637776	-2.08256	5e-05	0.000632667
ENSGALG00000002374	SLC9A9	sodium/hydrogen exchanger 9 [Source:RefSeq peptide;Acc:NP_001026476]	1.55372	0.635723	-1.68464	0.00105	0.00861293
ENSGALG00000010580	STRN	Uncharacterized protein [Source:UniProtKB/TrEMBL;Acc:E1C837]	1.55319	0.635234	-2.37417	5e-05	0.000632667
ENSGALG00000009570	ATP6V1D	Uncharacterized protein [Source:UniProtKB/TrEMBL;Acc:E1BT00]	1.5528	0.634876	-2.47172	5e-05	0.000632667
ENSGALG00000005141	HMCN1	hemicentin 1 [Source:HGNC Symbol;Acc:19194]	1.55206	0.634183	-2.02906	0.0002	0.0021913
ENSGALG00000001226	ABCA2	ATP-binding cassette, sub-family A (ABC1), member 2 [Source:HGNC Symbol;Acc:32]	1.55198	0.634106	-2.1129	5e-05	0.000632667
ENSGALG00000005200	ADRM1	proteasomal ubiquitin receptor ADRM1 precursor [Source:RefSeq peptide;Acc:NP_989982]	1.55188	0.634013	-2.42951	5e-05	0.000632667
ENSGALG00000026890	ANGPT4	angiopoietin 4 [Source:HGNC Symbol;Acc:487]	1.55107	0.633264	-2.16486	5e-05	0.000632667
ENSGALG00000027199	MMGT1	Uncharacterized protein [Source:UniProtKB/TrEMBL;Acc:F1NCI2]	1.5503	0.632548	-2.1681	5e-05	0.000632667
ENSGALG00000006235	SLC41A3	solute carrier family 41, member 3 [Source:HGNC Symbol;Acc:31046]	1.55026	0.632509	-1.33063	0.00885	0.046205
ENSGALG00000004174	VPS26A	Uncharacterized protein [Source:UniProtKB/TrEMBL;Acc:E1BU33]	1.55018	0.63244	-2.25329	5e-05	0.000632667
ENSGALG00000012849	SLC37A3	sugar phosphate exchanger 3 [Source:RefSeq peptide;Acc:NP_001012556]	1.55015	0.632408	-2.08607	5e-05	0.000632667
ENSGALG00000009320	PSEN1	Presenilin-1 Presenilin-1 NTF subunit Presenilin-1 CTF subunit [Source:UniProtKB/Swiss-Prot;Acc:Q4JIM4]	1.54677	0.629256	-1.6714	0.0026	0.0176049
ENSGALG00000009134	CORTBP2	cortactin binding protein 2 [Source:RefSeq peptide;Acc:NP_001092009]	1.5455	0.628075	-1.81104	0.00075	0.0065483
ENSGALG00000003015	SERPINF1	serpin peptidase inhibitor, clade F (alpha-2 antiplasmin, pigment epithelium derived factor), member 1	1.54483	0.627446	-1.80353	0.00195	0.0139786
ENSGALG00000000356	SLC37A2	solute carrier family 37 (glucose-6-phosphate transporter), member 2 [Source:HGNC Symbol;Acc:20644]	1.54422	0.62688	-1.69635	0.0022	0.0153428
ENSGALG00000016190	TRAPPC9	Uncharacterized protein [Source:UniProtKB/TrEMBL;Acc:E1BZX6]	1.54402	0.626696	-1.84288	0.00035	0.00349349
ENSGALG00000015708	FGFR3	fibroblast growth factor receptor 3 precursor [Source:RefSeq peptide;Acc:NP_990840]	1.54353	0.626236	-1.89924	0.0002	0.0021913
ENSGALG00000012814	PXDC1	Uncharacterized protein [Source:UniProtKB/TrEMBL;Acc:E1BVZ1]	1.54331	0.626026	-2.13402	5e-05	0.000632667
ENSGALG00000007474	PCYT1A	Uncharacterized protein [Source:UniProtKB/TrEMBL;Acc:E1C4K8]	1.54306	0.625793	-2.0795	0.00155	0.0117243
ENSGALG00000002967	ZNF365	protein ZNF365 [Source:RefSeq peptide;Acc:NP_001186476]	1.54291	0.625654	-2.00495	5e-05	0.000632667
ENSGALG00000009523	CNTN1	Contactin-1 [Source:UniProtKB/Swiss-Prot;Acc:P14781]	1.542	0.624806	-1.75597	0.00065	0.00584053
ENSGALG00000008519	NR2C2	Uncharacterized protein [Source:UniProtKB/TrEMBL;Acc:F1P0D0]	1.54199	0.624798	-1.90294	0.0013	0.0102088
ENSGALG00000029142	ORMDL3	Uncharacterized protein [Source:UniProtKB/TrEMBL;Acc:H9L058]	1.54179	0.624603	-2.11618	5e-05	0.000632667
ENSGALG00000015086	OSBPL1A	Oxysterol-binding protein [Source:UniProtKB/TrEMBL;Acc:E1C988]	1.54082	0.623696	-2.27122	5e-05	0.000632667
ENSGALG00000018639	SMAD7A	TGF-beta signal pathway antagonist Smad7 [Source:RefSeq peptide;Acc:NP_001153135]	1.54072	0.623607	-1.68363	0.0021	0.0147959
ENSGALG00000005408	BCMO1	Beta,beta-carotene 15,15'-monooxygenase [Source:UniProtKB/Swiss-Prot;Acc:Q9I993]	1.5406	0.623494	-2.08518	0.0002	0.0021913
ENSGALG00000004852	DNM1	dynamin 1 [Source:HGNC Symbol;Acc:2972]	1.53886	0.621858	-2.14645	5e-05	0.000632667
ENSGALG00000016171	PTK2	Focal adhesion kinase 1 [Source:UniProtKB/Swiss-Prot;Acc:Q00944]	1.53863	0.621647	-1.91153	0.0002	0.0021913
ENSGALG00000003601	ATP2B4	ATPase, Ca++ transporting, plasma membrane 4 [Source:HGNC Symbol;Acc:817]	1.53657	0.619709	-1.93392	0.00015	0.00171347
ENSGALG00000028568	DNAL1	dynein, axonemal, light chain 1 [Source:RefSeq peptide;Acc:NP_001186610]	1.5348	0.618047	-2.02928	0.0001	0.00119777
ENSGALG00000000723	STX12	Uncharacterized protein [Source:UniProtKB/TrEMBL;Acc:E1C319]	1.53239	0.615786	-2.32988	5e-05	0.000632667
ENSGALG00000001561	MXRA8	Matrix-remodeling-associated protein 8 [Source:UniProtKB/Swiss-Prot;Acc:Q90WI4]	1.53239	0.615785	-2.23702	5e-05	0.000632667
ENSGALG00000006885	HRAS1	GTPase HRas [Source:UniProtKB/Swiss-Prot;Acc:P08642]	1.53131	0.614765	-2.66381	0.00025	0.00263611
ENSGALG00000011555	QKI	protein quaking [Source:RefSeq peptide;Acc:NP_989641]	1.53053	0.614033	-2.67973	5e-05	0.000632667
ENSGALG00000006463	TMA7	Uncharacterized protein [Source:UniProtKB/TrEMBL;Acc:E1BZA7]	1.53031	0.613823	-3.764	0.00095	0.00795126
ENSGALG00000012278	EMCN	endomucin [Source:HGNC Symbol;Acc:16041]	1.53003	0.613561	-2.04301	0.0003	0.00308682
ENSGALG00000008293	SH3PXD2A	SH3 and PX domains 2A [Source:HGNC Symbol;Acc:23664]	1.53	0.613529	-2.17116	5e-05	0.000632667
ENSGALG00000011513	ANO10	anoctamin 10 [Source:HGNC Symbol;Acc:25519]	1.52859	0.612204	-2.09271	0.0001	0.00119777
ENSGALG00000021128	FSCN1	fascin [Source:RefSeq peptide;Acc:NP_001171603]	1.5262	0.609947	-2.14286	5e-05	0.000632667
ENSGALG00000015834	TBX18	T-box transcription factor TBX18 [Source:RefSeq peptide;Acc:NP_989784]	1.52607	0.609821	-1.44792	0.00175	0.0128205
ENSGALG00000015399	FUT10	alpha-(1,3)-fucosyltransferase 10 [Source:RefSeq peptide;Acc:NP_989761]	1.52344	0.607335	-1.49364	0.003	0.0198238
ENSGALG00000002028	GPRC5B	G protein-coupled receptor, family C, group 5, member B [Source:HGNC Symbol;Acc:13308]	1.52335	0.607252	-1.75533	0.0006	0.00545885
ENSGALG00000009354	GUCY1A3	Uncharacterized protein [Source:UniProtKB/TrEMBL;Acc:E1BR32]	1.52122	0.605229	-2.01449	5e-05	0.000632667
ENSGALG00000016895	DZIP1	DAZ interacting zinc finger protein 1 [Source:HGNC Symbol;Acc:20908]	1.52012	0.604182	-1.65709	0.00475	0.0282277
ENSGALG00000024056	CHST3	carbohydrate sulfotransferase 3 [Source:RefSeq peptide;Acc:NP_990452]	1.51953	0.603621	-1.58888	0.0056	0.0322687
ENSGALG00000025792	C9ORF4	Uncharacterized protein [Source:UniProtKB/TrEMBL;Acc:E1BSU1]	1.51863	0.602773	-1.83706	0.0002	0.0021913
ENSGALG00000010000	PRKCE	protein kinase C, epsilon [Source:HGNC Symbol;Acc:9401]	1.5186	0.602746	-1.93154	0.0007	0.00620841
ENSGALG00000019054	NAALAD2	Uncharacterized protein [Source:UniProtKB/TrEMBL;Acc:E1C7K7]	1.51849	0.602637	-2.15652	0.00015	0.00171347
ENSGALG00000023407	ZBTB34	zinc finger and BTB domain-containing protein 34 [Source:RefSeq peptide;Acc:NP_001012813]	1.51838	0.602533	-1.5074	0.00345	0.0219508
ENSGALG00000012184	BMPER	BMP-binding endothelial regulator protein precursor [Source:RefSeq peptide;Acc:NP_001007081]	1.51837	0.602523	-1.8599	0.00045	0.00430694
ENSGALG00000000816	SRGAP2	Uncharacterized protein [Source:UniProtKB/TrEMBL;Acc:E1BZR0]	1.51803	0.602199	-2.28596	5e-05	0.000632667
ENSGALG00000011198	TMTC3	transmembrane and tetratricopeptide repeat containing 3 [Source:HGNC Symbol;Acc:26899]	1.5178	0.601983	-2.08821	5e-05	0.000632667
ENSGALG00000011893	SLC38A6	Uncharacterized protein [Source:UniProtKB/TrEMBL;Acc:E1BXH7]	1.51756	0.601756	-1.98024	0.0001	0.00119777
ENSGALG00000020251	FNIP2	folliculin interacting protein 2 [Source:HGNC Symbol;Acc:29280]	1.51728	0.601483	-1.87822	0.0003	0.00308682
ENSGALG00000002012	MMRN2	multimerin 2 [Source:HGNC Symbol;Acc:19888]	1.51674	0.60097	-2.17681	0.00015	0.00171347
ENSGALG00000011088	GSKIP	GSK3-beta interaction protein [Source:UniProtKB/Swiss-Prot;Acc:Q5ZMC6]	1.51629	0.600546	-1.81893	0.0009	0.0075946
ENSGALG00000003165	CCDC6	coiled-coil domain-containing protein 6 [Source:RefSeq peptide;Acc:NP_001026392]	1.51538	0.599679	-2.49485	0.00035	0.00349349
ENSGALG00000010258	LTBP2	Uncharacterized protein [Source:UniProtKB/TrEMBL;Acc:F1N968]	1.51432	0.598668	-2.02434	0.00015	0.00171347
ENSGALG00000028635	AIF1L	Uncharacterized protein [Source:UniProtKB/TrEMBL;Acc:F1NDU3]	1.51118	0.595678	-1.84371	0.0002	0.0021913
ENSGALG00000005848	IL11RA	interleukin-11 receptor subunit alpha precursor [Source:RefSeq peptide;Acc:NP_001038139]	1.51116	0.595657	-1.64199	0.0015	0.0114798
ENSGALG00000008938	DCLRE1A	DNA cross-link repair 1A protein [Source:RefSeq peptide;Acc:NP_001008683]	1.51072	0.595241	-1.42834	0.00525	0.0306382
ENSGALG00000027407	GPR132	G protein-coupled receptor 132 [Source:HGNC Symbol;Acc:17482]	1.51021	0.59475	-1.88897	0.00015	0.00171347
ENSGALG00000010433	FAAH	Uncharacterized protein [Source:UniProtKB/TrEMBL;Acc:E1C333]	1.50984	0.594393	-2.04683	5e-05	0.000632667
ENSGALG00000007127	FADS1	Fatty acid desaturase 1 [Source:UniProtKB/TrEMBL;Acc:E7EDS8]	1.50911	0.593695	-1.98625	5e-05	0.000632667
ENSGALG00000008614	TTL	tubulin--tyrosine ligase [Source:RefSeq peptide;Acc:NP_001186321]	1.50894	0.593536	-1.60003	0.00055	0.00507506
ENSGALG00000009587	GPHN	gephyrin [Source:RefSeq peptide;Acc:NP_001026720]	1.50863	0.593236	-1.55571	0.0018	0.0131245
ENSGALG00000014551		Uncharacterized protein [Source:UniProtKB/TrEMBL;Acc:E1C9G9]	1.50862	0.593229	-1.8131	0.0004	0.00389487
ENSGALG00000012425	FERMT2	fermitin family member 2 [Source:HGNC Symbol;Acc:15767]	1.50803	0.592662	-1.90229	0.00015	0.00171347
ENSGALG00000007582	DPYSL3	dihydropyrimidinase-related protein 3 [Source:RefSeq peptide;Acc:NP_989824]	1.50637	0.591076	-2.09799	0.00035	0.00349349
ENSGALG00000008473	PLXND1	plexin D1 [Source:HGNC Symbol;Acc:9107]	1.50629	0.591001	-1.60048	0.00175	0.0128205
ENSGALG00000002529	MCCC2	methylcrotonoyl-CoA carboxylase 2 (beta) [Source:HGNC Symbol;Acc:6937]	1.50577	0.590498	-2.23478	0.0002	0.0021913
ENSGALG00000008736	PNPLA7	patatin-like phospholipase domain-containing protein 7 [Source:RefSeq peptide;Acc:NP_001124214]	1.50502	0.589783	-2.18611	5e-05	0.000632667
ENSGALG00000011639	KIAA0284	Uncharacterized protein [Source:UniProtKB/TrEMBL;Acc:F1P5K4]	1.50315	0.587988	-1.99943	0.00015	0.00171347
ENSGALG00000015132	CDH2	Cadherin-2 [Source:UniProtKB/Swiss-Prot;Acc:P10288]	1.5022	0.587077	-1.83741	0.00105	0.00861293
ENSGALG00000005272	CDH5	cadherin-5 precursor [Source:RefSeq peptide;Acc:NP_989558]	1.50214	0.587018	-1.5102	0.00315	0.0205182
ENSGALG00000005725	CSF1R	Protein-tyrosine kinase; Uncharacterized protein [Source:UniProtKB/TrEMBL;Acc:Q90959]	1.50165	0.586549	-1.78771	0.0008	0.00690182
ENSGALG00000008152	SPATS2L	spermatogenesis associated, serine-rich 2-like [Source:HGNC Symbol;Acc:24574]	1.50065	0.58559	-2.18599	0.0001	0.00119777
ENSGALG00000026184	CREG1	Protein CREG1 [Source:UniProtKB/Swiss-Prot;Acc:Q5ZJ73]	1.50034	0.585293	-2.02533	0.00025	0.00263611
ENSGALG00000003496	TEX2	Uncharacterized protein [Source:UniProtKB/TrEMBL;Acc:F1NWX9]	1.50022	0.585178	-2.01258	0.00025	0.00263611
ENSGALG00000011238	GPR177	protein wntless homolog precursor [Source:RefSeq peptide;Acc:NP_001026465]	1.50018	0.585137	-1.86603	0.00015	0.00171347
ENSGALG00000010932	NUDT9	nudix (nucleoside diphosphate linked moiety X)-type motif 9 [Source:HGNC Symbol;Acc:8056]	1.49847	0.583489	-1.6199	0.0035	0.0222231
ENSGALG00000017414	JUP	Plakoglobin [Source:UniProtKB/TrEMBL;Acc:F4YMA7]	1.49827	0.583293	-1.95085	0.00025	0.00263611
ENSGALG00000004812	FAM129A	protein Niban [Source:RefSeq peptide;Acc:NP_001012614]	1.49752	0.582575	-2.23394	5e-05	0.000632667
ENSGALG00000002564	RGS4	regulator of G-protein signaling 4 [Source:RefSeq peptide;Acc:NP_989716]	1.49705	0.582119	-2.05245	5e-05	0.000632667
ENSGALG00000016112	NOV	protein NOV precursor [Source:RefSeq peptide;Acc:NP_990599]	1.49587	0.580988	-1.88879	0.0006	0.00545885
ENSGALG00000021031	CXCR7	chemokine (C-X-C motif) receptor 7 [Source:RefSeq peptide;Acc:NP_001076831]	1.49327	0.578471	-2.14881	5e-05	0.000632667
ENSGALG00000002515	OLFM1	Noelin [Source:UniProtKB/Swiss-Prot;Acc:Q9IAK4]	1.49301	0.578223	-1.6242	0.00335	0.0215143
ENSGALG00000015889	PHIP	pleckstrin homology domain interacting protein [Source:HGNC Symbol;Acc:15673]	1.49203	0.57728	-1.91261	0.0003	0.00308682
ENSGALG00000010174	SLC35B2	Uncharacterized protein [Source:UniProtKB/TrEMBL;Acc:F1NC34]	1.49198	0.577227	-1.77395	0.00155	0.0117243
ENSGALG00000026600	C1orf198	chromosome 1 open reading frame 198 [Source:HGNC Symbol;Acc:25900]	1.49098	0.576262	-1.99537	0.00015	0.00171347
ENSGALG00000000304	MTFR1	Mitochondrial fission regulator 1 [Source:UniProtKB/Swiss-Prot;Acc:Q9PTD5]	1.4901	0.57541	-2.03719	0.0002	0.0021913
ENSGALG00000000098	ANTXR1	anthrax toxin receptor 1 [Source:HGNC Symbol;Acc:21014]	1.48688	0.572289	-2.16858	0.0002	0.0021913
ENSGALG00000000946	PFDN1	prefoldin subunit 1 [Source:HGNC Symbol;Acc:8866]	1.48683	0.572244	-2.89706	0.00125	0.0099172
ENSGALG00000005243	PPP3CB	serine/threonine-protein phosphatase 2B catalytic subunit beta isoform [Source:RefSeq peptide;Acc:NP_001025511]	1.48558	0.571023	-1.81108	0.0002	0.0021913
ENSGALG00000016098	EXOC6B	exocyst complex component 6B [Source:HGNC Symbol;Acc:17085]	1.48556	0.571009	-1.45717	0.00435	0.0262811
ENSGALG00000007337	LPP	Lipoma-preferred partner homolog [Source:UniProtKB/Swiss-Prot;Acc:Q5F464]	1.48523	0.570685	-1.43668	0.0048	0.0284427
ENSGALG00000012041	ACTR10	actin-related protein 10 [Source:RefSeq peptide;Acc:NP_001006492]	1.48374	0.569234	-1.82882	0.0026	0.0176049
ENSGALG00000014952	COL4A3BP	collagen, type IV, alpha 3 (Goodpasture antigen) binding protein [Source:HGNC Symbol;Acc:2205]	1.48312	0.56864	-2.08619	0.0015	0.0114798
ENSGALG00000020614	TM2D1	Uncharacterized protein [Source:UniProtKB/TrEMBL;Acc:F1NDW3]	1.48254	0.568072	-1.46684	0.0032	0.020789
ENSGALG00000011679	DIRC2	disrupted in renal carcinoma 2 [Source:HGNC Symbol;Acc:16628]	1.48187	0.567418	-1.53142	0.00535	0.0311041
ENSGALG00000007547	ABI1	Uncharacterized protein [Source:UniProtKB/TrEMBL;Acc:F1P5N0]	1.48175	0.567299	-2.58938	0.0006	0.00545885
ENSGALG00000015573	FHL5	Uncharacterized protein [Source:UniProtKB/TrEMBL;Acc:E1C1I0]	1.48136	0.566925	-1.82113	0.0002	0.0021913
ENSGALG00000028565	PCDHGC3	protocadherin gamma-C3 precursor [Source:RefSeq peptide;Acc:NP_999839]	1.48057	0.56615	-1.54411	0.00225	0.0155683
ENSGALG00000002930	STX7	syntaxin-7 [Source:RefSeq peptide;Acc:NP_001012961]	1.47905	0.564668	-1.97504	0.0003	0.00308682
ENSGALG00000011221	AGPAT9	Glycerol-3-phosphate acyltransferase 3 [Source:UniProtKB/Swiss-Prot;Acc:Q5ZLL8]	1.47883	0.564453	-1.92391	5e-05	0.000632667
ENSGALG00000009096	MTM1	Uncharacterized protein [Source:UniProtKB/TrEMBL;Acc:E1BRL5]	1.4787	0.56433	-1.81643	0.0024	0.016486
ENSGALG00000016271	PTP4A1	protein tyrosine phosphatase type IVA 1 [Source:RefSeq peptide;Acc:NP_001008461]	1.47862	0.564249	-1.76623	0.00065	0.00584053
ENSGALG00000016333	MTSS1	metastasis suppressor protein 1 [Source:RefSeq peptide;Acc:NP_001026125]	1.4786	0.564228	-1.8904	0.0001	0.00119777
ENSGALG00000003149	ITPR3	inositol 1,4,5-trisphosphate receptor, type 3 [Source:HGNC Symbol;Acc:6182]	1.47855	0.564183	-1.89437	0.00025	0.00263611
ENSGALG00000026022	CREG2	cellular repressor of E1A-stimulated genes 2 [Source:HGNC Symbol;Acc:14272]	1.47813	0.563773	-1.81551	0.00015	0.00171347
ENSGALG00000011558	LRP6	low density lipoprotein receptor-related protein 6 [Source:HGNC Symbol;Acc:6698]	1.47774	0.563393	-1.96402	0.00035	0.00349349
ENSGALG00000003026	MKL2	Uncharacterized protein [Source:UniProtKB/TrEMBL;Acc:E1C7F7]	1.47729	0.562949	-1.97779	0.0001	0.00119777
ENSGALG00000000242	EBF2	transcription factor COE2 [Source:RefSeq peptide;Acc:NP_001158008]	1.47656	0.56224	-1.7124	0.00025	0.00263611
ENSGALG00000012350	TDRD7	Tudor domain-containing protein 7 [Source:UniProtKB/Swiss-Prot;Acc:E1C3S7]	1.47638	0.562063	-2.13739	0.0003	0.00308682
ENSGALG00000027184	OLFML1	olfactomedin-like 1 [Source:HGNC Symbol;Acc:24473]	1.47566	0.561357	-1.82004	0.0004	0.00389487
ENSGALG00000006283	THAP4	THAP domain containing 4 [Source:HGNC Symbol;Acc:23187]	1.47503	0.560746	-1.663	0.0027	0.0180934
ENSGALG00000007819	PDZRN3	Uncharacterized protein [Source:UniProtKB/TrEMBL;Acc:E1C0T3]	1.4748	0.56052	-1.90423	0.00025	0.00263611
ENSGALG00000016456	LPIN1	Lipin 1; Uncharacterized protein [Source:UniProtKB/TrEMBL;Acc:E1BWY2]	1.47462	0.560342	-1.83325	0.0001	0.00119777
ENSGALG00000011280	EEA1	Uncharacterized protein [Source:UniProtKB/TrEMBL;Acc:E1BRE5]	1.47253	0.558293	-2.44463	5e-05	0.000632667
ENSGALG00000008970	MAP4K4	Nik related kinase [Source:RefSeq peptide;Acc:NP_001026297]	1.47219	0.557959	-1.874	0.00035	0.00349349
ENSGALG00000015673	ZFHX4	Zinc finger homeobox protein 4 [Source:UniProtKB/TrEMBL;Acc:F1NAX1]	1.47165	0.557431	-1.85493	0.0002	0.0021913
ENSGALG00000007149	CYTH3	cytohesin 3 [Source:HGNC Symbol;Acc:9504]	1.47139	0.557181	-2.32766	0.0002	0.0021913
ENSGALG00000007462	CTSZ	Uncharacterized protein [Source:UniProtKB/TrEMBL;Acc:E1C4M3]	1.47126	0.557051	-1.79324	0.0005	0.00469444
ENSGALG00000005782	GCLM	glutamate--cysteine ligase regulatory subunit [Source:RefSeq peptide;Acc:NP_001007954]	1.4712	0.556994	-1.95991	0.00015	0.00171347
ENSGALG00000026306	CTNNBIP1	Uncharacterized protein [Source:UniProtKB/TrEMBL;Acc:E1C0Q1]	1.47065	0.556453	-1.8746	0.0002	0.0021913
ENSGALG00000017076	B3GALTL	Uncharacterized protein [Source:UniProtKB/TrEMBL;Acc:F1P3A0]	1.46871	0.55455	-1.83897	0.0004	0.00389487
ENSGALG00000014876	TBC1D32	TBC1 domain family, member 32 [Source:HGNC Symbol;Acc:21485]	1.46758	0.553443	-1.36805	0.00385	0.0239282
ENSGALG00000008357	TPCN1	Uncharacterized protein [Source:UniProtKB/TrEMBL;Acc:E1BQ97]	1.46743	0.553295	-1.95135	0.00025	0.00263611
ENSGALG00000002040	ARVCF	armadillo repeat gene deletes in velo-cardio-facial syndrome [Source:RefSeq peptide;Acc:NP_989796]	1.46743	0.553295	-1.75313	0.00095	0.00795125
ENSGALG00000013902	PTPRM	protein tyrosine phosphatase, receptor type, M [Source:HGNC Symbol;Acc:9675]	1.46621	0.552088	-1.92194	0.0005	0.00469444
ENSGALG00000010017	MCFD2	multiple coagulation factor deficiency 2 precursor [Source:RefSeq peptide;Acc:NP_001006400]	1.46577	0.551658	-2.01047	0.0002	0.0021913
ENSGALG00000016191	PKNOX1	Uncharacterized protein [Source:UniProtKB/TrEMBL;Acc:E1BYI1]	1.46545	0.551339	-1.64744	0.0028	0.0186521
ENSGALG00000027628	HINT3	Uncharacterized protein [Source:UniProtKB/TrEMBL;Acc:F1P585]	1.46538	0.551273	-1.74007	0.00195	0.0139786
ENSGALG00000011569	SCYL2	SCY1-like protein 2 [Source:RefSeq peptide;Acc:NP_001025922]	1.4649	0.550802	-1.811	0.00025	0.00263611
ENSGALG00000008514	DLL4	delta-like 4 (Drosophila) [Source:HGNC Symbol;Acc:2910]	1.46454	0.550452	-2.10091	5e-05	0.000632667
ENSGALG00000014042	SSPN	Uncharacterized protein [Source:UniProtKB/TrEMBL;Acc:E1BTR0]	1.46425	0.550164	-1.95667	0.0005	0.00469444
ENSGALG00000016428	ENPP2	ectonucleotide pyrophosphatase/phosphodiesterase family member 2 [Source:RefSeq peptide;Acc:NP_001185591]	1.46358	0.549498	-1.76537	0.00015	0.00171347
ENSGALG00000004573	LRRC8A	Uncharacterized protein [Source:UniProtKB/TrEMBL;Acc:E1BQK4]	1.46336	0.549286	-2.01712	0.00035	0.00349349
ENSGALG00000011350	NEGR1	Neuronal growth regulator 1 [Source:UniProtKB/Swiss-Prot;Acc:Q9W6V2]	1.46193	0.54787	-1.90656	0.00325	0.0210584
ENSGALG00000015564	PREX2	phosphatidylinositol-3,4,5-trisphosphate-dependent Rac exchange factor 2 [Source:HGNC Symbol;Acc:22950]	1.4613	0.547256	-1.99376	0.0003	0.00308682
ENSGALG00000013640	MBP	Myelin basic protein [Source:UniProtKB/Swiss-Prot;Acc:P15720]	1.46103	0.546988	-1.35291	0.00965	0.0493992
ENSGALG00000002431	CFH	complement factor H	1.45991	0.545879	-1.42841	0.00935	0.0482438
ENSGALG00000016077	LRP12	low density lipoprotein receptor-related protein 12 [Source:HGNC Symbol;Acc:31708]	1.45984	0.545814	-1.80233	0.00025	0.00263611
ENSGALG00000005203	OLFM3	olfactomedin 3 [Source:HGNC Symbol;Acc:17990]	1.45919	0.545165	-1.59546	0.0009	0.0075946
ENSGALG00000001229	SKI	ski oncogene [Source:RefSeq peptide;Acc:NP_001034407]	1.45884	0.54482	-1.73715	0.00035	0.00349349
ENSGALG00000018512	YBX3	Y box binding protein 3 [Source:HGNC Symbol;Acc:2428]	1.4575	0.543492	-2.13695	0.0003	0.00308682
ENSGALG00000026899	CHSY3	chondroitin sulfate synthase 3 [Source:HGNC Symbol;Acc:24293]	1.45631	0.542322	-1.53259	0.00165	0.0122849
ENSGALG00000009886	USP38	ubiquitin specific peptidase 38 [Source:HGNC Symbol;Acc:20067]	1.45604	0.542046	-1.75884	0.0011	0.00893985
ENSGALG00000014978	IQGAP2	IQ motif containing GTPase activating protein 2 [Source:HGNC Symbol;Acc:6111]	1.45464	0.540661	-1.82401	0.00145	0.0112084
ENSGALG00000004418	SS2R	somatostatin receptor type 2 [Source:RefSeq peptide;Acc:NP_001025516]	1.45439	0.540416	-1.43625	0.0037	0.02323
ENSGALG00000007565	PPP2R2B	protein phosphatase 2, regulatory subunit B, beta [Source:HGNC Symbol;Acc:9305]	1.45384	0.539869	-1.77797	0.0005	0.00469444
ENSGALG00000003893	XPR1	Uncharacterized protein [Source:UniProtKB/TrEMBL;Acc:E1C6K2]	1.45241	0.538444	-1.7895	0.0004	0.00389487
ENSGALG00000002341	AP3S1	AP-3 complex subunit sigma-1 [Source:RefSeq peptide;Acc:NP_001006586]	1.45169	0.537737	-1.91949	0.0007	0.00620841
ENSGALG00000008146	MORF4L1	mortality factor 4 like 1 isoform 1 [Source:RefSeq peptide;Acc:NP_001032250]	1.45159	0.53763	-1.90438	0.0002	0.0021913
ENSGALG00000013408	TMF1	Uncharacterized protein [Source:UniProtKB/TrEMBL;Acc:F1NHB9]	1.45113	0.537177	-2.15671	0.00015	0.00171347
ENSGALG00000001225	RABGAP1	Uncharacterized protein [Source:UniProtKB/TrEMBL;Acc:F1P0U3]	1.45071	0.53676	-1.95771	0.00045	0.00430694
ENSGALG00000011865	SMTN	smoothelin [Source:HGNC Symbol;Acc:11126]	1.45069	0.536735	-1.90898	0.00055	0.00507506
ENSGALG00000025937	FXYD6	FXYD domain-containing ion transport regulator 6 precursor [Source:RefSeq peptide;Acc:NP_001074348]	1.45064	0.536693	-1.92183	0.0001	0.00119777
ENSGALG00000017070	PDS5B	sister chromatid cohesion protein PDS5 homolog B [Source:RefSeq peptide;Acc:NP_001012845]	1.45062	0.53667	-2.04957	0.00025	0.00263611
ENSGALG00000008676	RRBP1	ribosome-binding protein 1 [Source:RefSeq peptide;Acc:NP_001186369]	1.45025	0.536301	-2.25379	0.00035	0.00349349
ENSGALG00000009670	SGCE	sarcoglycan, epsilon [Source:HGNC Symbol;Acc:10808]	1.45023	0.53628	-1.93583	0.00045	0.00430694
ENSGALG00000013244	ABCC9	Uncharacterized protein [Source:UniProtKB/TrEMBL;Acc:E1BZE8]	1.44989	0.535939	-1.77536	0.0003	0.00308682
ENSGALG00000008842	PIKFYVE	Uncharacterized protein [Source:UniProtKB/TrEMBL;Acc:F1NNU6]	1.44988	0.535937	-1.81923	0.00025	0.00263611
ENSGALG00000027627	PDLIM4	PDZ and LIM domain protein 4 [Source:UniProtKB/Swiss-Prot;Acc:Q9PW72]	1.44927	0.535324	-1.77235	0.00025	0.00263611
ENSGALG00000002726	KIF1B	kinesin family member 1B [Source:HGNC Symbol;Acc:16636]	1.44884	0.534895	-1.74505	0.0008	0.00690182
ENSGALG00000002540	RGS2	regulator of G-protein signaling 2 [Source:RefSeq peptide;Acc:NP_989726]	1.44765	0.533717	-2.14122	0.00035	0.00349349
ENSGALG00000015450	RAB2A	Ras-related protein Rab-2A [Source:UniProtKB/Swiss-Prot;Acc:Q90965]	1.44725	0.53331	-2.64525	0.0003	0.00308682
ENSGALG00000003788	BNIP2	BCL2/adenovirus E1B 19kDa interacting protein 2 [Source:HGNC Symbol;Acc:1083]	1.44714	0.533205	-2.20785	0.00085	0.00724703
ENSGALG00000004476	SEMA3G	sema domain, immunoglobulin domain (Ig), short basic domain, secreted, (semaphorin) 3G [Source:HGNC Symbol;Acc:30400]	1.44649	0.53256	-1.93487	0.00035	0.00349349
ENSGALG00000015083	DENND4C	DENN/MADD domain containing 4C [Source:HGNC Symbol;Acc:26079]	1.44522	0.531285	-1.83156	0.0004	0.00389487
ENSGALG00000011274	DCN	decorin precursor [Source:RefSeq peptide;Acc:NP_001025918]	1.44495	0.531022	-1.55643	0.00975	0.0497871
ENSGALG00000012608	DAPK1	death-associated protein kinase 1 [Source:RefSeq peptide;Acc:NP_001026784]	1.44456	0.530627	-1.67739	0.00255	0.0173809
ENSGALG00000000478	TANC2	tetratricopeptide repeat, ankyrin repeat and coiled-coil containing 2 [Source:HGNC Symbol;Acc:30212]	1.44384	0.529909	-1.29508	0.00935	0.0482438
ENSGALG00000001718	CCNG1	Uncharacterized protein [Source:UniProtKB/TrEMBL;Acc:E1BUH6]	1.44336	0.529433	-1.9932	0.0005	0.00469444
ENSGALG00000003675	PRKAR1B	Uncharacterized protein [Source:UniProtKB/TrEMBL;Acc:E1C2U6]	1.44334	0.529407	-2.00587	0.0008	0.00690182
ENSGALG00000015377	PHLDB2	pleckstrin homology-like domain, family B, member 2 [Source:HGNC Symbol;Acc:29573]	1.44275	0.528821	-1.80323	0.00105	0.00861293
ENSGALG00000006039	SNED1	sushi, nidogen and EGF-like domains 1 [Source:HGNC Symbol;Acc:24696]	1.44247	0.528541	-1.71887	0.00035	0.00349349
ENSGALG00000006818	KMT2A	lysine (K)-specific methyltransferase 2A [Source:HGNC Symbol;Acc:7132]	1.44203	0.528099	-1.82676	0.0003	0.00308682
ENSGALG00000015071	FOCAD	uncharacterized protein LOC427233 [Source:RefSeq peptide;Acc:NP_001182532]	1.44177	0.527842	-1.79664	0.00085	0.00724703
ENSGALG00000016375	PHEX	phosphate regulating endopeptidase homolog, X-linked [Source:RefSeq peptide;Acc:NP_001186206]	1.44154	0.527613	-1.56224	0.00595	0.0338117
ENSGALG00000027476	PLEKHG5	Uncharacterized protein [Source:UniProtKB/TrEMBL;Acc:H9L004]	1.44054	0.526607	-1.65245	0.00225	0.0155683
ENSGALG00000012440	ZEB2	Uncharacterized protein [Source:UniProtKB/TrEMBL;Acc:F1NE82]	1.44038	0.52645	-1.39688	0.0082	0.0434364
ENSGALG00000002420	EGFL7	Uncharacterized protein [Source:UniProtKB/TrEMBL;Acc:E1C7R1]	1.44013	0.526196	-1.69951	0.0002	0.0021913
ENSGALG00000016003	DDRGK1	DDRGK domain containing 1 [Source:HGNC Symbol;Acc:16110]	1.44007	0.526139	-1.90054	0.00015	0.00171347
ENSGALG00000002595	GPX4	Uncharacterized protein [Source:UniProtKB/TrEMBL;Acc:F1NYU4]	1.43919	0.525253	-3.76407	0.0013	0.0102088
ENSGALG00000026590	KLF13	Kruppel-like factor 13 [Source:HGNC Symbol;Acc:13672]	1.43772	0.52378	-1.40915	0.00915	0.04745
ENSGALG00000011025	SIPA1L2	Uncharacterized protein [Source:UniProtKB/TrEMBL;Acc:E1BQA7]	1.43739	0.523454	-1.71651	0.0005	0.00469444
ENSGALG00000028551		Glutathione S-transferase [Source:UniProtKB/Swiss-Prot;Acc:Q08392]	1.43635	0.522411	-2.01192	0.00145	0.0112084
ENSGALG00000008653	MGA	MGA, MAX dimerization protein [Source:HGNC Symbol;Acc:14010]	1.43632	0.522379	-1.85838	0.00035	0.00349349
ENSGALG00000013397	EXOC3	exocyst complex component 3 [Source:RefSeq peptide;Acc:NP_001006384]	1.43564	0.521694	-2.07196	0.0003	0.00308682
ENSGALG00000027641	DUSP14	Uncharacterized protein [Source:UniProtKB/TrEMBL;Acc:E1C6D9]	1.43528	0.521337	-1.55556	0.00315	0.0205182
ENSGALG00000026525	CEBPA	CCAAT/enhancer-binding protein alpha [Source:RefSeq peptide;Acc:NP_001026630]	1.43505	0.521102	-6.6008	0.0008	0.00690182
ENSGALG00000003047	SUGP2	Uncharacterized protein [Source:UniProtKB/TrEMBL;Acc:E1C5N4]	1.43501	0.521063	-1.82896	0.00125	0.0099172
ENSGALG00000002623	PCOLCE2	Uncharacterized protein [Source:UniProtKB/TrEMBL;Acc:F1NH70]	1.43431	0.520352	-2.10316	0.00055	0.00507506
ENSGALG00000010448	LTBP1	Uncharacterized protein [Source:UniProtKB/TrEMBL;Acc:F1N9I4]	1.43395	0.51999	-1.81678	0.0005	0.00469444
ENSGALG00000012626	RECK	reversion-inducing-cysteine-rich protein with kazal motifs [Source:HGNC Symbol;Acc:11345]	1.433	0.519038	-1.8296	0.0006	0.00545885
ENSGALG00000003172	SLC16A9	monocarboxylate transporter 9 [Source:RefSeq peptide;Acc:NP_001026393]	1.43206	0.518093	-1.90305	0.00035	0.00349349
ENSGALG00000009992	ARHGAP5	Uncharacterized protein [Source:UniProtKB/TrEMBL;Acc:F1NG56]	1.43171	0.517736	-1.92081	0.00045	0.00430694
ENSGALG00000003938	COPS8	COP9 signalosome complex subunit 8 [Source:RefSeq peptide;Acc:NP_001041472]	1.43131	0.517337	-1.44142	0.003	0.0198238
ENSGALG00000009130			1.43092	0.516948	-1.93871	0.00075	0.0065483
ENSGALG00000006284	SH3GLB1	Endophilin-B1 [Source:UniProtKB/Swiss-Prot;Acc:Q5ZIR1]	1.43042	0.516434	-1.9196	0.0006	0.00545885
ENSGALG00000001177	CD34	Uncharacterized protein [Source:UniProtKB/TrEMBL;Acc:E1BUT3]	1.42927	0.515283	-2.07228	0.00055	0.00507506
ENSGALG00000008231	PACSIN3	protein kinase C and casein kinase substrate in neurons 3 [Source:RefSeq peptide;Acc:NP_001038117]	1.42909	0.5151	-2.07188	0.00065	0.00584053
ENSGALG00000015077	ARHGAP31	Rho GTPase activating protein 31 [Source:HGNC Symbol;Acc:29216]	1.42782	0.513817	-1.64364	0.0007	0.00620841
ENSGALG00000003719	CHD9	chromodomain helicase DNA binding protein 9 [Source:HGNC Symbol;Acc:25701]	1.42757	0.51356	-1.79812	0.00055	0.00507506
ENSGALG00000014953	RWDD1	RWD domain containing 1 [Source:RefSeq peptide;Acc:NP_001026246]	1.42747	0.513461	-1.4982	0.0035	0.0222231
ENSGALG00000001104	SBDS	Ribosome maturation protein SBDS [Source:UniProtKB/Swiss-Prot;Acc:Q5ZIY4]	1.42692	0.512909	-1.79994	0.0008	0.00690182
ENSGALG00000016056	AZIN1	ornithine decarboxylase antizyme inhibitor [Source:RefSeq peptide;Acc:NP_001008729]	1.42541	0.511378	-1.55447	0.0027	0.0180934
ENSGALG00000021525	ISLR	Uncharacterized protein [Source:UniProtKB/TrEMBL;Acc:F1NVG0]	1.42418	0.510129	-1.96642	0.00115	0.0092608
ENSGALG00000002347	C3ORF58	Uncharacterized protein [Source:UniProtKB/TrEMBL;Acc:E1C167]	1.42417	0.510117	-1.97559	0.00185	0.0134335
ENSGALG00000022926	GPR162	Uncharacterized protein [Source:UniProtKB/TrEMBL;Acc:E1C9F2]	1.424	0.509952	-1.59616	0.00185	0.0134335
ENSGALG00000010175	HSP90AB1	heat shock cognate protein HSP 90-beta [Source:RefSeq peptide;Acc:NP_996842]	1.42399	0.50994	-1.65646	0.00325	0.0210584
ENSGALG00000015479	ASPH	aspartate beta-hydroxylase [Source:HGNC Symbol;Acc:757]	1.42366	0.509604	-1.96601	0.0006	0.00545885
ENSGALG00000000368	GAS7	Uncharacterized protein [Source:UniProtKB/TrEMBL;Acc:E1C552]	1.42341	0.509355	-1.87808	0.0006	0.00545885
ENSGALG00000015969	FAM135A	family with sequence similarity 135, member A [Source:HGNC Symbol;Acc:21084]	1.42303	0.508969	-1.72148	0.0006	0.00545885
ENSGALG00000014922	ROCK1	rho-associated protein kinase 1 [Source:RefSeq peptide;Acc:NP_001186377]	1.42299	0.508929	-1.8911	0.0012	0.00960078
ENSGALG00000005090	SKA2	Uncharacterized protein [Source:UniProtKB/TrEMBL;Acc:E1BWA7]	1.42157	0.50749	-1.62323	0.003	0.0198238
ENSGALG00000014514	CC2D2A	Uncharacterized protein [Source:UniProtKB/TrEMBL;Acc:E1C8X4]	1.42149	0.507404	-1.73702	0.0009	0.0075946
ENSGALG00000015496	CHMP2B	charged multivesicular body protein 2b [Source:RefSeq peptide;Acc:NP_001025963]	1.42081	0.506715	-1.719	0.0016	0.0120141
ENSGALG00000015908	COL12A1	collagen alpha-1(XII) chain precursor [Source:RefSeq peptide;Acc:NP_990352]	1.41991	0.505802	-1.69087	0.00165	0.0122849
ENSGALG00000025796	ADI1	1,2-dihydroxy-3-keto-5-methylthiopentene dioxygenase [Source:UniProtKB/Swiss-Prot;Acc:Q5ZL43]	1.41989	0.505782	-1.7196	0.0006	0.00545885
ENSGALG00000011704	PTPLB	protein-tyrosine phosphatase-like member B [Source:RefSeq peptide;Acc:NP_001012938]	1.41925	0.505133	-1.68195	0.0005	0.00469444
ENSGALG00000004276	CHST12	Uncharacterized protein [Source:UniProtKB/TrEMBL;Acc:E1BR90]	1.41889	0.504765	-1.39425	0.00745	0.0404358
ENSGALG00000001301	CLTCL1	Uncharacterized protein [Source:UniProtKB/TrEMBL;Acc:F1NYC4]	1.41866	0.504531	-1.81503	0.00085	0.00724703
ENSGALG00000017122	SGCG	Uncharacterized protein [Source:UniProtKB/TrEMBL;Acc:F1P171]	1.41801	0.503864	-1.87582	0.00285	0.0189238
ENSGALG00000016212	LICOS	ICOS ligand precursor [Source:RefSeq peptide;Acc:NP_990415]	1.41743	0.503274	-1.93164	0.00645	0.0361206
ENSGALG00000012012	CMIP	Uncharacterized protein [Source:UniProtKB/TrEMBL;Acc:E1BSN1]	1.41666	0.502497	-1.77293	0.00155	0.0117243
ENSGALG00000017191	ANGPTL5	angiopoietin-related protein 5 precursor [Source:RefSeq peptide;Acc:NP_001184165]	1.41663	0.502463	-1.56866	0.0058	0.0331425
ENSGALG00000008335	PHTF2	putative homeodomain transcription factor 2 [Source:RefSeq peptide;Acc:NP_001006226]	1.41655	0.502381	-1.56994	0.0014	0.010897
ENSGALG00000005935	EVI5	ecotropic viral integration site 5 [Source:HGNC Symbol;Acc:3501]	1.41653	0.502361	-1.79528	0.0005	0.00469444
ENSGALG00000000950	FAM125B	multivesicular body subunit 12B [Source:RefSeq peptide;Acc:NP_001025848]	1.41613	0.501958	-1.64182	0.0004	0.00389487
ENSGALG00000001381	ACTB	Actin, cytoplasmic type 5 [Source:UniProtKB/Swiss-Prot;Acc:P53478]	1.41596	0.501784	-1.64032	0.0008	0.00690182
ENSGALG00000014910	COLEC12	collectin-12 [Source:RefSeq peptide;Acc:NP_001034688]	1.41574	0.50156	-1.90788	0.00075	0.0065483
ENSGALG00000028247	LOXL1	lysyl oxidase-like 1 [Source:HGNC Symbol;Acc:6665]	1.41459	0.500388	-2.03162	0.0007	0.00620841
ENSGALG00000023806	PITPNA	Uncharacterized protein [Source:UniProtKB/TrEMBL;Acc:F1N8I3]	1.414	0.499781	-2.33903	0.00075	0.0065483
ENSGALG00000003550	ARHGAP40	Rho GTPase-activating protein 18-like [Source:RefSeq peptide;Acc:NP_001138488]	1.41389	0.499668	-1.68435	0.0008	0.00690182
ENSGALG00000007804	GXYLT2	Uncharacterized protein [Source:UniProtKB/TrEMBL;Acc:F1NNI4]	1.41359	0.499364	-1.97991	0.00045	0.00430694
ENSGALG00000009655	AADAT	Uncharacterized protein [Source:UniProtKB/TrEMBL;Acc:E1C9H5]	1.41253	0.498283	-1.31377	0.00945	0.0486377
ENSGALG00000011404	HOPX	Homeodomain-only protein [Source:UniProtKB/Swiss-Prot;Acc:Q8JHU0]	1.41253	0.498278	-2.02518	0.00195	0.0139786
ENSGALG00000009865	RNF150	Uncharacterized protein [Source:UniProtKB/TrEMBL;Acc:E1C2N7]	1.41243	0.498177	-1.36946	0.007	0.0385531
ENSGALG00000006435	UBE2B	ubiquitin-conjugating enzyme E2B [Source:HGNC Symbol;Acc:12473]	1.41216	0.497901	-1.58113	0.0043	0.0261326
ENSGALG00000007193	HRASLS	Uncharacterized protein [Source:UniProtKB/TrEMBL;Acc:E1C3C1]	1.41173	0.49746	-1.70099	0.0015	0.0114798
ENSGALG00000010016	SOCS5	suppressor of cytokine signaling 5 [Source:RefSeq peptide;Acc:NP_001120786]	1.41132	0.497043	-1.68621	0.00165	0.0122849
ENSGALG00000012394	NID2	nidogen 2 (osteonidogen) [Source:HGNC Symbol;Acc:13389]	1.4108	0.496512	-1.6051	0.00165	0.0122849
ENSGALG00000011880	BBS7	Bardet-Biedl syndrome 7 [Source:HGNC Symbol;Acc:18758]	1.40919	0.494863	-1.43838	0.0074	0.040253
ENSGALG00000002467	MTSS1L	Uncharacterized protein [Source:UniProtKB/TrEMBL;Acc:E1C750]	1.40889	0.494564	-1.74741	0.00085	0.00724703
ENSGALG00000010088	RALGAPA1	Ral GTPase activating protein, alpha subunit 1 (catalytic) [Source:HGNC Symbol;Acc:17770]	1.40884	0.494507	-1.62298	0.00055	0.00507506
ENSGALG00000002940	CPPED1	calcineurin-like phosphoesterase domain containing 1 [Source:RefSeq peptide;Acc:NP_001153454]	1.40786	0.493501	-1.76061	0.0026	0.0176049
ENSGALG00000027126	BLCAP	Uncharacterized protein [Source:UniProtKB/TrEMBL;Acc:E1C6N2]	1.40765	0.493289	-1.77729	0.00075	0.0065483
ENSGALG00000002553	PCDH1	protocadherin-1 precursor [Source:RefSeq peptide;Acc:NP_001039292]	1.40658	0.492194	-1.59957	0.0007	0.00620841
ENSGALG00000003933	QSOX1	Sulfhydryl oxidase 1 [Source:UniProtKB/Swiss-Prot;Acc:Q8JGM4]	1.40644	0.492044	-1.78273	0.00105	0.00861293
ENSGALG00000021174	ALG9	ALG9, alpha-1,2-mannosyltransferase [Source:HGNC Symbol;Acc:15672]	1.40641	0.49202	-1.52506	0.00495	0.0291634
ENSGALG00000008318	SLK	STE20-like kinase [Source:HGNC Symbol;Acc:11088]	1.40606	0.491656	-1.91769	0.0012	0.00960078
ENSGALG00000010882	G3BP2	GTPase activating protein (SH3 domain) binding protein 2 [Source:HGNC Symbol;Acc:30291]	1.40598	0.49158	-1.60183	0.0004	0.00389487
ENSGALG00000015529	WFS1	Uncharacterized protein [Source:UniProtKB/TrEMBL;Acc:E1C500]	1.4059	0.491489	-1.57761	0.0012	0.00960078
ENSGALG00000013925	KIT	Mast/stem cell growth factor receptor Kit [Source:UniProtKB/Swiss-Prot;Acc:Q08156]	1.40579	0.491383	-1.39893	0.0043	0.0261326
ENSGALG00000011916	SREBF2	Uncharacterized protein [Source:UniProtKB/TrEMBL;Acc:F1NEC4]	1.4053	0.490876	-1.6068	0.0011	0.00893985
ENSGALG00000028187	FUNDC1	FUN14 domain containing 1 [Source:HGNC Symbol;Acc:28746]	1.40527	0.490852	-1.43592	0.00685	0.0379984
ENSGALG00000007664	PSMD1	26S proteasome non-ATPase regulatory subunit 1 [Source:RefSeq peptide;Acc:NP_001012618]	1.40525	0.490826	-1.80113	0.00085	0.00724703
ENSGALG00000010150	SEC23A	Protein transport protein Sec23A [Source:UniProtKB/TrEMBL;Acc:E1C3Y5]	1.40486	0.490422	-1.67085	0.0016	0.0120141
ENSGALG00000025764	FKBP10	FK506 binding protein 10, 65 kDa [Source:HGNC Symbol;Acc:18169]	1.40307	0.488591	-1.59306	0.0015	0.0114798
ENSGALG00000008786	NBEAL1	Uncharacterized protein [Source:UniProtKB/TrEMBL;Acc:F1NRL3]	1.40279	0.488304	-1.70888	0.00045	0.00430694
ENSGALG00000017311	P4HA3	Uncharacterized protein [Source:UniProtKB/TrEMBL;Acc:F1P527]	1.40245	0.487953	-1.47357	0.00975	0.0497871
ENSGALG00000016433	YWHAQ	14-3-3 protein theta [Source:UniProtKB/Swiss-Prot;Acc:Q5ZMD1]	1.40205	0.487535	-1.69241	0.0034	0.0216998
ENSGALG00000007726	USP12P1	ubiquitin specific peptidase 12 pseudogene 1 [Source:RefSeq peptide;Acc:NP_001026294]	1.4018	0.487283	-1.58194	0.00115	0.0092608
ENSGALG00000006808	TSPAN6	Uncharacterized protein [Source:UniProtKB/TrEMBL;Acc:E1C857]	1.40094	0.486397	-1.7655	0.00125	0.0099172
ENSGALG00000012552	TOM1	Target of Myb protein 1 [Source:UniProtKB/Swiss-Prot;Acc:O12940]	1.40047	0.485916	-1.59519	0.00205	0.01451
ENSGALG00000011823	FAT4	Uncharacterized protein [Source:UniProtKB/TrEMBL;Acc:F1NQD7]	1.40047	0.485912	-1.6242	0.0008	0.00690182
ENSGALG00000011126	JAZF1	juxtaposed with another zinc finger protein 1 [Source:RefSeq peptide;Acc:NP_001186547]	1.40045	0.485893	-1.41141	0.00215	0.0150879
ENSGALG00000028533			1.4004	0.485836	-1.95603	0.0013	0.0102088
ENSGALG00000006086	FAM13B	family with sequence similarity 13, member B [Source:HGNC Symbol;Acc:1335]	1.39969	0.48511	-1.85341	0.0009	0.0075946
ENSGALG00000012345	UST	uronyl-2-sulfotransferase [Source:HGNC Symbol;Acc:17223]	1.39941	0.484819	-1.87564	0.00185	0.0134335
ENSGALG00000027222	RAB5B	RAB5B, member RAS oncogene family [Source:HGNC Symbol;Acc:9784]	1.39896	0.484352	-1.67023	0.00405	0.0248581
ENSGALG00000008950	EHD4	EH-domain containing 4 [Source:HGNC Symbol;Acc:3245]	1.39774	0.483096	-1.86788	0.00145	0.0112084
ENSGALG00000024488	CD99	CD99 antigen precursor [Source:RefSeq peptide;Acc:NP_001185580]	1.39677	0.482099	-1.60905	0.00395	0.0243778
ENSGALG00000015910	CD109	CD109 molecule [Source:HGNC Symbol;Acc:21685]	1.39666	0.481985	-1.35463	0.0097	0.049614
ENSGALG00000026322	C6ORF211	Uncharacterized protein [Source:UniProtKB/TrEMBL;Acc:F1NN96]	1.3964	0.48171	-1.31904	0.00885	0.046205
ENSGALG00000013171	CCDC127	coiled-coil domain-containing protein 127 [Source:RefSeq peptide;Acc:NP_001026177]	1.39638	0.481687	-1.42956	0.00235	0.0161605
ENSGALG00000015301	LNPEP	leucyl/cystinyl aminopeptidase [Source:HGNC Symbol;Acc:6656]	1.39595	0.481252	-1.80733	0.00125	0.0099172
ENSGALG00000010055	DAAM2	dishevelled associated activator of morphogenesis 2 [Source:HGNC Symbol;Acc:18143]	1.39562	0.480909	-1.69226	0.00155	0.0117243
ENSGALG00000001773	RFX2	Uncharacterized protein [Source:UniProtKB/TrEMBL;Acc:E1BSB3]	1.39545	0.480734	-1.50233	0.0042	0.0256512
ENSGALG00000010131	BTBD9	BTB/POZ domain-containing protein 9 [Source:RefSeq peptide;Acc:NP_001008459]	1.39516	0.480431	-1.43642	0.0031	0.0203213
ENSGALG00000001944	TBC1D2	TBC1 domain family, member 2 [Source:HGNC Symbol;Acc:18026]	1.39433	0.479574	-1.58599	0.0023	0.0158432
ENSGALG00000013773	FUCA2	Uncharacterized protein [Source:UniProtKB/TrEMBL;Acc:E1BS94]	1.39409	0.479323	-1.74245	0.0013	0.0102088
ENSGALG00000009222	FNDC3B	fibronectin type III domain-containing protein 3B [Source:RefSeq peptide;Acc:NP_001239253]	1.39345	0.478657	-1.48188	0.00255	0.0173809
ENSGALG00000017205	ENDOD1	Uncharacterized protein [Source:UniProtKB/TrEMBL;Acc:E1C8W3]	1.39324	0.478446	-1.77519	0.00205	0.01451
ENSGALG00000008714	ABI2	abl-interactor 2 [Source:HGNC Symbol;Acc:24011]	1.39292	0.478116	-1.55498	0.00215	0.0150879
ENSGALG00000002162	ACO1	cytoplasmic aconitate hydratase [Source:RefSeq peptide;Acc:NP_001025707]	1.39271	0.477894	-1.71391	0.00185	0.0134335
ENSGALG00000001024	TPRG1L	tumor protein p63 regulated 1-like [Source:HGNC Symbol;Acc:27007]	1.39245	0.47763	-1.60088	0.0031	0.0203213
ENSGALG00000016806	GCC2	GRIP and coiled-coil domain containing 2 [Source:HGNC Symbol;Acc:23218]	1.39209	0.477251	-1.85806	0.0017	0.0125586
ENSGALG00000004938	MAP4	microtubule-associated protein 4 [Source:HGNC Symbol;Acc:6862]	1.39202	0.477178	-1.78417	0.001	0.00830215
ENSGALG00000011813	HEG1	heart development protein with EGF-like domains 1 [Source:HGNC Symbol;Acc:29227]	1.39194	0.477101	-1.64227	0.0013	0.0102088
ENSGALG00000008674	RAPH1	Ras association (RalGDS/AF-6) and pleckstrin homology domains 1 [Source:HGNC Symbol;Acc:14436]	1.39151	0.476651	-1.53891	0.0015	0.0114798
ENSGALG00000000285	DPAGT1	dolichyl-phosphate (UDP-N-acetylglucosamine) N-acetylglucosaminephosphotransferase 1 (GlcNAc-1-P transferase) [Source:HGNC Symbol;Acc:2995]	1.39131	0.476448	-1.72293	0.00115	0.0092608
ENSGALG00000011737	FYCO1	FYVE and coiled-coil domain-containing protein 1 [Source:RefSeq peptide;Acc:NP_001039304]	1.38978	0.474861	-1.9569	0.0012	0.00960078
ENSGALG00000012301	VPS41	vacuolar protein sorting-associated protein 41 homolog [Source:RefSeq peptide;Acc:NP_001012877]	1.38955	0.474619	-1.79459	0.0016	0.0120141
ENSGALG00000012627	CDC14B	Cell division cycle 14-like protein B [Source:UniProtKB/TrEMBL;Acc:D5K9Y4]	1.38917	0.47422	-1.43337	0.00595	0.0338117
ENSGALG00000004065	SLC25A16	solute carrier family 25 (mitochondrial carrier; Graves disease autoantigen), member 16 [Source:HGNC Symbol;Acc:10986]	1.38907	0.474116	-1.49798	0.00415	0.0253835
ENSGALG00000012569	FBXO7	F-box only protein 7 [Source:RefSeq peptide;Acc:NP_001012555]	1.38874	0.473779	-1.48086	0.0015	0.0114798
ENSGALG00000015014	TNPO1	transportin 1 [Source:HGNC Symbol;Acc:6401]	1.38853	0.473562	-1.60689	0.0017	0.0125586
ENSGALG00000002055	HES4	transcription factor HES-1 isoform 2 [Source:RefSeq peptide;Acc:NP_989803]	1.38814	0.473152	-1.66138	0.0043	0.0261326
ENSGALG00000003339	MTOR	mechanistic target of rapamycin (serine/threonine kinase) [Source:HGNC Symbol;Acc:3942]	1.38755	0.47254	-1.69348	0.00135	0.0105746
ENSGALG00000001782	PLAA	Uncharacterized protein [Source:UniProtKB/TrEMBL;Acc:F1NGY5]	1.38753	0.472523	-1.39147	0.00765	0.0412311
ENSGALG00000003566	SMURF2	E3 ubiquitin-protein ligase [Source:UniProtKB/TrEMBL;Acc:F1NJU6]	1.38725	0.472227	-1.86015	0.00185	0.0134335
ENSGALG00000002433	SLC40A1	solute carrier family 40 member 1 [Source:RefSeq peptide;Acc:NP_001012931]	1.38717	0.472142	-1.57251	0.00435	0.0262811
ENSGALG00000023898	PLEKHG4	pleckstrin homology domain containing, family G (with RhoGef domain) member 4 [Source:HGNC Symbol;Acc:24501]	1.38683	0.471786	-1.65077	0.0015	0.0114798
ENSGALG00000004801	PHKA1	Uncharacterized protein [Source:UniProtKB/TrEMBL;Acc:E1BQZ7]	1.38594	0.470864	-1.6678	0.00165	0.0122849
ENSGALG00000008692	MAPKBP1	mitogen-activated protein kinase binding protein 1 [Source:HGNC Symbol;Acc:29536]	1.38551	0.470416	-1.41338	0.00785	0.0420336
ENSGALG00000000208	MCC	mutated in colorectal cancers [Source:HGNC Symbol;Acc:6935]	1.38517	0.470061	-1.75934	0.00435	0.0262811
ENSGALG00000000573	PER3	period circadian clock 3 [Source:HGNC Symbol;Acc:8847]	1.38505	0.469942	-1.36261	0.00725	0.0396293
ENSGALG00000015428	PSD3	Uncharacterized protein [Source:UniProtKB/TrEMBL;Acc:E1C623]	1.38443	0.469293	-1.57426	0.00155	0.0117243
ENSGALG00000009686	PPP1R9A	protein phosphatase 1, regulatory subunit 9A [Source:HGNC Symbol;Acc:14946]	1.38338	0.468198	-1.72404	0.00165	0.0122849
ENSGALG00000004893	TMEM119	transmembrane protein 119 [Source:HGNC Symbol;Acc:27884]	1.38335	0.468168	-2.12497	0.00215	0.0150879
ENSGALG00000008572	LAMP2	Lysosome-associated membrane glycoprotein 2 [Source:UniProtKB/Swiss-Prot;Acc:Q90617]	1.38276	0.467555	-1.72082	0.0019	0.0137238
ENSGALG00000000997	GJC1	Gap junction gamma-1 protein [Source:UniProtKB/Swiss-Prot;Acc:P18861]	1.38274	0.467527	-1.65107	0.0026	0.0176049
ENSGALG00000010698	RPS6KA5	Ribosomal protein S6 kinase alpha-5 [Source:UniProtKB/Swiss-Prot;Acc:Q5F3L1]	1.38268	0.467466	-1.41984	0.0032	0.020789
ENSGALG00000011128	PSMD14	26S proteasome non-ATPase regulatory subunit 14 [Source:RefSeq peptide;Acc:NP_001026427]	1.38241	0.467186	-1.77003	0.00445	0.0267934
ENSGALG00000026295	CDR2L	cerebellar degeneration-related protein 2-like [Source:HGNC Symbol;Acc:29999]	1.38147	0.466208	-1.58297	0.0023	0.0158432
ENSGALG00000009899	CAND1	Uncharacterized protein [Source:UniProtKB/TrEMBL;Acc:F1NHL2]	1.3813	0.46603	-1.6953	0.0014	0.010897
ENSGALG00000002227	DMXL1	Dmx-like 1 [Source:HGNC Symbol;Acc:2937]	1.38038	0.465067	-1.60916	0.0012	0.00960078
ENSGALG00000004068	FAM114A2	Uncharacterized protein [Source:UniProtKB/TrEMBL;Acc:E1BYZ4]	1.38004	0.464707	-1.42352	0.00815	0.0432831
ENSGALG00000021487			1.37956	0.464206	-1.86494	0.00165	0.0122849
ENSGALG00000011972	CRTAP	cartilage-associated protein precursor [Source:RefSeq peptide;Acc:NP_990431]	1.37885	0.463462	-1.43219	0.00335	0.0215143
ENSGALG00000015252	ST3GAL6	type 2 lactosamine alpha-2,3-sialyltransferase [Source:RefSeq peptide;Acc:NP_989810]	1.37879	0.463403	-1.37588	0.0029	0.0192248
ENSGALG00000017034	FKHR	Forkhead protein FKHR [Source:UniProtKB/TrEMBL;Acc:Q9W7F9]	1.3782	0.462783	-1.66032	0.0053	0.0308862
ENSGALG00000010368	VASH1	vasohibin 1 [Source:HGNC Symbol;Acc:19964]	1.37817	0.462754	-1.60985	0.0016	0.0120141
ENSGALG00000001729	CD276	Uncharacterized protein [Source:UniProtKB/TrEMBL;Acc:F1NZF8]	1.37796	0.462539	-1.42644	0.0033	0.0213041
ENSGALG00000017154	ZC3H12C	zinc finger CCCH-type containing 12C [Source:HGNC Symbol;Acc:29362]	1.37792	0.462493	-1.51247	0.0079	0.0422463
ENSGALG00000000620	FABP3	fatty acid-binding protein, heart [Source:RefSeq peptide;Acc:NP_001026060]	1.3779	0.462471	-2.05351	0.00475	0.0282277
ENSGALG00000026349	HSD17B12	hydroxysteroid (17-beta) dehydrogenase 12 [Source:HGNC Symbol;Acc:18646]	1.37756	0.462115	-1.72271	0.0019	0.0137238
ENSGALG00000006860	KIF3A	kinesin-like protein KIF3A [Source:RefSeq peptide;Acc:NP_001025793]	1.37751	0.462065	-1.62832	0.0019	0.0137238
ENSGALG00000015779	PM20D2	Uncharacterized protein [Source:UniProtKB/TrEMBL;Acc:F1P3U4]	1.37748	0.462031	-1.6277	0.00205	0.01451
ENSGALG00000006172	ABCC8	ATP-binding cassette, sub-family C (CFTR/MRP), member 8 [Source:HGNC Symbol;Acc:59]	1.37719	0.461729	-1.52797	0.0025	0.0171062
ENSGALG00000016461	DDX1	ATP-dependent RNA helicase DDX1 [Source:RefSeq peptide;Acc:NP_989894]	1.37716	0.4617	-1.87894	0.0009	0.0075946
ENSGALG00000015208	ROR2	tyrosine-protein kinase transmembrane receptor ROR2 precursor [Source:RefSeq peptide;Acc:NP_001074185]	1.37715	0.461684	-1.36093	0.00435	0.0262811
ENSGALG00000015259	RB1CC1	Uncharacterized protein [Source:UniProtKB/TrEMBL;Acc:E1C330]	1.37681	0.461331	-1.7045	0.0019	0.0137238
ENSGALG00000005596	KIAA1609	TLD domain-containing protein KIAA1609 homolog [Source:RefSeq peptide;Acc:NP_001025746]	1.37657	0.461082	-1.3335	0.00765	0.0412311
ENSGALG00000000843	DOT1L	DOT1-like histone H3K79 methyltransferase [Source:HGNC Symbol;Acc:24948]	1.37651	0.461013	-1.58898	0.0016	0.0120141
ENSGALG00000005805	PLCD1	Uncharacterized protein [Source:UniProtKB/TrEMBL;Acc:E1C3D7]	1.37643	0.460927	-1.31786	0.00485	0.0286976
ENSGALG00000011566	GYPC	glycophorin C (Gerbich blood group) [Source:RefSeq peptide;Acc:NP_001004407]	1.37626	0.460752	-1.72273	0.00615	0.0347243
ENSGALG00000012342	SASH1	Uncharacterized protein [Source:UniProtKB/TrEMBL;Acc:F1NAM5]	1.37589	0.460367	-1.65787	0.00195	0.0139786
ENSGALG00000012438			1.37547	0.459928	-1.52743	0.00195	0.0139786
ENSGALG00000008143	UACA	uveal autoantigen with coiled-coil domains and ankyrin repeats [Source:HGNC Symbol;Acc:15947]	1.37498	0.459412	-1.78011	0.00405	0.0248581
ENSGALG00000001240	SLC25A1	Uncharacterized protein [Source:UniProtKB/TrEMBL;Acc:F1P0C8]	1.37446	0.458868	-1.46362	0.0027	0.0180934
ENSGALG00000001741	NPTN	neuroplastin [Source:HGNC Symbol;Acc:17867]	1.37431	0.458704	-1.78006	0.00195	0.0139786
ENSGALG00000011251	TBC1D5	TBC1 domain family, member 5 [Source:HGNC Symbol;Acc:19166]	1.37368	0.458041	-1.66606	0.00255	0.0173809
ENSGALG00000016545	REPS2	ralBP1-associated Eps domain-containing protein 2 [Source:RefSeq peptide;Acc:NP_001025977]	1.37271	0.457026	-1.32895	0.00745	0.0404358
ENSGALG00000005505	PIK3CB	phosphatidylinositol-4,5-bisphosphate 3-kinase catalytic subunit beta isoform [Source:RefSeq peptide;Acc:NP_001026482]	1.37265	0.456968	-1.55848	0.0025	0.0171062
ENSGALG00000003936	PPT1	palmitoyl-protein thioesterase 1 precursor [Source:RefSeq peptide;Acc:NP_001026074]	1.37227	0.456569	-1.75309	0.00165	0.0122849
ENSGALG00000006826	KLHL25	Uncharacterized protein [Source:UniProtKB/TrEMBL;Acc:E1BW35]	1.37227	0.456566	-1.71243	0.004	0.0246125
ENSGALG00000009915	EML4	Uncharacterized protein [Source:UniProtKB/TrEMBL;Acc:E1BX88]	1.37219	0.456484	-1.6688	0.00175	0.0128205
ENSGALG00000004643		Protein-L-isoaspartate O-methyltransferase [Source:UniProtKB/TrEMBL;Acc:E1BXJ0]	1.37187	0.456145	-2.03972	0.0026	0.0176049
ENSGALG00000016451	ROCK2	Rho-associated, coiled-coil containing protein kinase 2 [Source:HGNC Symbol;Acc:10252]	1.37186	0.45613	-1.72685	0.00205	0.01451
ENSGALG00000004480	C19ORF12	Uncharacterized protein [Source:UniProtKB/TrEMBL;Acc:F1NQ90]	1.37159	0.455852	-1.58916	0.00165	0.0122849
ENSGALG00000006938	RPTOR	regulatory associated protein of MTOR, complex 1 [Source:HGNC Symbol;Acc:30287]	1.37142	0.45567	-1.49092	0.0016	0.0120141
ENSGALG00000005357	COPB2	Uncharacterized protein [Source:UniProtKB/TrEMBL;Acc:E1C016]	1.37137	0.455623	-1.6305	0.0047	0.0279845
ENSGALG00000002417	GMPPA	GDP-mannose pyrophosphorylase A [Source:HGNC Symbol;Acc:22923]	1.37036	0.45456	-1.65573	0.00215	0.0150879
ENSGALG00000026493	GLI2	Zinc finger protein GLI2 [Source:UniProtKB/TrEMBL;Acc:E1BVT0]	1.37029	0.454482	-1.71577	0.00315	0.0205182
ENSGALG00000020488	C11ORF24	Uncharacterized protein [Source:UniProtKB/TrEMBL;Acc:E1C533]	1.37013	0.454311	-1.31261	0.0098	0.0499185
ENSGALG00000015033			1.36922	0.453351	-1.59664	0.0022	0.0153428
ENSGALG00000007218	MB21D2	Mab-21 domain containing 2 [Source:HGNC Symbol;Acc:30438]	1.3689	0.453017	-1.36103	0.00805	0.0428812
ENSGALG00000007177	PTPRG	receptor-type tyrosine-protein phosphatase gamma precursor [Source:RefSeq peptide;Acc:NP_989645]	1.36712	0.451139	-1.50002	0.0021	0.0147959
ENSGALG00000004663	ARFGEF2	ADP-ribosylation factor guanine nucleotide-exchange factor 2 (brefeldin A-inhibited) [Source:HGNC Symbol;Acc:15853]	1.36677	0.45077	-1.64057	0.0023	0.0158432
ENSGALG00000009373	CTSO	cathepsin O precursor [Source:RefSeq peptide;Acc:NP_001026300]	1.36675	0.450748	-1.48171	0.00375	0.0233892
ENSGALG00000001501	MAPK1	mitogen-activated protein kinase 1 [Source:RefSeq peptide;Acc:NP_989481]	1.36647	0.450458	-1.90356	0.0022	0.0153428
ENSGALG00000003290	PRRC2C	proline-rich coiled-coil 2C [Source:HGNC Symbol;Acc:24903]	1.36608	0.450037	-1.68598	0.0042	0.0256512
ENSGALG00000008858	MDH1	Malate dehydrogenase, cytoplasmic [Source:UniProtKB/Swiss-Prot;Acc:Q5ZME2]	1.36525	0.449165	-1.85549	0.0027	0.0180934
ENSGALG00000028931	IGFBP4	insulin-like growth factor binding protein 4 precursor [Source:RefSeq peptide;Acc:NP_989684]	1.36502	0.448925	-2.08216	0.0036	0.022741
ENSGALG00000001642	GLT8D1	glycosyltransferase 8 domain-containing protein 1 [Source:RefSeq peptide;Acc:NP_001185536]	1.36466	0.448544	-1.50698	0.00655	0.0365479
ENSGALG00000017083	KATNAL1	Uncharacterized protein [Source:UniProtKB/TrEMBL;Acc:E1BSZ5]	1.36386	0.447698	-1.65829	0.0069	0.0382242
ENSGALG00000015538	KIAA0232	Uncharacterized protein [Source:UniProtKB/TrEMBL;Acc:F1N9B9]	1.36382	0.447654	-1.61587	0.00205	0.01451
ENSGALG00000013406	C3ORF64	uncharacterized glycosyltransferase AER61 [Source:RefSeq peptide;Acc:NP_001026580]	1.36315	0.446942	-1.80361	0.00225	0.0155683
ENSGALG00000002759	PEAK1	Uncharacterized protein [Source:UniProtKB/TrEMBL;Acc:F1N891]	1.36284	0.446616	-1.54336	0.00305	0.0200896
ENSGALG00000002066	NCOA4	nuclear receptor coactivator 4 [Source:RefSeq peptide;Acc:NP_001006495]	1.36256	0.446315	-1.50528	0.0036	0.022741
ENSGALG00000001728	BTBD14A	nucleus accumbens-associated protein 2 [Source:RefSeq peptide;Acc:NP_001025852]	1.36255	0.446308	-1.40953	0.00915	0.04745
ENSGALG00000009674	CLCN3	Uncharacterized protein [Source:UniProtKB/TrEMBL;Acc:E1C9F3]	1.3625	0.446256	-1.52382	0.0033	0.0213041
ENSGALG00000014432	RPS20	Uncharacterized protein [Source:UniProtKB/TrEMBL;Acc:F1NH93]	1.3618	0.445512	-2.19567	0.00425	0.0258925
ENSGALG00000009362	ITGA6	integrin alpha-6 precursor [Source:RefSeq peptide;Acc:NP_990620]	1.36143	0.445123	-1.69055	0.00245	0.0168014
ENSGALG00000008257	MERTK	tyrosine-protein kinase Mer precursor [Source:RefSeq peptide;Acc:NP_990319]	1.3604	0.444034	-1.4999	0.0026	0.0176049
ENSGALG00000014014	LAMA2	laminin, alpha 2 [Source:HGNC Symbol;Acc:6482]	1.36006	0.443668	-1.44112	0.00735	0.0400694
ENSGALG00000017026	VPS36	Uncharacterized protein [Source:UniProtKB/TrEMBL;Acc:F1P5B8]	1.35976	0.443356	-1.52963	0.00285	0.0189238
ENSGALG00000028363			1.35963	0.443219	-2.22895	0.0046	0.027562
ENSGALG00000012792	HIPK2	Uncharacterized protein [Source:UniProtKB/TrEMBL;Acc:F1P4G3]	1.35818	0.44168	-1.38972	0.00615	0.0347243
ENSGALG00000007435	RAB18	Ras-related protein Rab-18 [Source:UniProtKB/Swiss-Prot;Acc:Q5ZLG1]	1.35814	0.441627	-1.66622	0.0022	0.0153428
ENSGALG00000005802	FLT4	Uncharacterized protein [Source:UniProtKB/TrEMBL;Acc:F1N871]	1.35774	0.441206	-1.53748	0.0023	0.0158432
ENSGALG00000011235	GALNTL2	Uncharacterized protein [Source:UniProtKB/TrEMBL;Acc:E1BRZ0]	1.35725	0.440689	-1.68874	0.0028	0.0186521
ENSGALG00000027891	C5ORF13	neuronal protein 3.1 [Source:RefSeq peptide;Acc:NP_990722]	1.35713	0.440563	-1.32337	0.00785	0.0420336
ENSGALG00000009783	GOLGB1	golgin B1 [Source:HGNC Symbol;Acc:4429]	1.3568	0.44021	-1.68037	0.00305	0.0200896
ENSGALG00000014974	MIB1	Uncharacterized protein [Source:UniProtKB/TrEMBL;Acc:E1C2G3]	1.35547	0.438794	-1.55391	0.00265	0.0179042
ENSGALG00000001051	LDLRAP1	Uncharacterized protein [Source:UniProtKB/TrEMBL;Acc:E1BQU5]	1.35466	0.437935	-1.58423	0.00355	0.0224712
ENSGALG00000014961	FAM26E	uncharacterized protein LOC769904 [Source:RefSeq peptide;Acc:NP_001072960]	1.3545	0.437765	-1.31466	0.00365	0.022998
ENSGALG00000005042	IQSEC1	IQ motif and Sec7 domain 1 [Source:HGNC Symbol;Acc:29112]	1.3545	0.437763	-1.54107	0.00375	0.0233892
ENSGALG00000013549	MCOLN1	Uncharacterized protein [Source:UniProtKB/TrEMBL;Acc:H9L077]	1.35428	0.437525	-1.46844	0.00305	0.0200896
ENSGALG00000005622	ARF5	ADP-ribosylation factor 5 [Source:RefSeq peptide;Acc:NP_990656]	1.35413	0.437363	-1.49742	0.00605	0.0342537
ENSGALG00000016378	ZHX1	Uncharacterized protein [Source:UniProtKB/TrEMBL;Acc:E1BR86]	1.35401	0.437239	-1.6427	0.0025	0.0171062
ENSGALG00000003303	IDH3A	isocitrate dehydrogenase [Source:RefSeq peptide;Acc:NP_001005808]	1.35372	0.436926	-1.55952	0.00345	0.0219508
ENSGALG00000006474	SKP1	S-phase kinase-associated protein 1 [Source:UniProtKB/Swiss-Prot;Acc:Q5ZKF5]	1.35369	0.436899	-1.59198	0.00515	0.0301259
ENSGALG00000006446	NAP1L4	nucleosome assembly protein 1-like 4 [Source:RefSeq peptide;Acc:NP_001006469]	1.35345	0.436643	-1.58362	0.00375	0.0233892
ENSGALG00000011848	LIMD1	Uncharacterized protein [Source:UniProtKB/TrEMBL;Acc:F1NK57]	1.35319	0.436361	-1.41189	0.00335	0.0215143
ENSGALG00000008086	ACTR1A	alpha-centractin [Source:RefSeq peptide;Acc:NP_001007949]	1.3531	0.436268	-1.41245	0.00405	0.0248581
ENSGALG00000008589	GPR1	Uncharacterized protein [Source:UniProtKB/TrEMBL;Acc:F1NYB0]	1.35304	0.436202	-1.66063	0.00335	0.0215143
ENSGALG00000010763	TRIP11	Uncharacterized protein [Source:UniProtKB/TrEMBL;Acc:E1C1F2]	1.35299	0.436148	-1.55072	0.00295	0.0195248
ENSGALG00000016270	EFR3A	EFR3 homolog A (S. cerevisiae) [Source:HGNC Symbol;Acc:28970]	1.35294	0.436097	-1.45555	0.0031	0.0203213
ENSGALG00000012158			1.35259	0.435728	-1.48353	0.0033	0.0213041
ENSGALG00000003295	ADAMTS12	ADAM metallopeptidase with thrombospondin type 1 motif, 12 [Source:HGNC Symbol;Acc:14605]	1.35185	0.434939	-1.51134	0.00445	0.0267934
ENSGALG00000013954			1.35117	0.434205	-1.48994	0.00465	0.0277672
ENSGALG00000006715	OAF	Out at first protein homolog [Source:UniProtKB/Swiss-Prot;Acc:Q71SY6]	1.35087	0.433884	-1.54275	0.00485	0.0286976
ENSGALG00000009704	CHST15	carbohydrate (N-acetylgalactosamine 4-sulfate 6-O) sulfotransferase 15 [Source:HGNC Symbol;Acc:18137]	1.35057	0.433566	-1.34667	0.008	0.0426517
ENSGALG00000009781	DOCK1	dedicator of cytokinesis 1 [Source:HGNC Symbol;Acc:2987]	1.34906	0.431953	-1.41644	0.00465	0.0277672
ENSGALG00000028110	CCDC124	Uncharacterized protein [Source:UniProtKB/TrEMBL;Acc:H9KZ31]	1.34873	0.431604	-1.39896	0.0037	0.02323
ENSGALG00000008380	DGKZ	diacylglycerol kinase zeta [Source:RefSeq peptide;Acc:NP_001026363]	1.34757	0.430363	-1.33126	0.0049	0.0289102
ENSGALG00000005071	MPP1	55 kDa erythrocyte membrane protein [Source:UniProtKB/Swiss-Prot;Acc:Q5ZJ00]	1.34753	0.430313	-1.55737	0.00415	0.0253835
ENSGALG00000027058	EMP2	Uncharacterized protein [Source:UniProtKB/TrEMBL;Acc:E1C108]	1.34721	0.429972	-1.38878	0.0058	0.0331425
ENSGALG00000001648	LASP1	LIM and SH3 domain protein 1 [Source:RefSeq peptide;Acc:NP_001170800]	1.34698	0.429724	-2.20939	0.00315	0.0205182
ENSGALG00000018967	LYN	tyrosine-protein kinase Lyn [Source:RefSeq peptide;Acc:NP_001006390]	1.34631	0.429009	-1.6006	0.0046	0.027562
ENSGALG00000007240	TRAIL-LIKE	TNF-related apoptosis inducing ligand-like protein precursor [Source:RefSeq peptide;Acc:NP_989922]	1.34537	0.428007	-1.58317	0.0051	0.0299328
ENSGALG00000002704	AFAP1L1	actin filament associated protein 1-like 1 [Source:HGNC Symbol;Acc:26714]	1.34482	0.427413	-1.49647	0.00385	0.0239282
ENSGALG00000006345	TMEM43	Uncharacterized protein [Source:UniProtKB/TrEMBL;Acc:E1BUH7]	1.34428	0.426833	-1.48739	0.0037	0.02323
ENSGALG00000021365	DCTN3	dynactin subunit 3 [Source:RefSeq peptide;Acc:NP_001026616]	1.34321	0.425682	-1.87423	0.0078	0.0418567
ENSGALG00000007519	ACBD5	acyl-CoA-binding domain-containing protein 5 [Source:RefSeq peptide;Acc:NP_001006356]	1.34228	0.424687	-1.47057	0.0049	0.0289102
ENSGALG00000013904	ANKRD46	Uncharacterized protein [Source:UniProtKB/TrEMBL;Acc:E1C8A5]	1.34226	0.424668	-1.459	0.004	0.0246125
ENSGALG00000012979	TRIO	trio Rho guanine nucleotide exchange factor [Source:HGNC Symbol;Acc:12303]	1.3417	0.424062	-1.38448	0.00655	0.0365479
ENSGALG00000015537	MAN2B2	Uncharacterized protein [Source:UniProtKB/TrEMBL;Acc:F1NQF6]	1.34163	0.423991	-1.55127	0.0053	0.0308862
ENSGALG00000008407	IRAK2	interleukin-1 receptor-associated kinase-like 2 [Source:RefSeq peptide;Acc:NP_001025776]	1.34142	0.42376	-1.49355	0.0042	0.0256512
ENSGALG00000015590			1.34138	0.423717	-1.33435	0.0071	0.0389821
ENSGALG00000013357	SOGA2	SOGA family member 2 [Source:HGNC Symbol;Acc:29121]	1.34133	0.423661	-1.48409	0.004	0.0246125
ENSGALG00000008151	WSB2	Uncharacterized protein [Source:UniProtKB/TrEMBL;Acc:E1C7S9]	1.34121	0.423534	-1.5521	0.0064	0.0358895
ENSGALG00000027721	MAP1LC3B	microtubule-associated proteins 1A/1B light chain 3B [Source:RefSeq peptide;Acc:NP_001026632]	1.34116	0.423478	-2.14419	0.00605	0.0342537
ENSGALG00000023066	DNAJA1	dnaJ homolog subfamily A member 1 [Source:RefSeq peptide;Acc:NP_001012963]	1.34072	0.423005	-1.64387	0.0082	0.0434364
ENSGALG00000011846	SACM1L	SAC1 suppressor of actin mutations 1-like (yeast) [Source:HGNC Symbol;Acc:17059]	1.3402	0.422453	-1.64167	0.0045	0.0270548
ENSGALG00000006127	FAM122A	Protein FAM122A [Source:UniProtKB/Swiss-Prot;Acc:Q5ZLN7]	1.34015	0.422396	-1.45064	0.0039	0.0241659
ENSGALG00000015693	USP25	ubiquitin specific peptidase 25 [Source:HGNC Symbol;Acc:12624]	1.34013	0.422368	-1.4094	0.00395	0.0243778
ENSGALG00000005815	TMEM41B	Transmembrane protein 41B [Source:UniProtKB/Swiss-Prot;Acc:Q5ZIL6]	1.33992	0.422144	-1.41486	0.0057	0.0327684
ENSGALG00000006501	GGT5	Uncharacterized protein [Source:UniProtKB/TrEMBL;Acc:E1BYP0]	1.33977	0.421984	-1.51724	0.00545	0.0315665
ENSGALG00000003732	UCK1	uridine-cytidine kinase 1 [Source:HGNC Symbol;Acc:14859]	1.33856	0.420686	-1.48368	0.0061	0.0344893
ENSGALG00000008605	KLC4	kinesin light chain 4 [Source:HGNC Symbol;Acc:21624]	1.33746	0.419498	-1.55414	0.0044	0.0265442
ENSGALG00000014920	USP14	Ubiquitin carboxyl-terminal hydrolase [Source:UniProtKB/TrEMBL;Acc:E1C4M6]	1.33744	0.419479	-1.43178	0.0054	0.0313653
ENSGALG00000009795	MON2	protein MON2 homolog [Source:RefSeq peptide;Acc:NP_001186534]	1.33597	0.417893	-1.41891	0.0048	0.0284427
ENSGALG00000011557	UHRF1BP1L	Uncharacterized protein [Source:UniProtKB/TrEMBL;Acc:E1BY83]	1.33389	0.415643	-1.51585	0.00585	0.0333818
ENSGALG00000000227	CRMP2A	Dihydropyrimidinase-related protein 2 [Source:UniProtKB/Swiss-Prot;Acc:Q90635]	1.33254	0.414175	-1.30818	0.00875	0.0457798
ENSGALG00000000182			1.3319	0.413489	-1.36139	0.00595	0.0338117
ENSGALG00000003705	VPS13C	vacuolar protein sorting 13 homolog C (S. cerevisiae) [Source:HGNC Symbol;Acc:23594]	1.3318	0.413381	-1.44742	0.00485	0.0286976
ENSGALG00000021231	C6H10orf57	transmembrane protein C10orf57 homolog [Source:RefSeq peptide;Acc:NP_001186452]	1.33135	0.412888	-1.39306	0.00765	0.0412311
ENSGALG00000005249	BICD2	bicaudal D homolog 2 (Drosophila) [Source:HGNC Symbol;Acc:17208]	1.33064	0.412118	-1.68156	0.00435	0.0262811
ENSGALG00000013810	VTA1	Uncharacterized protein [Source:UniProtKB/TrEMBL;Acc:E1BRP3]	1.33047	0.411939	-1.39032	0.009	0.0468296
ENSGALG00000029069	AHNAK	AHNAK nucleoprotein [Source:HGNC Symbol;Acc:347]	1.3303	0.411749	-1.53242	0.0051	0.0299328
ENSGALG00000008336	MAN2A2	mannosidase, alpha, class 2A, member 2 [Source:HGNC Symbol;Acc:6825]	1.32995	0.411367	-1.39708	0.00565	0.0325112
ENSGALG00000017009	KPNA3	importin subunit alpha-3 [Source:RefSeq peptide;Acc:NP_001180504]	1.32974	0.411148	-1.41422	0.00465	0.0277672
ENSGALG00000013256	PICALM	phosphatidylinositol binding clathrin assembly protein [Source:HGNC Symbol;Acc:15514]	1.32943	0.410811	-1.58052	0.00545	0.0315665
ENSGALG00000004082	TAOK1	Uncharacterized protein [Source:UniProtKB/TrEMBL;Acc:E1BYH2]	1.32928	0.410643	-1.60333	0.0049	0.0289102
ENSGALG00000015022	FYN	tyrosine-protein kinase Fyn [Source:RefSeq peptide;Acc:NP_990680]	1.32784	0.409085	-1.62008	0.0083	0.0438156
ENSGALG00000009249	UBR1	ubiquitin protein ligase E3 component n-recognin 1 [Source:HGNC Symbol;Acc:16808]	1.32742	0.408625	-1.46617	0.00565	0.0325112
ENSGALG00000014525	USP5	ubiquitin specific peptidase 5 (isopeptidase T) [Source:HGNC Symbol;Acc:12628]	1.3272	0.408381	-1.44968	0.00515	0.0301259
ENSGALG00000001467	ANKFY1	Uncharacterized protein [Source:UniProtKB/TrEMBL;Acc:F1NSB6]	1.32709	0.408268	-1.57923	0.0062	0.0349426
ENSGALG00000016580	SCARA5	scavenger receptor class A, member 5 (putative) [Source:HGNC Symbol;Acc:28701]	1.32696	0.408127	-1.52318	0.00695	0.0383806
ENSGALG00000015729	LPAR1	lysophosphatidic acid receptor 1 [Source:RefSeq peptide;Acc:NP_001108554]	1.32631	0.407417	-1.43195	0.00835	0.0439667
ENSGALG00000010804	ANKMY2	ankyrin repeat and MYND domain-containing protein 2 [Source:RefSeq peptide;Acc:NP_001026150]	1.32504	0.406033	-1.40934	0.00775	0.0416609
ENSGALG00000006298	ATG4B	cysteine protease ATG4B [Source:RefSeq peptide;Acc:NP_998738]	1.32455	0.405498	-1.49687	0.0058	0.0331425
ENSGALG00000009330	DEGS1	Sphingolipid delta(4)-desaturase DES1 [Source:UniProtKB/Swiss-Prot;Acc:Q5F3C1]	1.3245	0.405453	-1.48337	0.006	0.0340331
ENSGALG00000010428	FAM98A	protein FAM98A [Source:RefSeq peptide;Acc:NP_001026228]	1.32436	0.405296	-1.47545	0.00545	0.0315665
ENSGALG00000006141	POFUT2	Uncharacterized protein [Source:UniProtKB/TrEMBL;Acc:F1NFI6]	1.3242	0.405118	-1.54066	0.00785	0.0420336
ENSGALG00000027374	KLF9	Kruppel-like factor 9 [Source:HGNC Symbol;Acc:1123]	1.32415	0.405071	-1.47198	0.00705	0.0387593
ENSGALG00000001419	DAB2IP	Uncharacterized protein [Source:UniProtKB/TrEMBL;Acc:E1BWM9]	1.32392	0.404815	-1.39661	0.0059	0.0336049
ENSGALG00000009040	TBC1D8B	Uncharacterized protein [Source:UniProtKB/TrEMBL;Acc:F1NGZ2]	1.32365	0.40452	-1.49425	0.006	0.0340331
ENSGALG00000006906	CHML	rab proteins geranylgeranyltransferase component A 2 [Source:RefSeq peptide;Acc:NP_001026290]	1.32311	0.403937	-1.44549	0.00765	0.0412311
ENSGALG00000009381	SIPA1L1	signal-induced proliferation-associated 1-like protein 1 [Source:RefSeq peptide;Acc:NP_001186619]	1.32198	0.402697	-1.30765	0.0081	0.0430917
ENSGALG00000007183	ERGIC2	endoplasmic reticulum-Golgi intermediate compartment protein 2 [Source:RefSeq peptide;Acc:NP_001186332]	1.32092	0.401542	-1.45971	0.0072	0.0394433
ENSGALG00000014740	IPO11	importin 11 [Source:HGNC Symbol;Acc:20628]	1.32012	0.400671	-1.30878	0.0079	0.0422463
ENSGALG00000009683	NEK1	NIMA-related kinase 1 [Source:HGNC Symbol;Acc:7744]	1.32	0.400534	-1.41645	0.0075	0.0405644
ENSGALG00000027151	FKBP12	peptidyl-prolyl cis-trans isomerase FKBP1A [Source:RefSeq peptide;Acc:NP_989661]	1.31856	0.398962	-1.6285	0.00825	0.0436263
ENSGALG00000004431	SAR1B	Uncharacterized protein [Source:UniProtKB/TrEMBL;Acc:F1NT40]	1.31829	0.398665	-1.54069	0.0065	0.0363676
ENSGALG00000015215	MAPRE2	Microtubule-associated protein RP/EB family member 2 [Source:UniProtKB/Swiss-Prot;Acc:Q5ZKK1]	1.3176	0.397908	-1.68935	0.00725	0.0396293
ENSGALG00000005652	gga-mir-6681	gga-mir-6681 [Source:miRBase;Acc:MI0022502]	1.31735	0.397643	-1.48407	0.00655	0.0365479
ENSGALG00000003955	CEP350	centrosomal protein 350kDa [Source:HGNC Symbol;Acc:24238]	1.31701	0.39727	-1.43255	0.0088	0.0459829
ENSGALG00000008212	RPL30	ribosomal protein L30 [Source:HGNC Symbol;Acc:10333]	1.31697	0.397219	-3.02518	0.00935	0.0482438
ENSGALG00000010414	SEC24B	protein transport protein Sec24B [Source:RefSeq peptide;Acc:NP_001026306]	1.31633	0.396525	-1.27825	0.00955	0.0490501
ENSGALG00000004353	TBCA	tubulin-specific chaperone A [Source:RefSeq peptide;Acc:NP_001161201]	1.31633	0.396516	-1.52962	0.00945	0.0486377
ENSGALG00000008459	BMPR-II	bone morphogenetic protein receptor type-2 [Source:RefSeq peptide;Acc:NP_001001465]	1.31493	0.394985	-1.36919	0.00795	0.0424769
ENSGALG00000007126	AFF4	AF4/FMR2 family, member 4 [Source:HGNC Symbol;Acc:17869]	1.31479	0.394835	-1.33004	0.007	0.0385531
ENSGALG00000004466	CRAT	Uncharacterized protein [Source:UniProtKB/TrEMBL;Acc:F1NSE3]	1.31459	0.394612	-1.5298	0.0061	0.0344893
ENSGALG00000013146	PLXNB2	plexin B2 [Source:HGNC Symbol;Acc:9104]	1.31399	0.393951	-1.23486	0.0082	0.0434364
ENSGALG00000007658	C10ORF76	Uncharacterized protein [Source:UniProtKB/TrEMBL;Acc:F1NK09]	1.31328	0.393179	-1.46474	0.00825	0.0436263
ENSGALG00000004575	STARD8	StAR-related lipid transfer (START) domain containing 8 [Source:HGNC Symbol;Acc:19161]	1.31295	0.392816	-1.30243	0.00835	0.0439667
ENSGALG00000012420	LGALS1	Beta-galactoside-binding lectin [Source:UniProtKB/Swiss-Prot;Acc:P07583]	1.31295	0.392807	-2.16511	0.00815	0.0432831
ENSGALG00000008972	MFN1	mitofusin-1 [Source:RefSeq peptide;Acc:NP_001012949]	1.31236	0.392169	-1.41965	0.0083	0.0438156
ENSGALG00000029003	DUSP3	Uncharacterized protein [Source:UniProtKB/TrEMBL;Acc:F1NH53]	1.31194	0.391698	-1.56129	0.00805	0.0428812
ENSGALG00000001003	SEPN1	selenoprotein N, 1 precursor [Source:RefSeq peptide;Acc:NP_001108444]	1.31151	0.391231	-1.40878	0.0077	0.0414463
ENSGALG00000007878	SDHD	succinate dehydrogenase [Source:RefSeq peptide;Acc:NP_001006321]	1.3113	0.390995	-1.37919	0.00695	0.0383806
ENSGALG00000016029	VPS13B	vacuolar protein sorting 13 homolog B (yeast) [Source:HGNC Symbol;Acc:2183]	1.30856	0.387983	-1.32746	0.00835	0.0439667
ENSGALG00000009079	MAN1B1	Uncharacterized protein [Source:UniProtKB/TrEMBL;Acc:F1NGN6]	1.30783	0.387174	-1.38954	0.0092	0.0476892
ENSGALG00000003248	SUB1	Activated RNA polymerase II transcriptional coactivator p15 [Source:UniProtKB/Swiss-Prot;Acc:Q5ZK63]	1.30696	0.38621	-1.3383	0.00965	0.0493992
ENSGALG00000006181	NUB1	Uncharacterized protein [Source:UniProtKB/TrEMBL;Acc:E1BZ00]	1.30684	0.38608	-1.65523	0.0075	0.0405644
ENSGALG00000010953	KANK4	Uncharacterized protein [Source:UniProtKB/TrEMBL;Acc:E1C250]	1.30453	0.383532	-1.39251	0.00935	0.0482438
ENSGALG00000026268	SEC22B	Vesicle-trafficking protein SEC22b [Source:UniProtKB/Swiss-Prot;Acc:Q5ZJW4]	1.30441	0.383392	-1.31368	0.0088	0.0459829
ENSGALG00000012030	QSER1	glutamine and serine-rich protein 1 [Source:RefSeq peptide;Acc:NP_001186343]	1.30097	0.379593	-1.26905	0.0089	0.0464071
ENSGALG00000004833	LEPRE1	Prolyl 3-hydroxylase 1 [Source:UniProtKB/Swiss-Prot;Acc:Q6JHU8]	1.29966	0.378136	-1.38343	0.0095	0.0488136
ENSGALG00000011857	LUC7L2	LUC7-like 2 [Source:RefSeq peptide;Acc:NP_001025926]	-1.29626	-0.37436	1.39215	0.0089	0.0464071
ENSGALG00000011388	RABGGTB	Uncharacterized protein [Source:UniProtKB/TrEMBL;Acc:F1P4E5]	-1.30288	-0.381709	1.29328	0.0096	0.0492045
ENSGALG00000007093	CYTH1	cytohesin-1 [Source:RefSeq peptide;Acc:NP_001026276]	-1.30441	-0.383397	1.41665	0.00725	0.0396293
ENSGALG00000002448	CCT6	T-complex protein 1 subunit zeta [Source:UniProtKB/Swiss-Prot;Acc:Q5ZJ54]	-1.30476	-0.383789	1.55868	0.00975	0.0497871
ENSGALG00000016124	HADH	Uncharacterized protein [Source:UniProtKB/TrEMBL;Acc:E1BZH9]	-1.30497	-0.384019	1.47893	0.009	0.0468296
ENSGALG00000000551	C26H6ORF89	uncharacterized protein C6orf89 homolog [Source:RefSeq peptide;Acc:NP_001012566]	-1.30625	-0.385433	1.27131	0.0095	0.0488136
ENSGALG00000007431	MAGI1	membrane associated guanylate kinase, WW and PDZ domain containing 1 [Source:HGNC Symbol;Acc:946]	-1.30707	-0.386341	1.34914	0.00935	0.0482438
ENSGALG00000001374	SLC35E2B	Uncharacterized protein [Source:UniProtKB/TrEMBL;Acc:E1BZ15]	-1.31289	-0.392749	1.34268	0.0075	0.0405644
ENSGALG00000000678	CITED3	Cbp/p300-interacting transactivator 3 [Source:UniProtKB/Swiss-Prot;Acc:Q9I8K7]	-1.31445	-0.394456	1.37559	0.0081	0.0430917
ENSGALG00000000890	SRPK1	SRSF protein kinase 1 [Source:HGNC Symbol;Acc:11305]	-1.31868	-0.399097	1.4968	0.00745	0.0404358
ENSGALG00000022565	IDH2	isocitrate dehydrogenase [Source:RefSeq peptide;Acc:NP_001026770]	-1.31938	-0.399862	1.50752	0.0062	0.0349426
ENSGALG00000012956	TMTC1	transmembrane and tetratricopeptide repeat containing 1 [Source:HGNC Symbol;Acc:24099]	-1.31992	-0.400448	1.32383	0.0096	0.0492045
ENSGALG00000027761	TNFAIP8	Tumor necrosis factor alpha-induced protein 8 [Source:UniProtKB/Swiss-Prot;Acc:Q5ZI78]	-1.32082	-0.401432	1.22409	0.00705	0.0387593
ENSGALG00000012211	PDLIM5	PDZ and LIM domain protein 5 [Source:RefSeq peptide;Acc:NP_001026320]	-1.32089	-0.40151	1.2963	0.0064	0.0358895
ENSGALG00000017239	CTSC	Uncharacterized protein [Source:UniProtKB/TrEMBL;Acc:F1NWG2]	-1.32095	-0.401579	1.50094	0.0077	0.0414463
ENSGALG00000015887	URB1	Uncharacterized protein [Source:UniProtKB/TrEMBL;Acc:F1NXQ1]	-1.32241	-0.403167	1.3672	0.00725	0.0396293
ENSGALG00000004550	PPTC7	Uncharacterized protein [Source:UniProtKB/TrEMBL;Acc:E1BQP0]	-1.32281	-0.403608	1.42996	0.0058	0.0331425
ENSGALG00000003197	RPL7A	60S ribosomal protein L7a [Source:UniProtKB/Swiss-Prot;Acc:P32429]	-1.32351	-0.404372	1.38222	0.0082	0.0434364
ENSGALG00000012229	RPS29	Uncharacterized protein [Source:UniProtKB/TrEMBL;Acc:E1C3G8]	-1.32432	-0.405251	1.88986	0.00515	0.0301259
ENSGALG00000015284	RGMB	RGM domain family, member B [Source:HGNC Symbol;Acc:26896]	-1.32504	-0.406033	1.38762	0.0089	0.0464071
ENSGALG00000001551	CCNL2	cyclin-L1 [Source:RefSeq peptide;Acc:NP_989801]	-1.32599	-0.407068	1.52861	0.00575	0.0330404
ENSGALG00000008469	SPINT1	Uncharacterized protein [Source:UniProtKB/TrEMBL;Acc:F1P2Y9]	-1.3266	-0.40773	1.3785	0.0093	0.0481065
ENSGALG00000027046	INTS3	integrator complex subunit 3 [Source:HGNC Symbol;Acc:26153]	-1.3282	-0.409475	1.43651	0.0073	0.039832
ENSGALG00000007053	FAM43A	Uncharacterized protein [Source:UniProtKB/TrEMBL;Acc:E1C7R2]	-1.3315	-0.413053	1.71685	0.0071	0.0389821
ENSGALG00000009941	SLC35B1	solute carrier family 35 member B1 [Source:RefSeq peptide;Acc:NP_989845]	-1.3321	-0.413698	1.4838	0.00965	0.0493992
ENSGALG00000000468	RCC2	Uncharacterized protein [Source:UniProtKB/TrEMBL;Acc:F1P5X5]	-1.33244	-0.414071	1.22415	0.00435	0.0262811
ENSGALG00000015138	TMEM2	transmembrane protein 2 [Source:HGNC Symbol;Acc:11869]	-1.33268	-0.414334	1.42735	0.006	0.0340331
ENSGALG00000016281	DMD	dystrophin [Source:RefSeq peptide;Acc:NP_990630]	-1.33282	-0.414487	1.48127	0.0058	0.0331425
ENSGALG00000005796	XBP1	X-box binding protein 1 [Source:RefSeq peptide;Acc:NP_001006192]	-1.33284	-0.4145	1.53458	0.00545	0.0315665
ENSGALG00000002896	ENPP1	Uncharacterized protein [Source:UniProtKB/TrEMBL;Acc:E1C1R0]	-1.33356	-0.415284	1.3807	0.0076	0.0410693
ENSGALG00000016775	RPL31	Uncharacterized protein [Source:UniProtKB/TrEMBL;Acc:F1P4V6]	-1.33463	-0.416436	1.62987	0.0046	0.027562
ENSGALG00000002696	RPL17L	Uncharacterized protein [Source:UniProtKB/TrEMBL;Acc:H9L213]	-1.33561	-0.417503	1.39022	0.0074	0.040253
ENSGALG00000028790	DNASE2	deoxyribonuclease-2-beta precursor [Source:RefSeq peptide;Acc:NP_001032927]	-1.33564	-0.41753	1.57088	0.0063	0.0354253
ENSGALG00000003457	CNP	2',3'-cyclic nucleotide 3' phosphodiesterase [Source:RefSeq peptide;Acc:NP_990381]	-1.33586	-0.417774	1.52953	0.0041	0.025115
ENSGALG00000000777	EYA3	Eyes absent homolog 3 [Source:UniProtKB/Swiss-Prot;Acc:Q9YH99]	-1.33806	-0.420144	1.42185	0.0075	0.0405644
ENSGALG00000023440	GABPB2	GA-binding protein subunit beta-1 isoform 1 [Source:RefSeq peptide;Acc:NP_001012640]	-1.33814	-0.420228	1.52892	0.0062	0.0349426
ENSGALG00000011309	PLXNC1	Uncharacterized protein [Source:UniProtKB/TrEMBL;Acc:F1NWC5]	-1.33967	-0.421882	1.49319	0.0043	0.0261326
ENSGALG00000006096	RPS13	40S ribosomal protein S13 [Source:UniProtKB/Swiss-Prot;Acc:Q6ITC7]	-1.34002	-0.422258	2.09854	0.00555	0.0320704
ENSGALG00000013819	SRSF7	splicing factor, arginine/serine-rich 7 [Source:RefSeq peptide;Acc:NP_001026539]	-1.34004	-0.422277	1.3679	0.0062	0.0349426
ENSGALG00000015792	ADAMTS1	ADAM metallopeptidase with thrombospondin type 1 motif, 1 [Source:HGNC Symbol;Acc:217]	-1.34141	-0.423746	1.3961	0.0056	0.0322687
ENSGALG00000026085	DUSP7	Uncharacterized protein [Source:UniProtKB/TrEMBL;Acc:F1NUJ4]	-1.34204	-0.424431	1.41022	0.0033	0.0213041
ENSGALG00000002080	DOCK2	dedicator of cytokinesis 2 [Source:HGNC Symbol;Acc:2988]	-1.34221	-0.42461	1.51031	0.0059	0.0336049
ENSGALG00000005980			-1.34373	-0.426238	1.40846	0.0041	0.025115
ENSGALG00000010109	C1ORF164	chromosome 1 open reading frame 164 isoform 2 [Source:RefSeq peptide;Acc:NP_001103457]	-1.34378	-0.4263	1.30777	0.008	0.0426517
ENSGALG00000012684	DEK	protein DEK [Source:RefSeq peptide;Acc:NP_001012578]	-1.34444	-0.427007	1.48614	0.00495	0.0291634
ENSGALG00000003726	EGFLAM	EGF-like, fibronectin type III and laminin G domains [Source:HGNC Symbol;Acc:26810]	-1.34485	-0.427447	1.35934	0.0067	0.0372837
ENSGALG00000028204	GPX1	glutathione peroxidase 1 [Source:HGNC Symbol;Acc:4553]	-1.34598	-0.428659	1.84316	0.00425	0.0258925
ENSGALG00000027757	ARL4A	Uncharacterized protein [Source:UniProtKB/TrEMBL;Acc:E1BZR2]	-1.34747	-0.430256	1.52246	0.00305	0.0200896
ENSGALG00000012798	SSR1	translocon-associated protein subunit alpha precursor [Source:RefSeq peptide;Acc:NP_001006375]	-1.34882	-0.431696	1.57294	0.00395	0.0243778
ENSGALG00000007287	ZFP91	Uncharacterized protein [Source:UniProtKB/TrEMBL;Acc:Q5F394]	-1.34974	-0.432686	1.40563	0.0036	0.022741
ENSGALG00000008813	CROT	Uncharacterized protein [Source:UniProtKB/TrEMBL;Acc:E1BRU9]	-1.3504	-0.433383	1.60996	0.00355	0.0224712
ENSGALG00000011966	RANGAP1	Ran GTPase activating protein 1 [Source:RefSeq peptide;Acc:NP_001006237]	-1.3508	-0.433817	1.53132	0.0039	0.0241659
ENSGALG00000013512	BTF3	Uncharacterized protein [Source:UniProtKB/TrEMBL;Acc:H9L166]	-1.35119	-0.434226	1.76974	0.00345	0.0219508
ENSGALG00000026102	CHTOP	chromatin target of PRMT1 [Source:HGNC Symbol;Acc:24511]	-1.35341	-0.436603	1.4664	0.00395	0.0243778
ENSGALG00000001434	STOM	stomatin [Source:HGNC Symbol;Acc:3383]	-1.35483	-0.438112	1.58314	0.00295	0.0195248
ENSGALG00000021569	C1QA	complement component 1, q subcomponent, A chain [Source:HGNC Symbol;Acc:1241]	-1.35501	-0.438302	1.78268	0.00375	0.0233892
ENSGALG00000027787			-1.35505	-0.438347	1.70501	0.009	0.0468296
ENSGALG00000001256	NLRC5	NLR family, CARD domain containing 5 [Source:HGNC Symbol;Acc:29933]	-1.35645	-0.439831	1.56878	0.00375	0.0233892
ENSGALG00000004294	CGNL1	cingulin-like 1 [Source:HGNC Symbol;Acc:25931]	-1.35835	-0.44185	1.74067	0.0033	0.0213041
ENSGALG00000012484	RIF1	RAP1 interacting factor homolog (yeast) [Source:HGNC Symbol;Acc:23207]	-1.35893	-0.442474	1.54772	0.0031	0.0203213
ENSGALG00000002955			-1.3594	-0.442972	1.61728	0.0037	0.02323
ENSGALG00000014121	COX5A	cytochrome c oxidase subunit Va [Source:HGNC Symbol;Acc:2267]	-1.36156	-0.445258	2.08104	0.00205	0.01451
ENSGALG00000014486	TAPT1	Transmembrane anterior posterior transformation protein 1 homolog [Source:UniProtKB/Swiss-Prot;Acc:Q5ZLG8]	-1.363	-0.446782	1.48303	0.00545	0.0315665
ENSGALG00000002018	CAPN15	calpain 15 [Source:HGNC Symbol;Acc:11182]	-1.36436	-0.448226	1.48181	0.0026	0.0176049
ENSGALG00000008477	EXOC4	exocyst complex component 4 [Source:RefSeq peptide;Acc:NP_001186249]	-1.36493	-0.448831	1.62413	0.002	0.0142707
ENSGALG00000008661	CYR61	Protein CYR61 [Source:UniProtKB/Swiss-Prot;Acc:P19336]	-1.36526	-0.449174	1.87787	0.0031	0.0203213
ENSGALG00000012370	C3H6ORF72	uncharacterized protein C6orf72 homolog precursor [Source:RefSeq peptide;Acc:NP_001186315]	-1.36623	-0.450205	1.68434	0.00255	0.0173809
ENSGALG00000026419			-1.36783	-0.451892	1.42138	0.00285	0.0189238
ENSGALG00000004205	SOAT1	sterol O-acyltransferase 1 [Source:HGNC Symbol;Acc:11177]	-1.36827	-0.452358	1.45301	0.0031	0.0203213
ENSGALG00000007699	RPS25	ribosomal protein S25 [Source:HGNC Symbol;Acc:10413]	-1.36991	-0.454078	2.54271	0.0026	0.0176049
ENSGALG00000004661	SHISA5	protein shisa-5 [Source:RefSeq peptide;Acc:NP_001025762]	-1.37051	-0.454712	1.56028	0.00255	0.0173809
ENSGALG00000015090	PLIN2	perilipin-2 [Source:RefSeq peptide;Acc:NP_001026591]	-1.37142	-0.45567	1.68162	0.0044	0.0265442
ENSGALG00000005710	NFI1	CTD small phosphatase-like protein [Source:UniProtKB/Swiss-Prot;Acc:Q9PTJ6]	-1.37343	-0.45778	1.52226	0.00145	0.0112084
ENSGALG00000006431	PANK1	pantothenate kinase 1 [Source:HGNC Symbol;Acc:8598]	-1.37516	-0.459603	1.44954	0.0023	0.0158432
ENSGALG00000013024	IL17RA	interleukin 17 receptor A [Source:HGNC Symbol;Acc:5985]	-1.38005	-0.464724	1.48802	0.008	0.0426517
ENSGALG00000015828	BACH1	Uncharacterized protein [Source:UniProtKB/TrEMBL;Acc:E1BS39]	-1.38014	-0.464817	1.74303	0.0021	0.0147959
ENSGALG00000013507	MSL1	male-specific lethal 1 homolog (Drosophila) [Source:HGNC Symbol;Acc:27905]	-1.38165	-0.466395	1.75531	0.0021	0.0147959
ENSGALG00000011689	PDIA5	protein disulfide isomerase family A, member 5 [Source:HGNC Symbol;Acc:24811]	-1.38195	-0.46671	1.75606	0.0015	0.0114798
ENSGALG00000012915	MCM4	minichromosome maintenance complex component 4 [Source:HGNC Symbol;Acc:6947]	-1.38236	-0.467136	1.40996	0.0075	0.0405644
ENSGALG00000017589			-1.38253	-0.467314	1.46716	0.00765	0.0412311
ENSGALG00000006939	PFKP	phosphofructokinase, platelet [Source:RefSeq peptide;Acc:NP_001026682]	-1.38275	-0.467541	1.66132	0.00175	0.0128205
ENSGALG00000005414	SEPX1	selenoprotein X, 1 [Source:RefSeq peptide;Acc:NP_001129030]	-1.38285	-0.467647	1.41947	0.0094	0.0484613
ENSGALG00000016413	DEPTOR	DEP domain-containing mTOR-interacting protein [Source:RefSeq peptide;Acc:NP_001186431]	-1.38316	-0.467965	1.56735	0.00145	0.0112084
ENSGALG00000000449	ARHGEF10L	Rho guanine nucleotide exchange factor (GEF) 10-like [Source:HGNC Symbol;Acc:25540]	-1.38373	-0.468567	1.64222	0.00155	0.0117243
ENSGALG00000028567	MYL9	Myosin regulatory light chain 2, smooth muscle major isoform [Source:UniProtKB/Swiss-Prot;Acc:P02612]	-1.38486	-0.469736	1.5133	0.00375	0.0233892
ENSGALG00000027694			-1.38541	-0.470317	1.54783	0.00235	0.0161605
ENSGALG00000004730	CLIC2	chloride intracellular channel protein 2 [Source:RefSeq peptide;Acc:NP_001026285]	-1.38584	-0.470759	1.60422	0.0021	0.0147959
ENSGALG00000000908	ADAT1	tRNA-specific adenosine deaminase 1 [Source:RefSeq peptide;Acc:NP_001012797]	-1.38674	-0.471698	1.70471	0.0023	0.0158432
ENSGALG00000028726	HOXB6	homeobox B6 [Source:HGNC Symbol;Acc:5117]	-1.38708	-0.47205	1.68658	0.00435	0.0262811
ENSGALG00000026852	CALR	calreticulin [Source:HGNC Symbol;Acc:1455]	-1.38712	-0.472092	2.27212	0.0034	0.0216998
ENSGALG00000013069	BPGM	bisphosphoglycerate mutase [Source:RefSeq peptide;Acc:NP_001025939]	-1.38794	-0.472944	1.4849	0.0049	0.0289102
ENSGALG00000002192	PTPRC	receptor-type tyrosine-protein phosphatase C precursor [Source:RefSeq peptide;Acc:NP_989748]	-1.38811	-0.473126	1.75798	0.00135	0.0105746
ENSGALG00000016917	CLN5	Uncharacterized protein [Source:UniProtKB/TrEMBL;Acc:F1NZF1]	-1.38822	-0.473238	1.57078	0.00585	0.0333818
ENSGALG00000013892	MAP3K5	mitogen-activated protein kinase kinase kinase 5 [Source:HGNC Symbol;Acc:6857]	-1.38847	-0.473498	1.64178	0.0015	0.0114798
ENSGALG00000004637	SHPK	sedoheptulokinase [Source:HGNC Symbol;Acc:1492]	-1.38891	-0.473949	1.5357	0.00425	0.0258925
ENSGALG00000008860	LONRF3	LON peptidase N-terminal domain and ring finger 3 [Source:HGNC Symbol;Acc:21152]	-1.38925	-0.474302	1.77229	0.0015	0.0114798
ENSGALG00000008497	SLC38A2	sodium-coupled neutral amino acid transporter 2 [Source:RefSeq peptide;Acc:NP_001025912]	-1.38989	-0.474967	1.24191	0.00845	0.0444363
ENSGALG00000028438	CLK1	CDC-like kinase 1 [Source:HGNC Symbol;Acc:2068]	-1.39172	-0.476867	1.43355	0.0028	0.0186521
ENSGALG00000026422			-1.39218	-0.477343	1.74828	0.00145	0.0112084
ENSGALG00000007511	ITGB2	integrin beta-2 precursor [Source:RefSeq peptide;Acc:NP_990582]	-1.3925	-0.477675	1.68637	0.00125	0.0099172
ENSGALG00000006073	NDUFAB1	NADH dehydrogenase (ubiquinone) 1, alpha/beta subcomplex, 1, 8kDa [Source:HGNC Symbol;Acc:7694]	-1.39348	-0.478695	1.99916	0.0027	0.0180934
ENSGALG00000005653	NFKB2	nuclear factor NF-kappa-B p100 subunit [Source:RefSeq peptide;Acc:NP_989744]	-1.39359	-0.478809	1.49387	0.0026	0.0176049
ENSGALG00000008179	NT5C2	cytosolic purine 5'-nucleotidase [Source:RefSeq peptide;Acc:NP_001026405]	-1.39431	-0.479551	1.68024	0.00105	0.00861293
ENSGALG00000019751	MICAL1	NEDD9-interacting protein with calponin homology and LIM domains [Source:RefSeq peptide;Acc:NP_001026747]	-1.39469	-0.47994	1.60657	0.00245	0.0168014
ENSGALG00000002734	UHMK1	Uncharacterized protein [Source:UniProtKB/TrEMBL;Acc:F1N8B8]	-1.39521	-0.480482	1.70383	0.00065	0.00584053
ENSGALG00000003950	CNOT8	CCR4-NOT transcription complex subunit 8 [Source:RefSeq peptide;Acc:NP_001025789]	-1.39534	-0.480618	1.58486	0.002	0.0142707
ENSGALG00000002531	SF3B3	Putative uncharacterized protein [Source:UniProtKB/TrEMBL;Acc:Q5ZI54]	-1.39711	-0.482447	1.5116	0.00185	0.0134335
ENSGALG00000008045	SLC9A8	sodium/hydrogen exchanger 8 [Source:RefSeq peptide;Acc:NP_001034364]	-1.39829	-0.48366	1.63701	0.00305	0.0200896
ENSGALG00000009885	HELB	helicase (DNA) B [Source:HGNC Symbol;Acc:17196]	-1.39885	-0.484241	1.59358	0.00315	0.0205182
ENSGALG00000005208	S1PR1	sphingosine-1-phosphate receptor 1 [Source:HGNC Symbol;Acc:3165]	-1.39913	-0.484535	1.9223	0.001	0.00830215
ENSGALG00000010077	RPS3A	ribosomal protein S3A [Source:RefSeq peptide;Acc:NP_001075886]	-1.39919	-0.484597	1.62513	0.00315	0.0205182
ENSGALG00000008844	SLC31A1	Uncharacterized protein [Source:UniProtKB/TrEMBL;Acc:F1NNU5]	-1.39972	-0.485142	1.40434	0.00645	0.0361206
ENSGALG00000005492	NBEAL2	neurobeachin-like 2 [Source:HGNC Symbol;Acc:31928]	-1.40013	-0.485561	1.60642	0.00105	0.00861293
ENSGALG00000000374	RNPEP	arginyl aminopeptidase (aminopeptidase B) [Source:HGNC Symbol;Acc:10078]	-1.40033	-0.485771	1.74411	0.0017	0.0125586
ENSGALG00000025774	HOXB2	homeobox B2 [Source:HGNC Symbol;Acc:5113]	-1.40082	-0.486269	1.30688	0.0083	0.0438156
ENSGALG00000021573	PIK3R5	phosphoinositide 3-kinase regulatory subunit 5 [Source:RefSeq peptide;Acc:NP_001025868]	-1.40174	-0.487223	1.49794	0.00375	0.0233892
ENSGALG00000013411	RBM14	RNA binding motif protein 14 [Source:HGNC Symbol;Acc:14219]	-1.40259	-0.48809	1.34218	0.0082	0.0434364
ENSGALG00000006090	PLEKHA7	pleckstrin homology domain containing, family A member 7 [Source:HGNC Symbol;Acc:27049]	-1.40357	-0.4891	1.56473	0.0027	0.0180934
ENSGALG00000014995	PGM5	phosphoglucomutase 5 [Source:HGNC Symbol;Acc:8908]	-1.40455	-0.490112	1.69223	0.00095	0.00795125
ENSGALG00000027417	NCKAP1L	nck-associated protein 1-like [Source:RefSeq peptide;Acc:NP_001026510]	-1.40711	-0.492737	1.57314	0.00225	0.0155683
ENSGALG00000025915	ARRDC3	arrestin domain containing 3 [Source:HGNC Symbol;Acc:29263]	-1.40779	-0.493429	1.5059	0.00085	0.00724703
ENSGALG00000013469	COX8A	Uncharacterized protein [Source:UniProtKB/TrEMBL;Acc:H9L049]	-1.4084	-0.494058	2.99963	0.00915	0.04745
ENSGALG00000010706	ODZ3	teneurin-3 [Source:RefSeq peptide;Acc:NP_001185466]	-1.40848	-0.494135	1.53533	0.00355	0.0224712
ENSGALG00000001085	GPR56	Uncharacterized protein [Source:UniProtKB/TrEMBL;Acc:E1C0Q2]	-1.40909	-0.494768	1.65882	0.0005	0.00469444
ENSGALG00000003706	DUSP1	dual specificity protein phosphatase 1 [Source:RefSeq peptide;Acc:NP_001078828]	-1.4097	-0.495389	1.52475	0.0022	0.0153428
ENSGALG00000022850	TMEM214	transmembrane protein 214 [Source:HGNC Symbol;Acc:25983]	-1.4097	-0.495392	1.62347	0.00145	0.0112084
ENSGALG00000004831	RPS4	40S ribosomal protein S4 [Source:UniProtKB/Swiss-Prot;Acc:P47836]	-1.41073	-0.49644	2.11178	0.0013	0.0102088
ENSGALG00000007416	CD3E	T-cell surface glycoprotein CD3 epsilon chain precursor [Source:RefSeq peptide;Acc:NP_996787]	-1.41079	-0.496507	1.42461	0.0058	0.0331425
ENSGALG00000011182	DLL1	delta-like 1 precursor [Source:RefSeq peptide;Acc:NP_990304]	-1.41106	-0.496783	1.42632	0.00825	0.0436263
ENSGALG00000008475	ARRDC1	arrestin domain-containing protein 1 [Source:RefSeq peptide;Acc:NP_001026646]	-1.4112	-0.496924	1.49227	0.00375	0.0233892
ENSGALG00000028544	BAZ2A	bromodomain adjacent to zinc finger domain, 2A [Source:HGNC Symbol;Acc:962]	-1.41138	-0.497104	1.64812	0.0028	0.0186521
ENSGALG00000010156	DOCK8	dedicator of cytokinesis 8 [Source:HGNC Symbol;Acc:19191]	-1.41404	-0.499825	1.65156	0.0013	0.0102088
ENSGALG00000021395	ABCA3	Uncharacterized protein [Source:UniProtKB/TrEMBL;Acc:E1BSC3]	-1.41439	-0.500178	1.60963	0.0013	0.0102088
ENSGALG00000011276	BTG1	Protein BTG1 [Source:UniProtKB/Swiss-Prot;Acc:P34743]	-1.4146	-0.500391	1.55529	0.00405	0.0248581
ENSGALG00000013615	MTUS1	Uncharacterized protein [Source:UniProtKB/TrEMBL;Acc:E1BX08]	-1.41492	-0.500717	1.86856	0.00075	0.0065483
ENSGALG00000006555	IGF2	Insulin-like growth factor II [Source:UniProtKB/Swiss-Prot;Acc:P33717]	-1.41522	-0.501026	1.64109	0.00115	0.0092608
ENSGALG00000015348	ALCAM	CD166 antigen [Source:UniProtKB/Swiss-Prot;Acc:P42292]	-1.41556	-0.501377	1.65976	0.00095	0.00795125
ENSGALG00000009634	GFM1	Uncharacterized protein [Source:UniProtKB/TrEMBL;Acc:F1P0J0]	-1.41634	-0.502172	1.7092	0.0014	0.010897
ENSGALG00000028304			-1.41682	-0.502655	1.64024	0.00095	0.00795125
ENSGALG00000003943	PRKCA	protein kinase C alpha type [Source:RefSeq peptide;Acc:NP_001012822]	-1.41692	-0.502762	1.48764	0.004	0.0246125
ENSGALG00000016776	TBC1D8	TBC1 domain family, member 8 (with GRAM domain) [Source:HGNC Symbol;Acc:17791]	-1.41724	-0.50308	1.66098	0.00155	0.0117243
ENSGALG00000026110	SHANK3	SH3 and multiple ankyrin repeat domains 3 [Source:HGNC Symbol;Acc:14294]	-1.41745	-0.5033	1.42286	0.00195	0.0139786
ENSGALG00000007711	RPL4	60S ribosomal protein L4 [Source:RefSeq peptide;Acc:NP_001007480]	-1.41801	-0.503864	1.56811	0.00535	0.0311041
ENSGALG00000015661	CRISPLD1	cysteine-rich secretory protein LCCL domain-containing 1 precursor [Source:RefSeq peptide;Acc:NP_989985]	-1.41882	-0.504693	1.74138	0.00315	0.0205182
ENSGALG00000012057	TRANK1	Uncharacterized protein [Source:UniProtKB/TrEMBL;Acc:F1NFZ0]	-1.41928	-0.505161	1.82128	0.0004	0.00389487
ENSGALG00000009628	KCTD12	Uncharacterized protein [Source:UniProtKB/TrEMBL;Acc:E1C165]	-1.42026	-0.506159	1.71902	0.0054	0.0313653
ENSGALG00000008436	CRY2	cryptochrome-2 [Source:RefSeq peptide;Acc:NP_989575]	-1.42063	-0.506527	1.59484	0.00225	0.0155683
ENSGALG00000001945	RFT1	protein RFT1 homolog [Source:RefSeq peptide;Acc:NP_001136344]	-1.42091	-0.506811	1.59967	0.002	0.0142707
ENSGALG00000005521	PER2	period circadian protein homolog 2 [Source:RefSeq peptide;Acc:NP_989593]	-1.42251	-0.50844	1.53415	0.00165	0.0122849
ENSGALG00000006032	IL13RA1	Uncharacterized protein [Source:UniProtKB/TrEMBL;Acc:F1N8Y7]	-1.42286	-0.508796	1.69404	0.0011	0.00893985
ENSGALG00000004670	ATRIP	ATR interacting protein [Source:HGNC Symbol;Acc:33499]	-1.42475	-0.510706	1.5086	0.0049	0.0289102
ENSGALG00000002583	PIK3CD	phosphatidylinositol-4,5-bisphosphate 3-kinase catalytic subunit delta isoform [Source:RefSeq peptide;Acc:NP_001012714]	-1.42479	-0.510751	1.76414	0.00055	0.00507506
ENSGALG00000012921	ETV6	transcription factor ETV6 [Source:RefSeq peptide;Acc:NP_001186202]	-1.42535	-0.511315	1.69016	0.0011	0.00893985
ENSGALG00000017247	PRCP	prolylcarboxypeptidase (angiotensinase C) [Source:HGNC Symbol;Acc:9344]	-1.42647	-0.512448	1.60211	0.002	0.0142707
ENSGALG00000004840	RPH3A	rabphilin 3A homolog (mouse) [Source:HGNC Symbol;Acc:17056]	-1.42791	-0.513906	1.92643	0.0011	0.00893985
ENSGALG00000027142	RPL32	ribosomal protein L32 [Source:RefSeq peptide;Acc:NP_001239184]	-1.42863	-0.514636	2.20531	0.00075	0.0065483
ENSGALG00000004805	DMXL2	Dmx-like 2 [Source:HGNC Symbol;Acc:2938]	-1.42864	-0.514641	1.48413	0.00455	0.0273155
ENSGALG00000002637	RBP7	retinol binding protein 7, cellular [Source:HGNC Symbol;Acc:30316]	-1.4302	-0.516218	1.94414	0.0096	0.0492045
ENSGALG00000012891	TNFRSF11A	tumor necrosis factor receptor superfamily, member 11a, NFKB activator [Source:HGNC Symbol;Acc:11908]	-1.43208	-0.518114	1.78641	0.0008	0.00690182
ENSGALG00000005727			-1.43213	-0.518165	1.59068	0.00225	0.0155683
ENSGALG00000027987	TOR1AIP1	Uncharacterized protein [Source:UniProtKB/TrEMBL;Acc:F1NZP9]	-1.43307	-0.519111	1.76588	0.00115	0.0092608
ENSGALG00000006598	SORL1	Sortilin-related receptor [Source:UniProtKB/TrEMBL;Acc:F1P4K2]	-1.43419	-0.520234	1.67594	0.001	0.00830215
ENSGALG00000026510			-1.4347	-0.520745	1.49575	0.00285	0.0189238
ENSGALG00000010835	DTX4	deltex homolog 4 (Drosophila) [Source:HGNC Symbol;Acc:29151]	-1.43474	-0.520788	1.59755	0.0027	0.0180934
ENSGALG00000018634			-1.43484	-0.520892	1.4912	0.0047	0.0279845
ENSGALG00000006872	PISD	phosphatidylserine decarboxylase [Source:HGNC Symbol;Acc:8999]	-1.43641	-0.522468	1.35036	0.0083	0.0438156
ENSGALG00000013207	CTNNAL1	Uncharacterized protein [Source:UniProtKB/TrEMBL;Acc:F1NMC0]	-1.43648	-0.52254	1.72429	0.00415	0.0253835
ENSGALG00000009453	MOSC2	Uncharacterized protein [Source:UniProtKB/TrEMBL;Acc:F1NXH1]	-1.44157	-0.527638	1.82935	0.00045	0.00430694
ENSGALG00000005922	RPL5	60S ribosomal protein L5 [Source:UniProtKB/Swiss-Prot;Acc:P22451]	-1.44166	-0.527729	2.2972	0.00065	0.00584053
ENSGALG00000004132			-1.44235	-0.528417	1.48896	0.0055	0.0318113
ENSGALG00000003499	MAST3	microtubule associated serine/threonine kinase 3 [Source:HGNC Symbol;Acc:19036]	-1.44486	-0.530934	1.62297	0.00165	0.0122849
ENSGALG00000013218	C3AR1	C3a anaphylatoxin chemotactic receptor [Source:RefSeq peptide;Acc:NP_001025940]	-1.44592	-0.531989	1.73624	0.00205	0.01451
ENSGALG00000013867	PTPN2	tyrosine-protein phosphatase non-receptor type 2 [Source:RefSeq peptide;Acc:NP_001186316]	-1.44605	-0.532114	1.82098	0.00265	0.0179042
ENSGALG00000016405	MRPL13	mitochondrial ribosomal protein L13 [Source:HGNC Symbol;Acc:14278]	-1.44734	-0.533408	1.24849	0.00875	0.0457798
ENSGALG00000014094	STK38L	serine/threonine-protein kinase 38-like [Source:RefSeq peptide;Acc:NP_001025941]	-1.44827	-0.534331	1.64194	0.00715	0.0392042
ENSGALG00000001926	HSPB1	heat shock protein beta-1 [Source:RefSeq peptide;Acc:NP_990621]	-1.44947	-0.535522	2.35472	0.00045	0.00430694
ENSGALG00000001943	RHBDF2	Uncharacterized protein [Source:UniProtKB/TrEMBL;Acc:E1BVU5]	-1.45028	-0.536329	1.36934	0.00725	0.0396293
ENSGALG00000008369	ABCC5	Uncharacterized protein [Source:UniProtKB/TrEMBL;Acc:Q5ZKG6]	-1.45047	-0.536516	1.96279	0.0038	0.023689
ENSGALG00000009692	SH3RF1	Uncharacterized protein [Source:UniProtKB/TrEMBL;Acc:F1NYR2]	-1.45084	-0.536884	1.64439	0.00195	0.0139786
ENSGALG00000008590	EEF1B2	elongation factor 1-beta [Source:RefSeq peptide;Acc:NP_990232]	-1.45088	-0.53693	2.02923	0.0009	0.0075946
ENSGALG00000014976	GATA6	Transcription factor GATA-6 [Source:UniProtKB/Swiss-Prot;Acc:P43693]	-1.45245	-0.538492	1.68885	0.0085	0.0446612
ENSGALG00000016614	SHROOM2	shroom family member 2 [Source:HGNC Symbol;Acc:630]	-1.45679	-0.542794	1.66321	0.00155	0.0117243
ENSGALG00000002113	SLP76	lymphocyte cytosolic protein 2 [Source:RefSeq peptide;Acc:NP_990032]	-1.45885	-0.544828	1.67342	0.0004	0.00389487
ENSGALG00000014742	HTR1A	5-hydroxytryptamine receptor 1A [Source:RefSeq peptide;Acc:NP_001163999]	-1.45886	-0.544845	1.79094	0.00215	0.0150879
ENSGALG00000002903	FAM44B	Uncharacterized protein [Source:UniProtKB/TrEMBL;Acc:E1C1P3]	-1.459	-0.544978	1.50183	0.00915	0.04745
ENSGALG00000007780	EIF4E3	Uncharacterized protein [Source:UniProtKB/TrEMBL;Acc:F1N818]	-1.45958	-0.545558	1.4705	0.00465	0.0277672
ENSGALG00000014582	CADM1	cell adhesion molecule 1 [Source:HGNC Symbol;Acc:5951]	-1.46009	-0.546054	1.50966	0.0018	0.0131245
ENSGALG00000015744	TPD52	tumor protein D52 [Source:RefSeq peptide;Acc:NP_001073222]	-1.46011	-0.546075	1.67258	0.00065	0.00584053
ENSGALG00000000141	BLB1	MHC class II beta chain precursor [Source:RefSeq peptide;Acc:NP_001038144]	-1.46126	-0.547208	2.41036	0.0015	0.0114798
ENSGALG00000010996	IRF2BP2	interferon regulatory factor 2 binding protein 2 [Source:HGNC Symbol;Acc:21729]	-1.46154	-0.547486	2.06142	0.00085	0.00724703
ENSGALG00000026881	PITX2	pituitary homeobox 2 [Source:RefSeq peptide;Acc:NP_990341]	-1.46171	-0.547662	1.49244	0.00385	0.0239282
ENSGALG00000005638	IL2RG	Uncharacterized protein [Source:UniProtKB/TrEMBL;Acc:F1NWP6]	-1.46221	-0.548149	1.99574	0.00075	0.0065483
ENSGALG00000016536	HADHA	trifunctional enzyme subunit alpha, mitochondrial [Source:RefSeq peptide;Acc:NP_990387]	-1.46223	-0.548169	2.07672	0.00025	0.00263611
ENSGALG00000015647	TMEM70	transmembrane protein 70, mitochondrial precursor [Source:RefSeq peptide;Acc:NP_001012866]	-1.46275	-0.548679	1.59111	0.0027	0.0180934
ENSGALG00000007447	TUBB1	Tubulin beta-6 chain [Source:UniProtKB/Swiss-Prot;Acc:P09207]	-1.46305	-0.548978	1.63192	0.00175	0.0128205
ENSGALG00000009107	NRXN1	neurexin-1-alpha isoform 1 precursor [Source:RefSeq peptide;Acc:NP_001185904]	-1.4637	-0.549616	1.55015	0.00375	0.0233892
ENSGALG00000007537	INCENP	inner centromere protein [Source:RefSeq peptide;Acc:NP_990661]	-1.46453	-0.550442	1.67354	0.0022	0.0153428
ENSGALG00000016676	MCM3	DNA replication licensing factor MCM3 [Source:RefSeq peptide;Acc:NP_001006421]	-1.46535	-0.551247	1.31012	0.0096	0.0492045
ENSGALG00000003379	MDFI	Uncharacterized protein [Source:UniProtKB/TrEMBL;Acc:E1C4H9]	-1.4657	-0.551586	1.64705	0.002	0.0142707
ENSGALG00000012456	RAC2	ras-related C3 botulinum toxin substrate 2 [Source:RefSeq peptide;Acc:NP_001188381]	-1.46726	-0.55312	2.0887	0.00025	0.00263611
ENSGALG00000001845	PHTF1	Uncharacterized protein [Source:UniProtKB/TrEMBL;Acc:E1BZ77]	-1.46745	-0.553309	1.4913	0.0051	0.0299328
ENSGALG00000008437	NET1	neuroepithelial cell-transforming gene 1 protein [Source:RefSeq peptide;Acc:NP_001025819]	-1.46775	-0.553611	1.76977	0.00045	0.00430694
ENSGALG00000011921	DHRS7	Uncharacterized protein [Source:UniProtKB/TrEMBL;Acc:E1BV75]	-1.46822	-0.554065	2.12065	0.00015	0.00171347
ENSGALG00000026717			-1.4694	-0.555229	1.52923	0.00105	0.00861293
ENSGALG00000014239	PIDD	p53-induced death domain protein [Source:HGNC Symbol;Acc:16491]	-1.47015	-0.555961	1.36944	0.0066	0.036777
ENSGALG00000005956	ANXA8	Annexin [Source:UniProtKB/TrEMBL;Acc:E1C8K3]	-1.47107	-0.556863	1.78915	0.00055	0.00507506
ENSGALG00000011833	SPATA5	protein sprouty homolog 1 [Source:RefSeq peptide;Acc:NP_001090993]	-1.47135	-0.557138	1.99276	0.0002	0.0021913
ENSGALG00000016786	IL18R1	interleukin-18 receptor 1 precursor [Source:RefSeq peptide;Acc:NP_001138697]	-1.47423	-0.559965	1.37703	0.00925	0.0479283
ENSGALG00000002769	DNAJC12	dnaJ homolog subfamily C member 12 [Source:RefSeq peptide;Acc:NP_001186459]	-1.4749	-0.560622	1.72322	0.00295	0.0195248
ENSGALG00000023142	EP3	prostaglandin E2 receptor EP3 subtype [Source:RefSeq peptide;Acc:NP_001035558]	-1.47518	-0.560889	1.82917	5e-05	0.000632667
ENSGALG00000010997	DFNA5	deafness, autosomal dominant 5 [Source:RefSeq peptide;Acc:NP_001006361]	-1.47613	-0.561823	1.40637	0.0048	0.0284427
ENSGALG00000000137	SNRPE	Small nuclear ribonucleoprotein E [Source:UniProtKB/Swiss-Prot;Acc:P62303]	-1.4769	-0.562573	1.95698	0.00445	0.0267934
ENSGALG00000012663	ALDH5A1	Uncharacterized protein [Source:UniProtKB/TrEMBL;Acc:E1BRI3]	-1.47758	-0.563233	1.88697	0.0001	0.00119777
ENSGALG00000016850	ANKRD10	Ankyrin repeat domain-containing protein 10 [Source:UniProtKB/Swiss-Prot;Acc:Q5ZLC6]	-1.47789	-0.563543	1.88093	0.0002	0.0021913
ENSGALG00000003790	HIP1R	huntingtin-interacting protein 1-related protein [Source:RefSeq peptide;Acc:NP_001025828]	-1.47955	-0.565159	1.84404	0.00035	0.00349349
ENSGALG00000026858	BTG2	Uncharacterized protein [Source:UniProtKB/TrEMBL;Acc:E1BZK7]	-1.48314	-0.568656	1.53734	0.00225	0.0155683
ENSGALG00000006179	RPL13	60S ribosomal protein L13 [Source:UniProtKB/Swiss-Prot;Acc:P41125]	-1.48421	-0.569698	1.90537	0.0002	0.0021913
ENSGALG00000002964	DHX37	Uncharacterized protein [Source:UniProtKB/TrEMBL;Acc:E1C9C2]	-1.48468	-0.570149	1.82153	0.0007	0.00620841
ENSGALG00000012172	RPL3	60S ribosomal protein L3 [Source:RefSeq peptide;Acc:NP_001006241]	-1.48513	-0.570588	2.00121	0.00055	0.00507506
ENSGALG00000005644	MYO1G	myosin-Ig [Source:RefSeq peptide;Acc:NP_001026132]	-1.4875	-0.572891	1.61451	0.0029	0.0192248
ENSGALG00000001197	BARX2B	homeobox protein BarH-like 2 [Source:RefSeq peptide;Acc:NP_990227]	-1.48852	-0.573882	1.66035	0.00175	0.0128205
ENSGALG00000015396	CD200	OX-2 membrane glycoprotein precursor [Source:RefSeq peptide;Acc:NP_001025958]	-1.48928	-0.574612	1.81943	0.00045	0.00430694
ENSGALG00000027785	CCBE1	collagen and calcium binding EGF domains 1 [Source:HGNC Symbol;Acc:29426]	-1.48975	-0.575073	1.89414	5e-05	0.000632667
ENSGALG00000019759	MAPK14	Uncharacterized protein [Source:UniProtKB/TrEMBL;Acc:F1NDG1]	-1.48998	-0.57529	2.2556	0.00015	0.00171347
ENSGALG00000028795	CADM3	cell adhesion molecule 3 [Source:HGNC Symbol;Acc:17601]	-1.49017	-0.575474	1.66444	0.0008	0.00690182
ENSGALG00000026781	ALOX5AP	Uncharacterized protein [Source:UniProtKB/TrEMBL;Acc:E1BT06]	-1.49055	-0.575846	1.38346	0.0055	0.0318113
ENSGALG00000007652	SUCLG2	succinyl-CoA ligase [Source:RefSeq peptide;Acc:NP_001006141]	-1.4922	-0.577445	1.93016	0.00025	0.00263611
ENSGALG00000005155			-1.49231	-0.577546	1.41783	0.00915	0.04745
ENSGALG00000027182			-1.4925	-0.577728	1.82717	0.00145	0.0112084
ENSGALG00000015691	SMC2	structural maintenance of chromosomes protein 2 [Source:RefSeq peptide;Acc:NP_990561]	-1.49391	-0.579095	2.06182	0.0005	0.00469444
ENSGALG00000014659	C1R	Uncharacterized protein [Source:UniProtKB/TrEMBL;Acc:F1NAB7]	-1.49397	-0.579155	2.14629	0.0003	0.00308682
ENSGALG00000013086	IKZF1	DNA-binding protein Ikaros [Source:RefSeq peptide;Acc:NP_990419]	-1.49504	-0.58018	1.52896	0.00225	0.0155683
ENSGALG00000005490	RPS2	Uncharacterized protein [Source:UniProtKB/TrEMBL;Acc:E1C4M0]	-1.4964	-0.5815	2.36976	0.00025	0.00263611
ENSGALG00000006988	RNF213	ring finger protein 213 [Source:HGNC Symbol;Acc:14539]	-1.49647	-0.581561	1.94311	0.0004	0.00389487
ENSGALG00000014328	RBM34	RNA binding motif protein 34 [Source:HGNC Symbol;Acc:28965]	-1.49798	-0.583015	1.62982	0.00475	0.0282277
ENSGALG00000028821	GLIPR2	Uncharacterized protein [Source:UniProtKB/TrEMBL;Acc:E1BYA2]	-1.50076	-0.585691	1.89491	0.00025	0.00263611
ENSGALG00000013547	C1orf43	chromosome 1 open reading frame 43 [Source:HGNC Symbol;Acc:29876]	-1.50194	-0.586824	1.7399	0.00395	0.0243778
ENSGALG00000015617	RPS23	ribosomal protein S23 [Source:HGNC Symbol;Acc:10410]	-1.50412	-0.588922	3.21417	5e-05	0.000632667
ENSGALG00000026345	GMIP	Uncharacterized protein [Source:UniProtKB/TrEMBL;Acc:H9L2H1]	-1.50684	-0.591524	1.5717	0.00135	0.0105746
ENSGALG00000005701	IP6K2	inositol hexakisphosphate kinase 2 [Source:RefSeq peptide;Acc:NP_001025767]	-1.5072	-0.591869	2.38651	0.00015	0.00171347
ENSGALG00000003774	ATP13A2	ATPase type 13A2 [Source:RefSeq peptide;Acc:NP_001026052]	-1.50935	-0.593929	2.02518	5e-05	0.000632667
ENSGALG00000004000	FLOT2	flotillin-2 [Source:RefSeq peptide;Acc:NP_001025890]	-1.50992	-0.59447	2.00208	5e-05	0.000632667
ENSGALG00000019094	PHF11	PHD finger protein 11 [Source:HGNC Symbol;Acc:17024]	-1.51016	-0.594697	1.44954	0.0098	0.0499185
ENSGALG00000017307	POLD3	DNA polymerase delta subunit 3 [Source:RefSeq peptide;Acc:NP_001006284]	-1.51224	-0.596686	1.68222	0.0047	0.0279845
ENSGALG00000015865	FAM46A	uncharacterized protein LOC421845 [Source:RefSeq peptide;Acc:NP_001026256]	-1.51238	-0.596816	1.97897	5e-05	0.000632667
ENSGALG00000001246	PPARGC1B	peroxisome proliferator-activated receptor gamma, coactivator 1 beta [Source:HGNC Symbol;Acc:30022]	-1.51391	-0.598281	1.61892	0.0027	0.0180934
ENSGALG00000002421	FAM213A	Redox-regulatory protein FAM213A [Source:UniProtKB/Swiss-Prot;Acc:Q5ZI34]	-1.51514	-0.599455	2.00159	0.0008	0.00690182
ENSGALG00000001515			-1.51529	-0.599595	1.7565	0.00535	0.0311041
ENSGALG00000026189			-1.51859	-0.602729	1.9899	0.0004	0.00389487
ENSGALG00000020876	AOX2P	aldehyde oxidase 2 pseudogene [Source:RefSeq peptide;Acc:NP_001034690]	-1.52006	-0.604124	1.81891	0.0009	0.0075946
ENSGALG00000014603	C1S	complement C1s subcomponent precursor [Source:RefSeq peptide;Acc:NP_001025948]	-1.52031	-0.604365	1.9813	0.0002	0.0021913
ENSGALG00000027390	COLEC10	Collectin-10 [Source:UniProtKB/Swiss-Prot;Acc:Q2LK95]	-1.52162	-0.605609	1.96536	0.0002	0.0021913
ENSGALG00000017627	PEO1	twinkle protein, mitochondrial precursor [Source:RefSeq peptide;Acc:NP_001026515]	-1.52168	-0.605664	1.48541	0.00645	0.0361206
ENSGALG00000005948	RPL27A	ribosomal protein L27a [Source:HGNC Symbol;Acc:10329]	-1.52186	-0.605839	3.09521	0.00035	0.00349349
ENSGALG00000012185	PLA2G12A	phospholipase A2, group XIIA [Source:HGNC Symbol;Acc:18554]	-1.52202	-0.605983	1.81682	0.00125	0.0099172
ENSGALG00000010203			-1.52388	-0.607751	1.86521	0.00085	0.00724703
ENSGALG00000010291	RBPMS	RNA-binding protein with multiple-splicing [Source:UniProtKB/TrEMBL;Acc:F1NAP9]	-1.52413	-0.607983	2.10567	0.0001	0.00119777
ENSGALG00000003028	ADAMTS13	ADAM metallopeptidase with thrombospondin type 1 motif, 13 [Source:HGNC Symbol;Acc:1366]	-1.52489	-0.608706	1.55196	0.0039	0.0241659
ENSGALG00000016986	LCP1	plastin-2 [Source:RefSeq peptide;Acc:NP_001008440]	-1.52569	-0.609464	1.86155	0.00035	0.00349349
ENSGALG00000006313	IL4R	Uncharacterized protein [Source:UniProtKB/TrEMBL;Acc:F1P598]	-1.52643	-0.610166	2.18716	0.0001	0.00119777
ENSGALG00000005000	COMTD1	Uncharacterized protein [Source:UniProtKB/TrEMBL;Acc:F1NI85]	-1.52689	-0.610596	1.9422	0.002	0.0142707
ENSGALG00000016232	RPL8	Uncharacterized protein [Source:UniProtKB/TrEMBL;Acc:F1NIX0]	-1.52714	-0.610828	2.40589	5e-05	0.000632667
ENSGALG00000011901	KIF15	Uncharacterized protein [Source:UniProtKB/TrEMBL;Acc:E1BXH4]	-1.52745	-0.611128	1.52353	0.0051	0.0299328
ENSGALG00000013204	SOX5	transcription factor SOX-5 [Source:RefSeq peptide;Acc:NP_001004385]	-1.52762	-0.611286	1.46288	0.0018	0.0131245
ENSGALG00000003282	STAT5	signal transducer and activator of transcription 5B [Source:RefSeq peptide;Acc:NP_990110]	-1.53058	-0.614076	2.1272	5e-05	0.000632667
ENSGALG00000026165	TTC31	tetratricopeptide repeat domain 31 [Source:HGNC Symbol;Acc:25759]	-1.53211	-0.615516	1.64001	0.0022	0.0153428
ENSGALG00000003129	RAB11FIP1	RAB11 family interacting protein 1 (class I) [Source:HGNC Symbol;Acc:30265]	-1.53244	-0.615826	1.67904	0.00095	0.00795125
ENSGALG00000003516	TCIRG1	V-type proton ATPase 116 kDa subunit a isoform 3 [Source:RefSeq peptide;Acc:NP_990053]	-1.53356	-0.616881	2.02092	5e-05	0.000632667
ENSGALG00000012075	DTX3L	Uncharacterized protein [Source:UniProtKB/TrEMBL;Acc:F1NFB8]	-1.53472	-0.617978	2.22	5e-05	0.000632667
ENSGALG00000027907			-1.53507	-0.618303	1.80921	0.00085	0.00724703
ENSGALG00000001453	FAM110D	family with sequence similarity 110, member D [Source:HGNC Symbol;Acc:25860]	-1.53514	-0.618374	2.05035	0.00035	0.00349349
ENSGALG00000027240	TSPAN13	tetraspanin-13 [Source:RefSeq peptide;Acc:NP_001186541]	-1.53527	-0.618496	1.92166	0.0002	0.0021913
ENSGALG00000003792	FYB	FYN-binding protein [Source:RefSeq peptide;Acc:NP_001026622]	-1.5353	-0.618523	1.97505	5e-05	0.000632667
ENSGALG00000026583			-1.53531	-0.618527	1.46073	0.00195	0.0139786
ENSGALG00000000181	TAP2	antigen peptide transporter 2 [Source:RefSeq peptide;Acc:NP_001092827]	-1.53561	-0.618815	2.08132	5e-05	0.000632667
ENSGALG00000006958	COL27A1	Uncharacterized protein [Source:UniProtKB/TrEMBL;Acc:F1NHH4]	-1.53703	-0.62015	1.57705	0.00105	0.00861293
ENSGALG00000002160	B2M	Beta-2-microglobulin [Source:UniProtKB/Swiss-Prot;Acc:P21611]	-1.5375	-0.620584	3.34021	0.00035	0.00349349
ENSGALG00000009829	RPL18A	60S ribosomal protein L18a [Source:UniProtKB/TrEMBL;Acc:F1NPD3]	-1.54192	-0.624732	2.4298	5e-05	0.000632667
ENSGALG00000009103		Uncharacterized protein [Source:UniProtKB/TrEMBL;Acc:H9KZK0]	-1.54813	-0.630531	2.33353	0.0001	0.00119777
ENSGALG00000027370	C18H17orf70	FancA associated protein of 100 kDa [Source:RefSeq peptide;Acc:NP_001092080]	-1.54815	-0.630545	2.17433	0.0001	0.00119777
ENSGALG00000028992			-1.54924	-0.631565	2.32738	0.0002	0.0021913
ENSGALG00000016619	ZNF395	Uncharacterized protein [Source:UniProtKB/TrEMBL;Acc:F1NGC9]	-1.54931	-0.631624	1.8348	0.00025	0.00263611
ENSGALG00000012631	PWP1	periodic tryptophan protein 1 homolog [Source:RefSeq peptide;Acc:NP_001025932]	-1.54998	-0.632245	1.98654	0.0004	0.00389487
ENSGALG00000020554	ADAMTSL1	Uncharacterized protein [Source:UniProtKB/TrEMBL;Acc:E1C7J5]	-1.55196	-0.634096	1.73246	0.00075	0.0065483
ENSGALG00000003103	MST1R	macrophage-stimulating protein receptor precursor [Source:RefSeq peptide;Acc:NP_001026634]	-1.55276	-0.634834	1.79987	0.00025	0.00263611
ENSGALG00000017447	OSTF1	osteoclast-stimulating factor 1 [Source:RefSeq peptide;Acc:NP_001026597]	-1.55292	-0.634983	2.79338	5e-05	0.000632667
ENSGALG00000010303		Uncharacterized protein [Source:UniProtKB/TrEMBL;Acc:E1C7F4]	-1.5531	-0.635148	1.95627	0.001	0.00830215
ENSGALG00000000706	MKS1	Meckel syndrome, type 1 [Source:HGNC Symbol;Acc:7121]	-1.5545	-0.636455	1.67979	0.00165	0.0122849
ENSGALG00000005857	ALOX5	arachidonate 5-lipoxygenase [Source:HGNC Symbol;Acc:435]	-1.55789	-0.639596	1.89736	0.00015	0.00171347
ENSGALG00000004957	RHBDD1	Uncharacterized protein [Source:UniProtKB/TrEMBL;Acc:E1BT32]	-1.5611	-0.642562	1.67708	0.0012	0.00960078
ENSGALG00000003433			-1.56216	-0.643546	1.78876	0.0006	0.00545885
ENSGALG00000008057	LLGL2	lethal giant larvae homolog 2 (Drosophila) [Source:HGNC Symbol;Acc:6629]	-1.56251	-0.643869	2.30182	5e-05	0.000632667
ENSGALG00000015040	SLC16A10	Uncharacterized protein [Source:UniProtKB/TrEMBL;Acc:E1BZU1]	-1.56252	-0.643878	2.17296	5e-05	0.000632667
ENSGALG00000012692	SIRT5	NAD-dependent protein deacylase sirtuin-5, mitochondrial [Source:UniProtKB/Swiss-Prot;Acc:E1BRE2]	-1.56353	-0.644809	1.60618	0.00655	0.0365479
ENSGALG00000008022	TPN	tapasin isoform 2 precursor [Source:RefSeq peptide;Acc:NP_001193540]	-1.56396	-0.645202	1.9048	5e-05	0.000632667
ENSGALG00000008098	PBEF1	nicotinamide phosphoribosyltransferase [Source:RefSeq peptide;Acc:NP_001025899]	-1.56421	-0.645434	2.52572	0.0001	0.00119777
ENSGALG00000008584	NUSAP1	nucleolar and spindle-associated protein 1 [Source:RefSeq peptide;Acc:NP_001026364]	-1.56422	-0.645447	1.5081	0.00825	0.0436263
ENSGALG00000002576	ASL2	argininosuccinate lyase [Source:RefSeq peptide;Acc:NP_001025885]	-1.56576	-0.646865	2.23487	0.0005	0.00469444
ENSGALG00000015367	PVRL3	poliovirus receptor-related 3 [Source:HGNC Symbol;Acc:17664]	-1.56603	-0.647111	1.87296	0.001	0.00830215
ENSGALG00000012735	EDN1	endothelin 1 [Source:HGNC Symbol;Acc:3176]	-1.56621	-0.647282	1.85083	0.00075	0.0065483
ENSGALG00000008095	KIF23	kinesin-like protein KIF23 [Source:RefSeq peptide;Acc:NP_001025725]	-1.5669	-0.64791	1.77032	0.0016	0.0120141
ENSGALG00000011406	NTN4	Uncharacterized protein [Source:UniProtKB/TrEMBL;Acc:F1P4C0]	-1.56765	-0.648607	2.17679	5e-05	0.000632667
ENSGALG00000026827			-1.56909	-0.64993	1.22407	0.00835	0.0439667
ENSGALG00000014924	POLQ	polymerase (DNA directed), theta [Source:HGNC Symbol;Acc:9186]	-1.57038	-0.651118	1.42229	0.0073	0.039832
ENSGALG00000011747			-1.57116	-0.65183	2.50647	0.00015	0.00171347
ENSGALG00000012472	IL2RB	Uncharacterized protein [Source:UniProtKB/TrEMBL;Acc:F1NQD2]	-1.57122	-0.651882	1.81246	0.0003	0.00308682
ENSGALG00000013189	LPCAT1	lysophosphatidylcholine acyltransferase 1 [Source:HGNC Symbol;Acc:25718]	-1.57205	-0.652647	1.69399	0.0034	0.0216998
ENSGALG00000005990	MGLL	Uncharacterized protein [Source:UniProtKB/TrEMBL;Acc:E1C6V2]	-1.57232	-0.652895	2.06032	5e-05	0.000632667
ENSGALG00000008933	CASP7	Uncharacterized protein [Source:UniProtKB/TrEMBL;Acc:F1NV61]	-1.57352	-0.653992	1.41549	0.0069	0.0382242
ENSGALG00000002789	MAP2	Microtubule-associated protein [Source:UniProtKB/TrEMBL;Acc:E1C6D1]	-1.57445	-0.654849	1.73121	0.00095	0.00795125
ENSGALG00000016524	CAD	Uncharacterized protein [Source:UniProtKB/TrEMBL;Acc:E1BTX8]	-1.57552	-0.655827	2.1682	0.00025	0.00263611
ENSGALG00000001759	ELMO3	engulfment and cell motility 3 [Source:HGNC Symbol;Acc:17289]	-1.57622	-0.656465	1.62062	0.0012	0.00960078
ENSGALG00000016693			-1.57673	-0.656937	1.58687	0.0056	0.0322687
ENSGALG00000014297	IRF-3	interferon regulatory factor 3 [Source:RefSeq peptide;Acc:NP_990703]	-1.57703	-0.657211	1.93988	0.00035	0.00349349
ENSGALG00000008856			-1.58081	-0.660663	1.8939	0.00025	0.00263611
ENSGALG00000003951	SASH3	SAM and SH3 domain-containing protein 3 [Source:RefSeq peptide;Acc:NP_001026281]	-1.5809	-0.660744	1.57994	0.0035	0.0222231
ENSGALG00000019602		Uncharacterized protein [Source:UniProtKB/TrEMBL;Acc:E1C5N5]	-1.58113	-0.660954	1.68894	0.00335	0.0215143
ENSGALG00000007253	IL1RAP	interleukin 1 receptor accessory protein [Source:HGNC Symbol;Acc:5995]	-1.58226	-0.661989	1.78343	0.00065	0.00584053
ENSGALG00000015925	MB21D1	Mab-21 domain containing 1 [Source:HGNC Symbol;Acc:21367]	-1.58258	-0.662276	1.54389	0.0078	0.0418567
ENSGALG00000026300	C9ORF105	Uncharacterized protein [Source:UniProtKB/TrEMBL;Acc:E1C8R6]	-1.58259	-0.662286	2.28365	0.0006	0.00545885
ENSGALG00000013417	LPAR2	lysophosphatidic acid receptor 2 [Source:RefSeq peptide;Acc:NP_001108553]	-1.5836	-0.663208	2.01026	0.0005	0.00469444
ENSGALG00000007522	ABCC3	ATP-binding cassette, sub-family C (CFTR/MRP), member 3 [Source:HGNC Symbol;Acc:54]	-1.58368	-0.663283	2.0496	5e-05	0.000632667
ENSGALG00000015913	DECR1	Uncharacterized protein [Source:UniProtKB/TrEMBL;Acc:E1BXS5]	-1.58415	-0.66371	2.51191	5e-05	0.000632667
ENSGALG00000004596	AR	androgen receptor [Source:RefSeq peptide;Acc:NP_001035179]	-1.58548	-0.664919	2.20575	5e-05	0.000632667
ENSGALG00000017153	RDX	radixin [Source:RefSeq peptide;Acc:NP_990082]	-1.58554	-0.66497	2.42087	5e-05	0.000632667
ENSGALG00000015322	IMPG2	interphotoreceptor matrix proteoglycan 2 precursor [Source:RefSeq peptide;Acc:NP_001038104]	-1.58675	-0.666073	1.4812	0.00835	0.0439667
ENSGALG00000016920	LMO7	Uncharacterized protein [Source:UniProtKB/TrEMBL;Acc:F1NY52]	-1.58982	-0.668867	2.16362	0.0001	0.00119777
ENSGALG00000011296	FRMD1	Uncharacterized protein [Source:UniProtKB/TrEMBL;Acc:E1BZ28]	-1.58998	-0.669011	1.91305	0.00015	0.00171347
ENSGALG00000008747	ITGA8	integrin alpha-8 precursor [Source:RefSeq peptide;Acc:NP_990619]	-1.59118	-0.670099	1.97794	5e-05	0.000632667
ENSGALG00000027164			-1.59127	-0.67018	1.73385	0.0007	0.00620841
ENSGALG00000006420	FAM108C1	Abhydrolase domain-containing protein FAM108C1 [Source:UniProtKB/Swiss-Prot;Acc:Q5ZJX1]	-1.5922	-0.671025	1.584	0.0017	0.0125586
ENSGALG00000005553	NLGN3	neuroligin 3 precursor [Source:RefSeq peptide;Acc:NP_001166992]	-1.5939	-0.672565	2.1247	5e-05	0.000632667
ENSGALG00000022191	PFKFB1	6-phosphofructo-2-kinase/fructose-2,6-biphosphatase 1 [Source:HGNC Symbol;Acc:8872]	-1.59673	-0.675118	2.51529	0.00555	0.0320704
ENSGALG00000014662	RBP5	Uncharacterized protein [Source:UniProtKB/TrEMBL;Acc:F1NAB5]	-1.59794	-0.676216	1.91762	0.00265	0.0179042
ENSGALG00000005127	TALDO1	transaldolase [Source:RefSeq peptide;Acc:NP_001026348]	-1.59804	-0.676307	2.75192	5e-05	0.000632667
ENSGALG00000028462	USP36	Uncharacterized protein [Source:UniProtKB/TrEMBL;Acc:F1NXA2]	-1.60052	-0.678544	2.0568	0.0002	0.0021913
ENSGALG00000008127	SPI1	transcription factor PU.1 [Source:RefSeq peptide;Acc:NP_990354]	-1.60181	-0.679704	2.21921	5e-05	0.000632667
ENSGALG00000006655	MAP3K13	Uncharacterized protein [Source:UniProtKB/TrEMBL;Acc:E1C1Y9]	-1.60301	-0.680786	1.48372	0.0084	0.0441922
ENSGALG00000005054	DKC1	H/ACA ribonucleoprotein complex subunit 4 [Source:RefSeq peptide;Acc:NP_001026286]	-1.60412	-0.681786	2.24425	5e-05	0.000632667
ENSGALG00000005769	WEE1	wee1-like protein kinase [Source:RefSeq peptide;Acc:NP_001026352]	-1.60695	-0.684325	1.57988	0.0017	0.0125586
ENSGALG00000009082	ADCK3	chaperone activity of bc1 complex-like, mitochondrial [Source:RefSeq peptide;Acc:NP_001186342]	-1.60798	-0.685246	2.74981	5e-05	0.000632667
ENSGALG00000000489			-1.60862	-0.685822	3.0492	5e-05	0.000632667
ENSGALG00000008716	FLRT3	Uncharacterized protein [Source:UniProtKB/TrEMBL;Acc:F1NUK7]	-1.60871	-0.685906	1.75567	0.00055	0.00507506
ENSGALG00000010326	FLVCR2	Uncharacterized protein [Source:UniProtKB/TrEMBL;Acc:F1NA70]	-1.60951	-0.686625	1.76768	0.0013	0.0102088
ENSGALG00000020719		Uncharacterized protein [Source:UniProtKB/TrEMBL;Acc:F1NYI5]	-1.60967	-0.686766	2.24071	5e-05	0.000632667
ENSGALG00000010702	ADSS	Adenylosuccinate synthetase isozyme 2 [Source:UniProtKB/Swiss-Prot;Acc:Q5ZJL5]	-1.61004	-0.687093	2.32663	0.0004	0.00389487
ENSGALG00000006099	ZFPM1	zinc finger protein, FOG family member 1 [Source:HGNC Symbol;Acc:19762]	-1.6105	-0.687512	1.71183	0.0006	0.00545885
ENSGALG00000008911	RNF208	Uncharacterized protein [Source:UniProtKB/TrEMBL;Acc:F1NKW1]	-1.611	-0.687955	1.79234	0.00445	0.0267934
ENSGALG00000000412	CCDC15	coiled-coil domain containing 15 [Source:HGNC Symbol;Acc:25798]	-1.61134	-0.688263	1.69698	0.00435	0.0262811
ENSGALG00000009693	CPXM2	Uncharacterized protein [Source:UniProtKB/TrEMBL;Acc:F1NYP8]	-1.61175	-0.688625	1.62331	0.0017	0.0125586
ENSGALG00000017330	RPS3	40S ribosomal protein S3 [Source:RefSeq peptide;Acc:NP_001026007]	-1.61181	-0.688678	3.20453	5e-05	0.000632667
ENSGALG00000016255	RPGR	retinitis pigmentosa GTPase regulator [Source:HGNC Symbol;Acc:10295]	-1.61217	-0.689005	1.91913	0.0002	0.0021913
ENSGALG00000005947	MYD88	Myeloid differentiation primary response protein MyD88 [Source:UniProtKB/Swiss-Prot;Acc:A5HNF6]	-1.61545	-0.691938	2.28708	5e-05	0.000632667
ENSGALG00000002318			-1.61948	-0.695529	1.80056	0.00085	0.00724703
ENSGALG00000012481	TNFIP6	tumor necrosis factor-inducible gene 6 protein precursor [Source:RefSeq peptide;Acc:NP_001032926]	-1.61961	-0.695643	1.61503	0.00435	0.0262811
ENSGALG00000011715	HSP70	heat shock 70 kDa protein [Source:RefSeq peptide;Acc:NP_001006686]	-1.62028	-0.696247	1.92823	0.00145	0.0112084
ENSGALG00000003243	RAD54L2	RAD54-like 2 (S. cerevisiae) [Source:HGNC Symbol;Acc:29123]	-1.62176	-0.697562	2.53587	5e-05	0.000632667
ENSGALG00000014833	RPL37	ribosomal protein L37 [Source:RefSeq peptide;Acc:NP_001116235]	-1.62538	-0.700779	2.2989	5e-05	0.000632667
ENSGALG00000027272	APRT	adenine phosphoribosyltransferase [Source:HGNC Symbol;Acc:626]	-1.62591	-0.701246	1.4484	0.00975	0.0497871
ENSGALG00000011356	C1ORF173	Uncharacterized protein [Source:UniProtKB/TrEMBL;Acc:F1NDX3]	-1.62845	-0.703499	1.56803	0.0079	0.0422463
ENSGALG00000010829	CDCA7	cell division cycle associated 7 [Source:HGNC Symbol;Acc:14628]	-1.62861	-0.703637	1.92515	0.0001	0.00119777
ENSGALG00000018772	ZNF250	zinc finger protein 250 [Source:RefSeq peptide;Acc:NP_001025866]	-1.6291	-0.704075	2.06747	0.0006	0.00545885
ENSGALG00000003375	FOXP4	forkhead box P4 [Source:HGNC Symbol;Acc:20842]	-1.63021	-0.705057	1.78366	0.00035	0.00349349
ENSGALG00000029008			-1.63305	-0.707571	2.25685	0.0001	0.00119777
ENSGALG00000004771	C1QB	complement component 1, q subcomponent, B chain [Source:HGNC Symbol;Acc:1242]	-1.63322	-0.707718	2.6432	5e-05	0.000632667
ENSGALG00000010043	RBKS	ribokinase [Source:HGNC Symbol;Acc:30325]	-1.63371	-0.708155	1.96432	0.0022	0.0153428
ENSGALG00000013182	GRAMD4	GRAM domain containing 4 [Source:HGNC Symbol;Acc:29113]	-1.63426	-0.708638	2.35687	5e-05	0.000632667
ENSGALG00000009404	DISP1	dispatched homolog 1 (Drosophila) [Source:HGNC Symbol;Acc:19711]	-1.63438	-0.708742	2.40772	5e-05	0.000632667
ENSGALG00000015486	COQ3	Uncharacterized protein [Source:UniProtKB/TrEMBL;Acc:F1NRT4]	-1.63793	-0.711877	1.63044	0.00705	0.0387593
ENSGALG00000002909	CTGF	connective tissue growth factor precursor [Source:RefSeq peptide;Acc:NP_989605]	-1.64048	-0.714121	2.67971	5e-05	0.000632667
ENSGALG00000003389	GILT	Interferon-gamma-inducible lysosomal thiol reductase [Source:UniProtKB/TrEMBL;Acc:K7XM59]	-1.64364	-0.71689	2.71166	5e-05	0.000632667
ENSGALG00000011255		uncharacterized protein LOC429115 [Source:RefSeq peptide;Acc:NP_001026736]	-1.64377	-0.717007	1.6123	0.0058	0.0331425
ENSGALG00000014009	L3MBTL3	l(3)mbt-like 3 (Drosophila) [Source:HGNC Symbol;Acc:23035]	-1.64431	-0.717481	1.47841	0.00685	0.0379984
ENSGALG00000008901	PTGFR	prostaglandin F2-alpha receptor [Source:RefSeq peptide;Acc:NP_001038122]	-1.64473	-0.717852	1.33274	0.0098	0.0499185
ENSGALG00000014383	PI4K2B	phosphatidylinositol 4-kinase type 2-beta [Source:RefSeq peptide;Acc:NP_001026328]	-1.64609	-0.719039	2.02794	5e-05	0.000632667
ENSGALG00000006343	ACTG2	actin, aortic smooth muscle [Source:RefSeq peptide;Acc:NP_001026400]	-1.64658	-0.719476	2.42446	0.0001	0.00119777
ENSGALG00000004021	AXIN2	axin-2 [Source:RefSeq peptide;Acc:NP_989822]	-1.64671	-0.719589	2.10206	5e-05	0.000632667
ENSGALG00000007210		Uncharacterized protein [Source:UniProtKB/TrEMBL;Acc:E1C1I7]	-1.64747	-0.72025	2.83668	5e-05	0.000632667
ENSGALG00000021193	STARD5	Uncharacterized protein [Source:UniProtKB/TrEMBL;Acc:F1NPH6]	-1.64869	-0.72132	1.5237	0.0068	0.037755
ENSGALG00000008536	KLHDC3	kelch domain containing 3 [Source:HGNC Symbol;Acc:20704]	-1.64924	-0.721803	1.83051	0.00065	0.00584053
ENSGALG00000027784	RCC1	regulator of chromosome condensation 1 [Source:HGNC Symbol;Acc:1913]	-1.6502	-0.722637	1.47351	0.00615	0.0347243
ENSGALG00000005043	ACACB	acetyl-CoA carboxylase beta [Source:HGNC Symbol;Acc:85]	-1.65045	-0.722856	2.3957	5e-05	0.000632667
ENSGALG00000015794	SNX16	sorting nexin-16 [Source:RefSeq peptide;Acc:NP_001186417]	-1.65123	-0.723543	1.89525	0.0002	0.0021913
ENSGALG00000028936	ALDH3B1	Aldehyde dehydrogenase [Source:UniProtKB/TrEMBL;Acc:E1C078]	-1.6537	-0.725699	1.71298	0.00065	0.00584053
ENSGALG00000012988	B4GALNT3	beta-1,4-N-acetyl-galactosaminyl transferase 3 [Source:HGNC Symbol;Acc:24137]	-1.65423	-0.726157	1.43423	0.0074	0.040253
ENSGALG00000016311	TRIB1	Uncharacterized protein [Source:UniProtKB/TrEMBL;Acc:H9L0P6]	-1.65464	-0.726519	1.66458	0.0074	0.040253
ENSGALG00000005257	VCAM1	Uncharacterized protein [Source:UniProtKB/TrEMBL;Acc:F1P201]	-1.65807	-0.729501	2.67866	5e-05	0.000632667
ENSGALG00000016186	PDE9A	phosphodiesterase 9A [Source:HGNC Symbol;Acc:8795]	-1.65927	-0.73055	2.33855	5e-05	0.000632667
ENSGALG00000005460	SLCO4A1	solute carrier organic anion transporter family member 4A1 [Source:RefSeq peptide;Acc:NP_001026027]	-1.65933	-0.730597	1.28981	0.00835	0.0439667
ENSGALG00000006472	KCNQ1	potassium voltage-gated channel, KQT-like subfamily, member 1 [Source:HGNC Symbol;Acc:6294]	-1.66071	-0.731802	2.3041	5e-05	0.000632667
ENSGALG00000008940	SPTBN5	spectrin, beta, non-erythrocytic 5 [Source:HGNC Symbol;Acc:15680]	-1.66303	-0.733818	2.05416	0.00035	0.00349349
ENSGALG00000003922	TOP2A	DNA topoisomerase 2-alpha [Source:RefSeq peptide;Acc:NP_990122]	-1.66309	-0.733866	2.48437	5e-05	0.000632667
ENSGALG00000002201	PPL	Periplakin; Uncharacterized protein [Source:UniProtKB/TrEMBL;Acc:Q6PVZ7]	-1.66332	-0.73407	2.26027	5e-05	0.000632667
ENSGALG00000023821	DHX58	DEXH (Asp-Glu-X-His) box polypeptide 58 [Source:HGNC Symbol;Acc:29517]	-1.66419	-0.734822	1.72791	0.0039	0.0241659
ENSGALG00000009855	TBC1D9	Uncharacterized protein [Source:UniProtKB/TrEMBL;Acc:F1NI67]	-1.6654	-0.735866	1.52645	0.00505	0.0296958
ENSGALG00000015147	ALDH1A1	retinal dehydrogenase 1 [Source:RefSeq peptide;Acc:NP_989908]	-1.66736	-0.737567	1.77289	0.0001	0.00119777
ENSGALG00000016200	SIK1	serine/threonine-protein kinase SIK2 [Source:RefSeq peptide;Acc:NP_990013]	-1.66754	-0.737722	1.9101	0.00015	0.00171347
ENSGALG00000011175	TMEM150C	Uncharacterized protein [Source:UniProtKB/TrEMBL;Acc:E1C5Z4]	-1.66792	-0.738053	2.60685	5e-05	0.000632667
ENSGALG00000002492	H6PD	Uncharacterized protein [Source:UniProtKB/TrEMBL;Acc:F1P581]	-1.66842	-0.738483	1.88065	0.0005	0.00469444
ENSGALG00000020558		Uncharacterized protein [Source:UniProtKB/TrEMBL;Acc:E1C0W4]	-1.66941	-0.739342	2.96901	5e-05	0.000632667
ENSGALG00000001889	CARD9	Uncharacterized protein [Source:UniProtKB/TrEMBL;Acc:E1BWU9]	-1.66945	-0.739377	1.87747	0.00435	0.0262811
ENSGALG00000027207			-1.67073	-0.740475	2.4363	5e-05	0.000632667
ENSGALG00000002311	GALK1	Uncharacterized protein [Source:UniProtKB/TrEMBL;Acc:E1C1B4]	-1.6715	-0.741146	1.35925	0.0052	0.0303752
ENSGALG00000003971	TCEB3	transcription elongation factor B polypeptide 3 [Source:RefSeq peptide;Acc:NP_001026076]	-1.67245	-0.741965	2.25758	0.0002	0.0021913
ENSGALG00000002755	RFWD3	ring finger and WD repeat domain 3 [Source:HGNC Symbol;Acc:25539]	-1.67262	-0.742109	1.47293	0.00495	0.0291634
ENSGALG00000005757	IRF8	Interferon regulatory factor 8 [Source:UniProtKB/Swiss-Prot;Acc:Q90871]	-1.67314	-0.742555	2.85968	5e-05	0.000632667
ENSGALG00000006900		Uncharacterized protein [Source:UniProtKB/TrEMBL;Acc:E1C1N0]	-1.67319	-0.742605	1.51506	0.00405	0.0248581
ENSGALG00000003594	CHANK1	Ankyrin 1; Uncharacterized protein [Source:UniProtKB/TrEMBL;Acc:Q90715]	-1.6733	-0.742692	1.729	0.0009	0.0075946
ENSGALG00000003205	EIF4EBP1	Uncharacterized protein [Source:UniProtKB/TrEMBL;Acc:E1C115]	-1.67345	-0.742827	3.21703	5e-05	0.000632667
ENSGALG00000006351	FAS	tumor necrosis factor receptor superfamily member 6 precursor [Source:RefSeq peptide;Acc:NP_001186416]	-1.67822	-0.746933	1.99614	0.0017	0.0125586
ENSGALG00000007943	LASP-2	nebulette non-muscle isoform [Source:RefSeq peptide;Acc:NP_989819]	-1.67921	-0.747785	2.16967	5e-05	0.000632667
ENSGALG00000027051		uncharacterized protein LOC417536 precursor [Source:RefSeq peptide;Acc:NP_001025883]	-1.68139	-0.749654	2.06196	0.0016	0.0120141
ENSGALG00000012788	PARP12	poly (ADP-ribose) polymerase family, member 12 [Source:HGNC Symbol;Acc:21919]	-1.68209	-0.750256	2.36166	5e-05	0.000632667
ENSGALG00000008141	COL4A5	collagen, type IV, alpha 5 [Source:HGNC Symbol;Acc:2207]	-1.68224	-0.75038	2.44166	5e-05	0.000632667
ENSGALG00000011409	SNRPF	Uncharacterized protein [Source:UniProtKB/TrEMBL;Acc:F1P4B8]	-1.68239	-0.750508	2.35363	0.0047	0.0279845
ENSGALG00000002868	RPL26	60S ribosomal protein L26 [Source:UniProtKB/Swiss-Prot;Acc:P47832]	-1.68697	-0.754433	3.22524	5e-05	0.000632667
ENSGALG00000001314	PTGS1	Uncharacterized protein [Source:UniProtKB/TrEMBL;Acc:F1P3I2]	-1.68793	-0.755257	1.68255	0.0034	0.0216998
ENSGALG00000006641	POLG	polymerase (DNA directed), gamma [Source:HGNC Symbol;Acc:9179]	-1.69256	-0.759206	2.06992	0.00035	0.00349349
ENSGALG00000012156	DPP10	dipeptidyl-peptidase 10 (non-functional) [Source:HGNC Symbol;Acc:20823]	-1.6955	-0.761711	1.92926	0.0009	0.0075946
ENSGALG00000011148	HHIPL1	HHIP-like 1 [Source:HGNC Symbol;Acc:19710]	-1.69738	-0.763308	2.32858	5e-05	0.000632667
ENSGALG00000003231	KIF20A	kinesin family member 20A [Source:RefSeq peptide;Acc:NP_001012801]	-1.69908	-0.764758	1.67924	0.00085	0.00724703
ENSGALG00000001558	MOV10	putative helicase MOV-10 [Source:RefSeq peptide;Acc:NP_001012861]	-1.70059	-0.766038	2.58484	5e-05	0.000632667
ENSGALG00000005474	PNAT10	arylamine N-acetyltransferase, pineal gland isozyme NAT-10 [Source:RefSeq peptide;Acc:NP_990671]	-1.70067	-0.766106	1.92143	0.00055	0.00507506
ENSGALG00000001271	C17ORF105	Uncharacterized protein [Source:UniProtKB/TrEMBL;Acc:E1BQN5]	-1.70275	-0.767865	4.57158	5e-05	0.000632667
ENSGALG00000006234	CBFA2T3	protein CBFA2T3 [Source:RefSeq peptide;Acc:NP_001025751]	-1.70563	-0.770304	2.34888	5e-05	0.000632667
ENSGALG00000000357	ADAM28	Uncharacterized protein [Source:UniProtKB/TrEMBL;Acc:F1NU65]	-1.70583	-0.770474	2.07416	0.00055	0.00507506
ENSGALG00000006425	SLC6A6	sodium- and chloride-dependent taurine transporter [Source:RefSeq peptide;Acc:NP_001025771]	-1.70738	-0.771781	2.68469	5e-05	0.000632667
ENSGALG00000007082	CREM	cAMP-responsive element modulator [Source:RefSeq peptide;Acc:NP_989718]	-1.70847	-0.772707	1.86861	0.0003	0.00308682
ENSGALG00000001478			-1.70964	-0.773695	1.89962	0.00095	0.00795125
ENSGALG00000007113	TNC	tenascin precursor [Source:RefSeq peptide;Acc:NP_990787]	-1.71123	-0.775031	2.48571	5e-05	0.000632667
ENSGALG00000000720	GBP7	Uncharacterized protein [Source:UniProtKB/TrEMBL;Acc:F1N9J3]	-1.71125	-0.775051	2.77662	5e-05	0.000632667
ENSGALG00000001571	MYO1F	myosin-If [Source:RefSeq peptide;Acc:NP_990585]	-1.71185	-0.775555	2.7948	5e-05	0.000632667
ENSGALG00000003106	TOX2	TOX high mobility group box family member 2 [Source:HGNC Symbol;Acc:16095]	-1.71228	-0.775918	1.32982	0.00915	0.04745
ENSGALG00000003818	CYFIP2	Uncharacterized protein [Source:UniProtKB/TrEMBL;Acc:F1NE09]	-1.71435	-0.777663	2.13432	0.0001	0.00119777
ENSGALG00000013356	IKBKE	inhibitor of kappa light polypeptide gene enhancer in B-cells, kinase epsilon [Source:HGNC Symbol;Acc:14552]	-1.71707	-0.779953	1.62573	0.0058	0.0331425
ENSGALG00000026970			-1.71948	-0.781969	2.85709	5e-05	0.000632667
ENSGALG00000005817	DLG3	discs, large homolog 3 (Drosophila) [Source:HGNC Symbol;Acc:2902]	-1.7196	-0.782071	1.68771	0.0004	0.00389487
ENSGALG00000027678	SLC35G1	Uncharacterized protein [Source:UniProtKB/TrEMBL;Acc:F1P4K7]	-1.72044	-0.782775	1.85139	0.00025	0.00263611
ENSGALG00000006324	PFKFB3	6-phosphofructo-2-kinase/fructose-2,6-biphosphatase 3 [Source:HGNC Symbol;Acc:8874]	-1.72056	-0.782881	2.4179	5e-05	0.000632667
ENSGALG00000009945	CPM	carboxypeptidase M precursor [Source:RefSeq peptide;Acc:NP_001186554]	-1.72139	-0.783575	2.21291	5e-05	0.000632667
ENSGALG00000009778	HCLS1	hematopoietic lineage cell-specific protein [Source:RefSeq peptide;Acc:NP_001026572]	-1.72219	-0.784242	2.8492	5e-05	0.000632667
ENSGALG00000006785	IRF1	Interferon regulatory factor 1 [Source:UniProtKB/Swiss-Prot;Acc:Q90876]	-1.72245	-0.784463	3.15302	5e-05	0.000632667
ENSGALG00000003113	RGS14	regulator of G-protein signaling 14 [Source:HGNC Symbol;Acc:9996]	-1.72279	-0.784749	2.38925	5e-05	0.000632667
ENSGALG00000012027	SPON1	spondin-1 precursor [Source:RefSeq peptide;Acc:NP_990182]	-1.72792	-0.789037	2.61367	5e-05	0.000632667
ENSGALG00000003321	RILPL2	Uncharacterized protein [Source:UniProtKB/TrEMBL;Acc:F1NHM8]	-1.72823	-0.789298	1.97909	0.00275	0.0183985
ENSGALG00000007661	MYCBPAP	Uncharacterized protein [Source:UniProtKB/TrEMBL;Acc:F1NJZ4]	-1.72841	-0.789449	1.87646	0.00075	0.0065483
ENSGALG00000001826	WWC1	WW and C2 domain containing 1 [Source:HGNC Symbol;Acc:29435]	-1.72897	-0.789909	2.53528	5e-05	0.000632667
ENSGALG00000014006	SAMD3	sterile alpha motif domain containing 3 [Source:HGNC Symbol;Acc:21574]	-1.72911	-0.790026	1.39263	0.0058	0.0331425
ENSGALG00000003520	POLG2	Uncharacterized protein [Source:UniProtKB/TrEMBL;Acc:F1NM24]	-1.73026	-0.790986	1.87719	0.0018	0.0131245
ENSGALG00000013784	CDT1	chromatin licensing and DNA replication factor 1 [Source:HGNC Symbol;Acc:24576]	-1.73045	-0.791151	1.98908	0.00035	0.00349349
ENSGALG00000003548	BAIAP2L1	Uncharacterized protein [Source:UniProtKB/TrEMBL;Acc:E1C7T9]	-1.73199	-0.792434	3.00196	5e-05	0.000632667
ENSGALG00000016442	RRM2	Uncharacterized protein [Source:UniProtKB/TrEMBL;Acc:E1BXP4]	-1.73222	-0.792622	1.75455	0.00165	0.0122849
ENSGALG00000000178	BF1	MHC BF1 class I precursor [Source:RefSeq peptide;Acc:NP_001038148]	-1.73473	-0.794715	1.69109	0.0008	0.00690182
ENSGALG00000028143	GADD45B	growth arrest and DNA-damage-inducible, beta [Source:HGNC Symbol;Acc:4096]	-1.73486	-0.794817	1.61962	0.0007	0.00620841
ENSGALG00000018366	MT-ND3	NADH-ubiquinone oxidoreductase chain 3 [Source:UniProtKB/Swiss-Prot;Acc:P18938]	-1.73673	-0.796374	5.00772	5e-05	0.000632667
ENSGALG00000006611	KIF7	kinesin family member 7 [Source:HGNC Symbol;Acc:30497]	-1.7461	-0.804138	2.92899	5e-05	0.000632667
ENSGALG00000005266	BEAN1	protein BEAN1 [Source:RefSeq peptide;Acc:NP_001135398]	-1.74635	-0.804346	1.5563	0.008	0.0426517
ENSGALG00000015846	SNAP91	clathrin coat assembly protein AP180 [Source:RefSeq peptide;Acc:NP_001012969]	-1.74646	-0.804432	1.89831	0.00015	0.00171347
ENSGALG00000008806	RPL12	ribosomal protein L12 [Source:HGNC Symbol;Acc:10302]	-1.74763	-0.8054	3.81164	5e-05	0.000632667
ENSGALG00000027621			-1.74784	-0.805569	1.9818	0.0004	0.00389487
ENSGALG00000008461	HGF/SF	hepatocyte growth factor precursor [Source:RefSeq peptide;Acc:NP_001025541]	-1.75035	-0.807642	2.57066	5e-05	0.000632667
ENSGALG00000004838	BUB1B	mitotic checkpoint serine/threonine-protein kinase BUB1 beta [Source:RefSeq peptide;Acc:NP_989734]	-1.75067	-0.807911	1.70375	0.0017	0.0125586
ENSGALG00000024328	FSTL3	follistatin-like 3 (secreted glycoprotein) [Source:HGNC Symbol;Acc:3973]	-1.75191	-0.808932	1.89579	0.00015	0.00171347
ENSGALG00000008551	CRELD2	cysteine-rich with EGF-like domain protein 2 precursor [Source:RefSeq peptide;Acc:NP_001186426]	-1.754	-0.810646	2.97394	5e-05	0.000632667
ENSGALG00000013535	CYP4V2	cytochrome P450, family 4, subfamily V, polypeptide 2 [Source:RefSeq peptide;Acc:NP_001001879]	-1.7546	-0.811143	2.67141	5e-05	0.000632667
ENSGALG00000014303	PAK4	Uncharacterized protein [Source:UniProtKB/TrEMBL;Acc:H9L0H2]	-1.75578	-0.812111	1.77753	0.0027	0.0180934
ENSGALG00000026957	SEMA4G	sema domain, immunoglobulin domain (Ig), transmembrane domain (TM) and short cytoplasmic domain, (semaphorin) 4G [Source:HGNC Symbol;Acc:10735]	-1.75633	-0.812568	1.4234	0.00655	0.0365479
ENSGALG00000028797	PPP1R1B	protein phosphatase 1, regulatory (inhibitor) subunit 1B [Source:HGNC Symbol;Acc:9287]	-1.75683	-0.812976	2.95004	5e-05	0.000632667
ENSGALG00000003887	EXOSC2	exosome component 2 [Source:RefSeq peptide;Acc:NP_001012816]	-1.75798	-0.813915	2.26599	5e-05	0.000632667
ENSGALG00000027645			-1.76822	-0.822294	1.89727	0.00475	0.0282277
ENSGALG00000027497	CFD	complement factor D (adipsin) [Source:HGNC Symbol;Acc:2771]	-1.77137	-0.824866	2.80104	5e-05	0.000632667
ENSGALG00000000775	CTSS	cathepsin S precursor [Source:RefSeq peptide;Acc:NP_001026516]	-1.77152	-0.824991	3.08022	5e-05	0.000632667
ENSGALG00000004859	ZNFX1	Uncharacterized protein [Source:UniProtKB/TrEMBL;Acc:F1NFA4]	-1.77359	-0.826669	2.9655	5e-05	0.000632667
ENSGALG00000012791	TBXAS1	Uncharacterized protein [Source:UniProtKB/TrEMBL;Acc:F1P4G4]	-1.77399	-0.826995	1.46006	0.0072	0.0394433
ENSGALG00000026173		NK-lysin precursor [Source:RefSeq peptide;Acc:NP_001038145]	-1.77476	-0.827621	3.22643	5e-05	0.000632667
ENSGALG00000004781	ZBTB40	Uncharacterized protein [Source:UniProtKB/TrEMBL;Acc:E1BXM9]	-1.77569	-0.828378	1.53338	0.00595	0.0338117
ENSGALG00000027892			-1.77575	-0.828429	2.05238	0.00155	0.0117243
ENSGALG00000028536	MPEG1	macrophage expressed 1 [Source:HGNC Symbol;Acc:29619]	-1.77791	-0.830179	2.40758	5e-05	0.000632667
ENSGALG00000013546	GZMK	Uncharacterized protein [Source:UniProtKB/TrEMBL;Acc:F1N918]	-1.7784	-0.830576	1.55831	0.0073	0.039832
ENSGALG00000014971	SLC2A9	Uncharacterized protein [Source:UniProtKB/TrEMBL;Acc:E1C8N2]	-1.78041	-0.832212	1.66284	0.0013	0.0102088
ENSGALG00000014984	F2RL1	proteinase-activated receptor 2 precursor [Source:RefSeq peptide;Acc:NP_001012626]	-1.78449	-0.835512	1.70583	0.0005	0.00469444
ENSGALG00000025240	gga-mir-1661	gga-mir-1661 [Source:miRBase;Acc:MI0007395]	-1.78573	-0.836518	0.00258972	0.00465	0.0277672
ENSGALG00000023909			-1.78658	-0.837197	1.9994	0.0007	0.00620841
ENSGALG00000007409	SCN4B	Uncharacterized protein [Source:UniProtKB/TrEMBL;Acc:F1N9L4]	-1.78681	-0.837384	1.77761	0.005	0.0294299
ENSGALG00000028785	MAP3K6	mitogen-activated protein kinase kinase kinase 6 [Source:HGNC Symbol;Acc:6858]	-1.78844	-0.838699	1.41435	0.0057	0.0327684
ENSGALG00000008355	CASP8	caspase-8 [Source:RefSeq peptide;Acc:NP_989923]	-1.78844	-0.838701	2.43078	5e-05	0.000632667
ENSGALG00000028172			-1.78979	-0.839787	1.6423	0.00175	0.0128205
ENSGALG00000028172			-1.78979	-0.839787	1.6423	0.00175	0.0128205
ENSGALG00000018879			-1.79524	-0.844177	2.78779	5e-05	0.000632667
ENSGALG00000018879			-1.79524	-0.844177	2.78779	5e-05	0.000632667
ENSGALG00000018879			-1.79524	-0.844177	2.78779	5e-05	0.000632667
ENSGALG00000017077	HSPH1	heat shock 105kDa [Source:RefSeq peptide;Acc:NP_001153170]	-1.80157	-0.849258	2.91378	5e-05	0.000632667
ENSGALG00000008014	CEBPB	CCAAT/enhancer-binding protein beta [Source:UniProtKB/Swiss-Prot;Acc:Q05826]	-1.80253	-0.85002	2.63994	5e-05	0.000632667
ENSGALG00000008409	GSTO1	Uncharacterized protein [Source:UniProtKB/TrEMBL;Acc:E1BX85]	-1.80804	-0.85443	1.6535	0.0071	0.0389821
ENSGALG00000001412	SEMA7A	semaphorin 7A, GPI membrane anchor (John Milton Hagen blood group) precursor [Source:RefSeq peptide;Acc:NP_001186678]	-1.80874	-0.854989	2.68323	5e-05	0.000632667
ENSGALG00000012695	NOL7	nucleolar protein 7, 27kDa [Source:HGNC Symbol;Acc:21040]	-1.81281	-0.858224	2.30452	0.0015	0.0114798
ENSGALG00000026154	C9orf89	chromosome 9 open reading frame 89 [Source:HGNC Symbol;Acc:28148]	-1.81443	-0.859514	2.89494	5e-05	0.000632667
ENSGALG00000011962	NDNF	Uncharacterized protein [Source:UniProtKB/TrEMBL;Acc:F1NIF2]	-1.81466	-0.859697	1.84368	0.0011	0.00893986
ENSGALG00000014267	RBM47	Uncharacterized protein [Source:UniProtKB/TrEMBL;Acc:E1BVJ9]	-1.81706	-0.861603	2.08612	0.0007	0.00620841
ENSGALG00000004503	CENPV	Uncharacterized protein [Source:UniProtKB/TrEMBL;Acc:F1NQ58]	-1.81731	-0.861804	2.10274	0.0014	0.010897
ENSGALG00000013542			-1.819	-0.863146	2.12632	0.001	0.00830215
ENSGALG00000016649	MTMR9	myotubularin-related protein 9 [Source:RefSeq peptide;Acc:NP_001026272]	-1.82028	-0.864161	2.82296	5e-05	0.000632667
ENSGALG00000005183			-1.82159	-0.865198	2.19626	0.00035	0.00349349
ENSGALG00000026872			-1.82373	-0.866891	1.63184	0.0027	0.0180934
ENSGALG00000023660	2016-09-12	Uncharacterized protein [Source:UniProtKB/TrEMBL;Acc:E1BTA6]	-1.82496	-0.867861	1.90393	0.0007	0.00620841
ENSGALG00000029169	HHEX	hematopoietically-expressed homeobox protein HHEX [Source:RefSeq peptide;Acc:NP_990583]	-1.82891	-0.870985	3.14827	5e-05	0.000632667
ENSGALG00000022696	KCNE3	Uncharacterized protein [Source:UniProtKB/TrEMBL;Acc:E1C564]	-1.83112	-0.872729	2.08636	0.0019	0.0137238
ENSGALG00000010224	GLIPR1	glioma pathogenesis-related protein 1 precursor [Source:RefSeq peptide;Acc:NP_001025914]	-1.83461	-0.875474	2.468	5e-05	0.000632667
ENSGALG00000009493	TMEM229B	Transmembrane protein 229B [Source:UniProtKB/Swiss-Prot;Acc:Q5F3L7]	-1.8371	-0.877433	2.57572	5e-05	0.000632667
ENSGALG00000014425	NCAPG	non-SMC condensin I complex, subunit G [Source:HGNC Symbol;Acc:24304]	-1.84016	-0.879829	1.89651	0.0014	0.010897
ENSGALG00000008629		Uncharacterized protein [Source:UniProtKB/TrEMBL;Acc:F1NLS1]	-1.84438	-0.883138	2.72446	5e-05	0.000632667
ENSGALG00000013723	OAS*A	59 kDa 2'-5'-oligoadenylate synthase-like protein [Source:RefSeq peptide;Acc:NP_990372]	-1.84798	-0.885952	2.71015	5e-05	0.000632667
ENSGALG00000028543	FGFR4	fibroblast growth factor receptor 4 [Source:HGNC Symbol;Acc:3691]	-1.85074	-0.888101	1.43189	0.0085	0.0446612
ENSGALG00000016992	HTR2A	5-hydroxytryptamine (serotonin) receptor 2A, G protein-coupled [Source:HGNC Symbol;Acc:5293]	-1.85166	-0.88882	2.4696	5e-05	0.000632667
ENSGALG00000000056	DAPP1	dual adaptor of phosphotyrosine and 3-phosphoinositides [Source:RefSeq peptide;Acc:NP_001012951]	-1.85285	-0.889744	1.97419	0.00095	0.00795125
ENSGALG00000005688	DNASE1L3	deoxyribonuclease gamma precursor [Source:RefSeq peptide;Acc:NP_001029987]	-1.85708	-0.893034	2.87069	5e-05	0.000632667
ENSGALG00000012761	DRAM1	Uncharacterized protein [Source:UniProtKB/TrEMBL;Acc:E1BYC9]	-1.86239	-0.897158	2.55139	5e-05	0.000632667
ENSGALG00000013818	CITED2	cbp/p300-interacting transactivator 2 [Source:RefSeq peptide;Acc:NP_996726]	-1.863	-0.89763	2.03814	0.00115	0.0092608
ENSGALG00000028509			-1.86397	-0.898381	1.49224	0.0048	0.0284427
ENSGALG00000012173	LGALS3	Galectin-3 [Source:UniProtKB/TrEMBL;Acc:A4GTP0]	-1.86496	-0.899142	2.15215	0.0004	0.00389487
ENSGALG00000004751			-1.86569	-0.899709	1.8287	0.00055	0.00507506
ENSGALG00000005503	WFDC1	WAP four-disulfide core domain protein 1 [Source:UniProtKB/Swiss-Prot;Acc:Q8JG33]	-1.86693	-0.900666	2.96491	5e-05	0.000632667
ENSGALG00000001426	MECR	mitochondrial trans-2-enoyl-CoA reductase [Source:HGNC Symbol;Acc:19691]	-1.86929	-0.902491	1.93508	0.0032	0.020789
ENSGALG00000011008			-1.87042	-0.903364	1.44044	0.008	0.0426517
ENSGALG00000017072	N4BP2L1	Uncharacterized protein [Source:UniProtKB/TrEMBL;Acc:E1BT15]	-1.87583	-0.907532	3.10834	5e-05	0.000632667
ENSGALG00000010478	STIL	SCL/TAL1 interrupting locus [Source:HGNC Symbol;Acc:10879]	-1.87624	-0.907843	1.87532	0.00055	0.00507506
ENSGALG00000005617	CHNTHL1	endonuclease III-like protein 1 [Source:RefSeq peptide;Acc:NP_001073043]	-1.87676	-0.908245	1.96082	0.00395	0.0243778
ENSGALG00000028433	BIN2	bridging integrator 2 [Source:RefSeq peptide;Acc:NP_001074365]	-1.87931	-0.910204	1.63511	0.00395	0.0243778
ENSGALG00000012531			-1.88063	-0.911216	2.59062	5e-05	0.000632667
ENSGALG00000016234	SLA	src-like-adapter [Source:RefSeq peptide;Acc:NP_989722]	-1.88297	-0.913013	1.56734	0.00315	0.0205182
ENSGALG00000000366	RPS6KA	Ribosomal protein S6 kinase 2 alpha [Source:UniProtKB/Swiss-Prot;Acc:P18652]	-1.88441	-0.914116	3.14732	5e-05	0.000632667
ENSGALG00000004734		Uncharacterized protein [Source:UniProtKB/TrEMBL;Acc:F1NHE2]	-1.88808	-0.916917	1.63841	0.00345	0.0219508
ENSGALG00000017195	PGR	Progesterone receptor [Source:UniProtKB/Swiss-Prot;Acc:P07812]	-1.88958	-0.918068	2.25208	0.0006	0.00545885
ENSGALG00000015141	GDA	guanine deaminase [Source:HGNC Symbol;Acc:4212]	-1.8909	-0.919073	3.06744	5e-05	0.000632667
ENSGALG00000010535	SGMS2	Uncharacterized protein [Source:UniProtKB/TrEMBL;Acc:F1NLG9]	-1.89226	-0.920109	1.71915	0.00205	0.01451
ENSGALG00000009324	CFTR	cystic fibrosis transmembrane conductance regulator [Source:RefSeq peptide;Acc:NP_001099136]	-1.89834	-0.924741	2.38316	5e-05	0.000632667
ENSGALG00000002021	ZC3H12A	Uncharacterized protein [Source:UniProtKB/TrEMBL;Acc:E1BTA2]	-1.90312	-0.92837	2.50442	5e-05	0.000632667
ENSGALG00000004969	TIMP4	Uncharacterized protein [Source:UniProtKB/TrEMBL;Acc:F1NIB5]	-1.90332	-0.928515	2.89752	5e-05	0.000632667
ENSGALG00000016572	C3H8ORF80	Uncharacterized protein [Source:UniProtKB/TrEMBL;Acc:E1BTB4]	-1.90491	-0.929725	2.68865	5e-05	0.000632667
ENSGALG00000011740	MGP	Matrix Gla protein [Source:UniProtKB/Swiss-Prot;Acc:O42413]	-1.90736	-0.931575	3.27981	5e-05	0.000632667
ENSGALG00000008630	TPRN	Uncharacterized protein [Source:UniProtKB/TrEMBL;Acc:F1NLR3]	-1.90763	-0.931779	2.76553	5e-05	0.000632667
ENSGALG00000006384			-1.90991	-0.933504	3.23389	5e-05	0.000632667
ENSGALG00000015788	CHMP4C	chromatin modifying protein 4C [Source:RefSeq peptide;Acc:NP_001186404]	-1.91494	-0.937299	2.48188	5e-05	0.000632667
ENSGALG00000019147	CSF2RA	Uncharacterized protein [Source:UniProtKB/TrEMBL;Acc:E1C777]	-1.91672	-0.938637	1.99843	0.00065	0.00584053
ENSGALG00000002672	SBNO2	strawberry notch homolog 2 (Drosophila) [Source:HGNC Symbol;Acc:29158]	-1.9178	-0.939455	3.05018	5e-05	0.000632667
ENSGALG00000002551	TTC18	tetratricopeptide repeat domain 18 [Source:HGNC Symbol;Acc:30726]	-1.91988	-0.941018	1.55608	0.00355	0.0224712
ENSGALG00000003319	ADAP2	Uncharacterized protein [Source:UniProtKB/TrEMBL;Acc:F1NJ84]	-1.92083	-0.941729	1.94231	0.0021	0.0147959
ENSGALG00000028065	C2	Uncharacterized protein [Source:UniProtKB/TrEMBL;Acc:E1BYC4]	-1.92697	-0.946331	1.69216	0.0011	0.00893985
ENSGALG00000002470	CYP27A1	cytochrome P450, family 27, subfamily A, polypeptide 1 [Source:HGNC Symbol;Acc:2605]	-1.92761	-0.946812	1.59286	0.0031	0.0203213
ENSGALG00000006868	EFCAB4A	Uncharacterized protein [Source:UniProtKB/TrEMBL;Acc:E1C531]	-1.92777	-0.946936	2.97377	5e-05	0.000632667
ENSGALG00000026433			-1.92815	-0.947217	1.68516	0.0032	0.020789
ENSGALG00000026433			-1.92815	-0.947217	1.68516	0.0032	0.020789
ENSGALG00000023237	RCCD1	RCC1 domain containing 1 [Source:HGNC Symbol;Acc:30457]	-1.92859	-0.947544	1.83769	0.0023	0.0158432
ENSGALG00000010769	HPGD	Uncharacterized protein [Source:UniProtKB/TrEMBL;Acc:E1C1D6]	-1.93205	-0.950132	3.01844	0.0002	0.0021913
ENSGALG00000024372	BFIV21	MHC BF2 class I precursor [Source:RefSeq peptide;Acc:NP_001026509]	-1.93411	-0.951673	2.30658	5e-05	0.000632667
ENSGALG00000024000	AGTR1	Type-1 angiotensin II receptor [Source:UniProtKB/Swiss-Prot;Acc:P79785]	-1.93452	-0.951975	3.27936	5e-05	0.000632667
ENSGALG00000012021		Uncharacterized protein [Source:UniProtKB/TrEMBL;Acc:Q1G7G6]	-1.93484	-0.952217	3.554	5e-05	0.000632667
ENSGALG00000010122	SH2D4A	Uncharacterized protein [Source:UniProtKB/TrEMBL;Acc:E1C428]	-1.936	-0.953081	2.07614	0.0008	0.00690182
ENSGALG00000016784			-1.94609	-0.960577	1.55284	0.00335	0.0215143
ENSGALG00000005619	F3	Coagulation factor 3	-1.94616	-0.960631	2.68439	0.0002	0.0021913
ENSGALG00000000452	TVB	tumor necrosis factor receptor superfamily member 10B precursor [Source:RefSeq peptide;Acc:NP_989446]	-1.94704	-0.961282	2.11207	0.00035	0.00349349
ENSGALG00000008612	MAPK11	mitogen-activated protein kinase 11 [Source:RefSeq peptide;Acc:NP_001006227]	-1.95596	-0.967878	1.91977	0.00515	0.0301259
ENSGALG00000026200	FAM134B	family with sequence similarity 134, member B [Source:HGNC Symbol;Acc:25964]	-1.95646	-0.968243	1.62436	0.00155	0.0117243
ENSGALG00000010036	FOSL2	fos-related antigen 2 [Source:RefSeq peptide;Acc:NP_001039301]	-1.95805	-0.969417	2.60144	0.00025	0.00263611
ENSGALG00000004664	ZDHHC12	Uncharacterized protein [Source:UniProtKB/TrEMBL;Acc:F1NH43]	-1.95935	-0.970376	2.45255	5e-05	0.000632667
ENSGALG00000010700	RPA3	Uncharacterized protein [Source:UniProtKB/TrEMBL;Acc:E1C4C7]	-1.96597	-0.975239	1.90362	0.002	0.0142707
ENSGALG00000000378	SLC25A37	solute carrier family 25 (mitochondrial iron transporter), member 37 [Source:HGNC Symbol;Acc:29786]	-1.96757	-0.976418	1.65977	0.00655	0.0365479
ENSGALG00000008915			-1.98144	-0.986552	2.49972	5e-05	0.000632667
ENSGALG00000004638	HEPH	Uncharacterized protein [Source:UniProtKB/TrEMBL;Acc:F1NJJ1]	-1.98406	-0.988455	3.26097	5e-05	0.000632667
ENSGALG00000028037	FOS	FBJ murine osteosarcoma viral oncogene homolog [Source:HGNC Symbol;Acc:3796]	-1.98467	-0.9889	3.55313	5e-05	0.000632667
ENSGALG00000029061			-1.98831	-0.991541	1.67948	0.00095	0.00795125
ENSGALG00000016661	BLK	B lymphoid tyrosine kinase [Source:HGNC Symbol;Acc:1057]	-1.9951	-0.996459	1.95641	0.00085	0.00724703
ENSGALG00000026862	CLDN1	claudin-1 [Source:RefSeq peptide;Acc:NP_001013629]	-1.99546	-0.996722	2.7592	5e-05	0.000632667
ENSGALG00000024171	HRH2	histamine receptor H2 [Source:HGNC Symbol;Acc:5183]	-2.00433	-1.00312	1.87892	0.00075	0.0065483
ENSGALG00000009971	CDC20	cell division cycle protein 20 homolog [Source:RefSeq peptide;Acc:NP_001006536]	-2.0071	-1.00511	1.94189	0.00085	0.00724703
ENSGALG00000013177	BCAT1	Branched-chain-amino-acid aminotransferase [Source:UniProtKB/TrEMBL;Acc:E1BSF5]	-2.00763	-1.00549	3.50967	5e-05	0.000632667
ENSGALG00000016041	RNF19A	Uncharacterized protein [Source:UniProtKB/TrEMBL;Acc:F1P2D8]	-2.01114	-1.00801	3.87253	5e-05	0.000632667
ENSGALG00000027201			-2.01567	-1.01126	1.73582	0.00365	0.022998
ENSGALG00000001091	C1orf116	chromosome 1 open reading frame 116 [Source:HGNC Symbol;Acc:28667]	-2.01613	-1.01159	1.90596	0.0013	0.0102088
ENSGALG00000012115	WT1	Wilms tumor 1 [Source:RefSeq peptide;Acc:NP_990547]	-2.01715	-1.01232	2.80992	5e-05	0.000632667
ENSGALG00000027335	ARID5A	AT rich interactive domain 5A (MRF1-like) [Source:HGNC Symbol;Acc:17361]	-2.01756	-1.01261	3.27099	5e-05	0.000632667
ENSGALG00000010053	PTPRF	Uncharacterized protein [Source:UniProtKB/TrEMBL;Acc:F1N897]	-2.02089	-1.01499	3.22792	5e-05	0.000632667
ENSGALG00000005576	ATP2C2	ATPase, Ca++ transporting, type 2C, member 2 [Source:HGNC Symbol;Acc:29103]	-2.02148	-1.01541	1.58103	0.0046	0.027562
ENSGALG00000008840	ACSL5	long-chain-fatty-acid--CoA ligase 5 [Source:RefSeq peptide;Acc:NP_001026408]	-2.02413	-1.0173	2.34781	5e-05	0.000632667
ENSGALG00000017485	TLR6	toll-like receptor 6 precursor [Source:RefSeq peptide;Acc:NP_001007489]	-2.0249	-1.01785	1.56067	0.007	0.0385531
ENSGALG00000012426	DDHD1	DDHD domain containing 1 [Source:HGNC Symbol;Acc:19714]	-2.03054	-1.02186	3.21309	5e-05	0.000632667
ENSGALG00000025748	FGF9	glia-activating factor [Source:RefSeq peptide;Acc:NP_989730]	-2.0321	-1.02297	1.66438	0.00115	0.0092608
ENSGALG00000003562	NPTX2	Uncharacterized protein [Source:UniProtKB/TrEMBL;Acc:E1C7S1]	-2.03516	-1.02514	3.16167	5e-05	0.000632667
ENSGALG00000026355	GPR61	G protein-coupled receptor 61 [Source:HGNC Symbol;Acc:13300]	-2.0367	-1.02623	1.34504	0.00535	0.0311041
ENSGALG00000006300	LDHA	L-lactate dehydrogenase A chain [Source:RefSeq peptide;Acc:NP_990615]	-2.03944	-1.02817	3.81775	5e-05	0.000632667
ENSGALG00000006638	GRIK4	Uncharacterized protein [Source:UniProtKB/TrEMBL;Acc:E1C2Q1]	-2.03963	-1.02831	1.44005	0.0058	0.0331425
ENSGALG00000016564	PTK2B	protein tyrosine kinase 2 beta [Source:HGNC Symbol;Acc:9612]	-2.04067	-1.02904	2.40565	5e-05	0.000632667
ENSGALG00000028368	IRF5	interferon regulatory factor 5 [Source:RefSeq peptide;Acc:NP_001026758]	-2.04164	-1.02973	2.47743	5e-05	0.000632667
ENSGALG00000012224	PDE1C	phosphodiesterase 1C, calmodulin-dependent 70kDa [Source:HGNC Symbol;Acc:8776]	-2.04319	-1.03082	3.33394	5e-05	0.000632667
ENSGALG00000000040	FAM195A	family with sequence similarity 195, member A [Source:HGNC Symbol;Acc:14142]	-2.04446	-1.03172	2.34231	5e-05	0.000632667
ENSGALG00000014150			-2.0493	-1.03513	3.13256	5e-05	0.000632667
ENSGALG00000012119	MARCO	macrophage receptor MARCO [Source:RefSeq peptide;Acc:NP_990067]	-2.05419	-1.03857	4.01936	5e-05	0.000632667
ENSGALG00000012790	DSP	desmoplakin [Source:HGNC Symbol;Acc:3052]	-2.05509	-1.0392	3.28377	5e-05	0.000632667
ENSGALG00000006981	MCTP2	Uncharacterized protein [Source:UniProtKB/TrEMBL;Acc:F1P2Z9]	-2.05781	-1.04111	3.08314	5e-05	0.000632667
ENSGALG00000005811	COL7A1	collagen, type VII, alpha 1 [Source:HGNC Symbol;Acc:2214]	-2.06495	-1.04611	1.94087	0.0004	0.00389487
ENSGALG00000000667	EDN2	endothelin-2 precursor [Source:RefSeq peptide;Acc:NP_001185584]	-2.06528	-1.04634	2.2616	5e-05	0.000632667
ENSGALG00000002982	SLC2A6	solute carrier family 2 (facilitated glucose transporter), member 6 [Source:HGNC Symbol;Acc:11011]	-2.06546	-1.04646	2.05966	0.0003	0.00308682
ENSGALG00000017179	PDGFD	Uncharacterized protein [Source:UniProtKB/TrEMBL;Acc:F1NPV1]	-2.06902	-1.04895	3.49691	5e-05	0.000632667
ENSGALG00000001825	FAM13C1	Uncharacterized protein [Source:UniProtKB/TrEMBL;Acc:E1BZA6]	-2.07089	-1.05025	1.77225	0.0056	0.0322687
ENSGALG00000008040		Uncharacterized protein [Source:UniProtKB/TrEMBL;Acc:F1N9B4]	-2.07398	-1.0524	2.05695	0.00035	0.00349349
ENSGALG00000016964	EPSTI1	epithelial stromal interaction 1 (breast) [Source:HGNC Symbol;Acc:16465]	-2.07468	-1.05289	3.5651	5e-05	0.000632667
ENSGALG00000007358	CILP	Uncharacterized protein [Source:UniProtKB/TrEMBL;Acc:E1C846]	-2.07647	-1.05413	3.84889	5e-05	0.000632667
ENSGALG00000014369	EDARADD	ectodysplasin-A receptor-associated adapter protein [Source:RefSeq peptide;Acc:NP_001012405]	-2.07654	-1.05418	1.4666	0.0059	0.0336049
ENSGALG00000007551	P2RX2	purinergic receptor P2X, ligand-gated ion channel, 2 [Source:HGNC Symbol;Acc:15459]	-2.07723	-1.05466	1.69245	0.00595	0.0338117
ENSGALG00000028058			-2.08646	-1.06106	1.92681	5e-05	0.000632667
ENSGALG00000021627	IFI27L2	interferon alpha-inducible protein 27-like protein 2 [Source:RefSeq peptide;Acc:NP_001002856]	-2.08693	-1.06138	2.41037	0.0028	0.0186521
ENSGALG00000013575	ISG12(2)	putative ISG12-2 protein [Source:RefSeq peptide;Acc:NP_001001296]	-2.09039	-1.06377	4.21933	5e-05	0.000632667
ENSGALG00000004641	MYO5C	Uncharacterized protein [Source:UniProtKB/TrEMBL;Acc:E1BXJ2]	-2.09571	-1.06744	1.81222	0.001	0.00830215
ENSGALG00000006334	LAP3	cytosol aminopeptidase [Source:RefSeq peptide;Acc:NP_001026507]	-2.09792	-1.06896	2.90364	5e-05	0.000632667
ENSGALG00000015448	TOX	thymocyte selection-associated high mobility group box protein TOX [Source:RefSeq peptide;Acc:NP_001026196]	-2.0984	-1.06929	1.40936	0.0022	0.0153428
ENSGALG00000008815	LRRN4	leucine rich repeat neuronal 4 [Source:HGNC Symbol;Acc:16208]	-2.09873	-1.06952	3.47898	5e-05	0.000632667
ENSGALG00000011889	PRKCH	protein kinase C, eta [Source:HGNC Symbol;Acc:9403]	-2.09906	-1.06974	2.17926	0.0003	0.00308682
ENSGALG00000011526	APOPT1	Uncharacterized protein [Source:UniProtKB/TrEMBL;Acc:F1NZ13]	-2.09919	-1.06983	1.79746	0.00745	0.0404358
ENSGALG00000011139	CCDC85C	coiled-coil domain containing 85C [Source:HGNC Symbol;Acc:35459]	-2.10265	-1.07221	2.12799	5e-05	0.000632667
ENSGALG00000009258	KIAA1598	KIAA1598 [Source:HGNC Symbol;Acc:29319]	-2.10715	-1.07529	1.81918	0.00025	0.00263611
ENSGALG00000021079	RGS19	G protein signalling regulator 19 [Source:RefSeq peptide;Acc:NP_989560]	-2.10725	-1.07536	2.92037	0.0003	0.00308682
ENSGALG00000007077	CPT1A	carnitine O-palmitoyltransferase 1, liver isoform [Source:RefSeq peptide;Acc:NP_001012916]	-2.11139	-1.07819	3.32989	5e-05	0.000632667
ENSGALG00000006809	CHOBF-1	POU domain class 2-associating factor 1 [Source:RefSeq peptide;Acc:NP_989506]	-2.11528	-1.08085	1.39638	0.0094	0.0484613
ENSGALG00000021087			-2.12317	-1.08622	3.09071	5e-05	0.000632667
ENSGALG00000016835	ATP11A	ATPase, class VI, type 11A [Source:HGNC Symbol;Acc:13552]	-2.12324	-1.08627	3.16807	5e-05	0.000632667
ENSGALG00000002283	MAPKAPK3	Uncharacterized protein [Source:UniProtKB/TrEMBL;Acc:E1BT35]	-2.12644	-1.08844	3.64046	5e-05	0.000632667
ENSGALG00000016844	RAB20	Uncharacterized protein [Source:UniProtKB/TrEMBL;Acc:E1BSP9]	-2.1293	-1.09038	2.976	5e-05	0.000632667
ENSGALG00000015235	SCYC1	lymphotactin precursor [Source:RefSeq peptide;Acc:NP_990377]	-2.13302	-1.0929	1.88489	0.00225	0.0155683
ENSGALG00000014079	SYTL2	synaptotagmin-like 2 [Source:HGNC Symbol;Acc:15585]	-2.13712	-1.09567	3.53976	5e-05	0.000632667
ENSGALG00000011227	CDS1	Phosphatidate cytidylyltransferase [Source:UniProtKB/TrEMBL;Acc:F1NYE6]	-2.13871	-1.09674	2.48581	0.0001	0.00119777
ENSGALG00000008660	CST7	cystatin-F precursor [Source:RefSeq peptide;Acc:NP_001186323]	-2.14041	-1.09789	1.51525	0.0077	0.0414463
ENSGALG00000011882	CDCP1	Uncharacterized protein [Source:UniProtKB/TrEMBL;Acc:F1NGT5]	-2.14338	-1.09989	1.92473	0.0003	0.00308682
ENSGALG00000026380	UBE2C	ubiquitin-conjugating enzyme E2C [Source:HGNC Symbol;Acc:15937]	-2.14773	-1.10281	2.15251	0.00605	0.0342537
ENSGALG00000005256	EPHA4	Ephrin type-A receptor 4 [Source:UniProtKB/Swiss-Prot;Acc:Q07496]	-2.15035	-1.10457	2.66413	5e-05	0.000632667
ENSGALG00000012547	ACVR1C	activin A receptor, type IC [Source:HGNC Symbol;Acc:18123]	-2.15747	-1.10934	3.44109	5e-05	0.000632667
ENSGALG00000017155	C11ORF87	Uncharacterized protein [Source:UniProtKB/TrEMBL;Acc:E1C0R1]	-2.15861	-1.1101	2.14374	0.0009	0.0075946
ENSGALG00000011110	DPP4	dipeptidyl peptidase 4 [Source:RefSeq peptide;Acc:NP_001026426]	-2.16338	-1.11329	3.69913	5e-05	0.000632667
ENSGALG00000013922	ZP1	zona pellucida sperm-binding protein 1 precursor [Source:RefSeq peptide;Acc:NP_990014]	-2.17905	-1.1237	1.38154	0.0093	0.0481065
ENSGALG00000006805	PLSCR4	Uncharacterized protein [Source:UniProtKB/TrEMBL;Acc:F1NX66]	-2.1802	-1.12446	3.75757	5e-05	0.000632667
ENSGALG00000028982	CMPK2	cytidine monophosphate (UMP-CMP) kinase 2, mitochondrial [Source:HGNC Symbol;Acc:27015]	-2.18286	-1.12622	3.16648	5e-05	0.000632667
ENSGALG00000004646	FBXO6	Uncharacterized protein [Source:UniProtKB/TrEMBL;Acc:F1NJI6]	-2.19124	-1.13175	2.65013	5e-05	0.000632667
ENSGALG00000004221	IL22RA1	Uncharacterized protein [Source:UniProtKB/TrEMBL;Acc:E1BRV0]	-2.19149	-1.13191	1.74101	0.0045	0.0270548
ENSGALG00000004055	C7ORF50	Uncharacterized protein [Source:UniProtKB/TrEMBL;Acc:F1NLP4]	-2.19459	-1.13395	2.37402	0.00025	0.00263611
ENSGALG00000001207	PLCH2	Uncharacterized protein [Source:UniProtKB/TrEMBL;Acc:F1P0V6]	-2.19536	-1.13446	1.63577	0.0047	0.0279845
ENSGALG00000009479	SAMD9L	Uncharacterized protein [Source:UniProtKB/TrEMBL;Acc:F1NV98]	-2.19605	-1.13491	3.24663	5e-05	0.000632667
ENSGALG00000008153		Uncharacterized protein [Source:UniProtKB/TrEMBL;Acc:E1C7S7]	-2.19772	-1.13601	2.24089	0.00035	0.00349349
ENSGALG00000016142	MX	interferon-induced GTP-binding protein Mx [Source:RefSeq peptide;Acc:NP_989940]	-2.2037	-1.13993	4.04314	5e-05	0.000632667
ENSGALG00000027074	CD244	CD244 molecule, natural killer cell receptor 2B4 [Source:HGNC Symbol;Acc:18171]	-2.2041	-1.14019	2.51271	5e-05	0.000632667
ENSGALG00000008518		Glutamine synthetase [Source:UniProtKB/TrEMBL;Acc:F1P0D2]	-2.20529	-1.14097	3.10219	5e-05	0.000632667
ENSGALG00000004346	P2RY4	Uncharacterized protein [Source:UniProtKB/TrEMBL;Acc:F1NVI2]	-2.20944	-1.14368	1.38207	0.0037	0.02323
ENSGALG00000013742	EZR	ezrin [Source:RefSeq peptide;Acc:NP_990216]	-2.21071	-1.14451	3.85733	5e-05	0.000632667
ENSGALG00000006658	FANCI	Fanconi anemia, complementation group I [Source:RefSeq peptide;Acc:NP_001108323]	-2.21382	-1.14654	1.99132	0.00075	0.0065483
ENSGALG00000014681	PCSK1	proprotein convertase subtilisin/kexin type 1 [Source:HGNC Symbol;Acc:8743]	-2.21542	-1.14758	2.25684	0.00015	0.00171347
ENSGALG00000003386	SPTB	spectrin, beta, erythrocytic [Source:HGNC Symbol;Acc:11274]	-2.22249	-1.15218	2.76347	5e-05	0.000632667
ENSGALG00000027318			-2.22257	-1.15223	1.60925	0.00385	0.0239282
ENSGALG00000023521	ADRA2A	Uncharacterized protein [Source:UniProtKB/TrEMBL;Acc:F1NQY7]	-2.22478	-1.15366	2.8485	5e-05	0.000632667
ENSGALG00000009807	FLVCR1	Uncharacterized protein [Source:UniProtKB/TrEMBL;Acc:F1P548]	-2.22792	-1.1557	2.31999	5e-05	0.000632667
ENSGALG00000012352	BLVRA	Uncharacterized protein [Source:UniProtKB/TrEMBL;Acc:F1NAF5]	-2.2284	-1.15601	1.85882	0.00515	0.0301259
ENSGALG00000005114			-2.22948	-1.15671	3.20149	5e-05	0.000632667
ENSGALG00000010320	PAWR	Uncharacterized protein [Source:UniProtKB/TrEMBL;Acc:F1NA74]	-2.23262	-1.15874	2.65399	5e-05	0.000632667
ENSGALG00000016721	PLCXD1	PI-PLC X domain-containing protein 1 [Source:RefSeq peptide;Acc:NP_001122109]	-2.24098	-1.16413	3.20601	5e-05	0.000632667
ENSGALG00000006633	C7ORF23	Uncharacterized protein [Source:UniProtKB/TrEMBL;Acc:F1P2I3]	-2.24365	-1.16585	2.54424	0.00105	0.00861293
ENSGALG00000023424			-2.24414	-1.16616	1.67315	0.00325	0.0210584
ENSGALG00000029139			-2.25416	-1.17259	1.67715	0.00165	0.0122849
ENSGALG00000007381	SERPING1	serpin peptidase inhibitor, clade G (C1 inhibitor), member 1	-2.25857	-1.17541	4.34292	5e-05	0.000632667
ENSGALG00000005077	F8	coagulation factor VIII, procoagulant component [Source:HGNC Symbol;Acc:3546]	-2.26434	-1.17909	3.81729	5e-05	0.000632667
ENSGALG00000009859	TBC1D30	TBC1 domain family, member 30 [Source:HGNC Symbol;Acc:29164]	-2.26528	-1.17969	3.42734	5e-05	0.000632667
ENSGALG00000001189	NCF1	neutrophil cytosolic factor 1 [Source:RefSeq peptide;Acc:NP_001025880]	-2.27149	-1.18364	1.9365	0.00175	0.0128205
ENSGALG00000021273	TMPRSS13	transmembrane protease, serine 13 [Source:HGNC Symbol;Acc:29808]	-2.27529	-1.18605	1.64916	0.0064	0.0358895
ENSGALG00000005957	SLC6A14	solute carrier family 6 (amino acid transporter), member 14 [Source:HGNC Symbol;Acc:11047]	-2.27695	-1.1871	2.18726	0.00015	0.00171347
ENSGALG00000027530			-2.28195	-1.19027	1.68994	0.0004	0.00389487
ENSGALG00000011203	HPSE	heparanase precursor [Source:RefSeq peptide;Acc:NP_989498]	-2.28311	-1.191	2.23433	0.00015	0.00171347
ENSGALG00000006665	GALNT6	polypeptide N-acetylgalactosaminyltransferase 6 [Source:RefSeq peptide;Acc:NP_001026749]	-2.28352	-1.19126	1.5912	0.0014	0.010897
ENSGALG00000006775	TGM2	protein-glutamine gamma-glutamyltransferase 2 [Source:RefSeq peptide;Acc:NP_990779]	-2.28845	-1.19437	3.07958	5e-05	0.000632667
ENSGALG00000007412	MPZL2	myelin protein zero-like 2 precursor [Source:RefSeq peptide;Acc:NP_001239213]	-2.2911	-1.19604	2.27845	5e-05	0.000632667
ENSGALG00000014944	GCNT4	Uncharacterized protein [Source:UniProtKB/TrEMBL;Acc:E1C421]	-2.29213	-1.19669	2.62976	5e-05	0.000632667
ENSGALG00000015414	NSUN3	Uncharacterized protein [Source:UniProtKB/TrEMBL;Acc:F1NUQ8]	-2.29487	-1.19841	2.68375	5e-05	0.000632667
ENSGALG00000028318	CIP1	cdk inhibitor CIP1 (p21) [Source:RefSeq peptide;Acc:NP_989727]	-2.29603	-1.19914	1.84027	0.0021	0.0147959
ENSGALG00000015346	NFKBIZ	NF-kappa-B inhibitor zeta [Source:RefSeq peptide;Acc:NP_001006254]	-2.29732	-1.19995	3.87777	5e-05	0.000632667
ENSGALG00000017039	STOML3	stomatin (EPB72)-like 3 [Source:HGNC Symbol;Acc:19420]	-2.29765	-1.20016	2.4661	0.00055	0.00507506
ENSGALG00000015574	SLCO5A1	solute carrier organic anion transporter family, member 5A1 [Source:HGNC Symbol;Acc:19046]	-2.30221	-1.20302	1.83298	0.001	0.00830215
ENSGALG00000015015	CYTL1	Uncharacterized protein [Source:UniProtKB/TrEMBL;Acc:F1NSV3]	-2.31009	-1.20795	1.48002	0.0084	0.0441922
ENSGALG00000001169	CRB2	crumbs homolog 2 (Drosophila) [Source:HGNC Symbol;Acc:18688]	-2.31631	-1.21183	2.59297	5e-05	0.000632667
ENSGALG00000013869	IL20RA	Uncharacterized protein [Source:UniProtKB/TrEMBL;Acc:F1NYV0]	-2.31643	-1.2119	2.73243	5e-05	0.000632667
ENSGALG00000027345	SLC46A2	solute carrier family 46, member 2 [Source:HGNC Symbol;Acc:16055]	-2.31753	-1.21259	2.30392	0.00055	0.00507506
ENSGALG00000026998	HTR7	5-hydroxytryptamine (serotonin) receptor 7, adenylate cyclase-coupled [Source:HGNC Symbol;Acc:5302]	-2.32281	-1.21587	2.15737	5e-05	0.000632667
ENSGALG00000010607	SPATA7	spermatogenesis associated 7 [Source:HGNC Symbol;Acc:20423]	-2.32302	-1.216	2.8315	0.00015	0.00171347
ENSGALG00000028522	SLC35D3	solute carrier family 35, member D3 [Source:HGNC Symbol;Acc:15621]	-2.32501	-1.21724	1.9177	0.00085	0.00724703
ENSGALG00000010566	NPNT	nephronectin [Source:HGNC Symbol;Acc:27405]	-2.32685	-1.21838	2.55404	5e-05	0.000632667
ENSGALG00000011605	EPB41L5	erythrocyte membrane protein band 4.1 like 5 [Source:HGNC Symbol;Acc:19819]	-2.3306	-1.2207	2.57206	0.0001	0.00119777
ENSGALG00000004058	GPR146	Uncharacterized protein [Source:UniProtKB/TrEMBL;Acc:E1BZ21]	-2.33076	-1.2208	2.53009	5e-05	0.000632667
ENSGALG00000012032	PRRG4	transmembrane gamma-carboxyglutamic acid protein 4 precursor [Source:RefSeq peptide;Acc:NP_001186344]	-2.33525	-1.22358	1.82906	0.00425	0.0258925
ENSGALG00000007719			-2.33812	-1.22535	1.62525	0.0027	0.0180934
ENSGALG00000026484	RUNX2	runt-related transcription factor 2 [Source:RefSeq peptide;Acc:NP_989459]	-2.34279	-1.22823	2.11428	5e-05	0.000632667
ENSGALG00000001740	MGAT5B	Uncharacterized protein [Source:UniProtKB/TrEMBL;Acc:E1BUF1]	-2.34383	-1.22887	3.16595	5e-05	0.000632667
ENSGALG00000005332	CACNA1D	calcium channel, voltage-dependent, L type, alpha 1D subunit [Source:HGNC Symbol;Acc:1391]	-2.34752	-1.23114	1.53984	0.00705	0.0387593
ENSGALG00000003196	ANG	Angiogenin [Source:UniProtKB/Swiss-Prot;Acc:P27043]	-2.353	-1.2345	4.63114	5e-05	0.000632667
ENSGALG00000026499	TNFRSF25	tumor necrosis factor receptor superfamily, member 25 [Source:HGNC Symbol;Acc:11910]	-2.35559	-1.23609	3.11961	5e-05	0.000632667
ENSGALG00000027396			-2.35587	-1.23626	1.65938	0.0034	0.0216998
ENSGALG00000011690	C14ORF79	Uncharacterized protein [Source:UniProtKB/TrEMBL;Acc:E1BUP5]	-2.35623	-1.23648	2.51347	5e-05	0.000632667
ENSGALG00000011071	CLMN	calmin (calponin-like, transmembrane) [Source:HGNC Symbol;Acc:19972]	-2.36751	-1.24337	2.44722	5e-05	0.000632667
ENSGALG00000016076	DPYS	Uncharacterized protein [Source:UniProtKB/TrEMBL;Acc:E1BSE2]	-2.36782	-1.24356	1.92532	0.0034	0.0216998
ENSGALG00000007888	VRK2	vaccinia related kinase 2 [Source:HGNC Symbol;Acc:12719]	-2.37685	-1.24905	2.6182	5e-05	0.000632667
ENSGALG00000026466			-2.37883	-1.25025	1.75043	0.00325	0.0210584
ENSGALG00000019987	LRP11	low density lipoprotein receptor-related protein 11 [Source:HGNC Symbol;Acc:16936]	-2.38029	-1.25114	1.50912	0.0063	0.0354253
ENSGALG00000018371			-2.38183	-1.25207	131.748	0.0074	0.040253
ENSGALG00000027415	GRIN2C	glutamate receptor, ionotropic, N-methyl D-aspartate 2C [Source:HGNC Symbol;Acc:4587]	-2.38348	-1.25307	1.35864	0.00865	0.0453913
ENSGALG00000003876	TIMD4	T-cell immunoglobulin and mucin domain-containing protein 4 precursor [Source:RefSeq peptide;Acc:NP_001006149]	-2.38791	-1.25575	2.57715	5e-05	0.000632667
ENSGALG00000012074	ALPK1	alpha-kinase 1 [Source:HGNC Symbol;Acc:20917]	-2.39695	-1.2612	2.87119	5e-05	0.000632667
ENSGALG00000006306	UROC1	Uncharacterized protein [Source:UniProtKB/TrEMBL;Acc:E1BWX9]	-2.40871	-1.26826	1.47783	0.004	0.0246125
ENSGALG00000026611			-2.40941	-1.26868	1.8401	0.0007	0.00620841
ENSGALG00000015768	ANKRD6	ankyrin repeat domain 6 [Source:HGNC Symbol;Acc:17280]	-2.40964	-1.26882	1.8622	0.00065	0.00584053
ENSGALG00000016740	OCA2	P protein [Source:UniProtKB/TrEMBL;Acc:I0J1E4]	-2.41592	-1.27257	1.49074	0.00785	0.0420336
ENSGALG00000001645	KCNT1	Potassium channel subfamily T member 1 [Source:UniProtKB/Swiss-Prot;Acc:Q8QFV0]	-2.42031	-1.27519	1.76565	0.00115	0.0092608
ENSGALG00000010583	VIT	vitrin precursor [Source:RefSeq peptide;Acc:NP_001019751]	-2.42135	-1.27581	1.68685	0.00715	0.0392042
ENSGALG00000015677	SUSD1	sushi domain containing 1 [Source:HGNC Symbol;Acc:25413]	-2.42499	-1.27798	2.20311	0.00025	0.00263611
ENSGALG00000027618			-2.43117	-1.28165	2.74357	5e-05	0.000632667
ENSGALG00000021399			-2.43936	-1.2865	3.93327	5e-05	0.000632667
ENSGALG00000000742	PIM1	pim-1 oncogene [Source:HGNC Symbol;Acc:8986]	-2.44442	-1.28949	3.29509	5e-05	0.000632667
ENSGALG00000004599	EDA2R	tumor necrosis factor receptor superfamily member 27 [Source:RefSeq peptide;Acc:NP_001076829]	-2.45119	-1.29348	1.79037	0.00275	0.0183985
ENSGALG00000002260	CISH	Cytokine-inducible SH2-containing protein [Source:UniProtKB/Swiss-Prot;Acc:Q9PW70]	-2.45212	-1.29403	5.28341	5e-05	0.000632667
ENSGALG00000027765			-2.46125	-1.29939	3.98065	5e-05	0.000632667
ENSGALG00000019667		Uncharacterized protein [Source:UniProtKB/TrEMBL;Acc:E1BZ31]	-2.46512	-1.30166	3.89542	5e-05	0.000632667
ENSGALG00000006019	EPHX4	Uncharacterized protein [Source:UniProtKB/TrEMBL;Acc:E1C694]	-2.47014	-1.30459	3.13731	5e-05	0.000632667
ENSGALG00000009870	IL15	interleukin 15 [Source:RefSeq peptide;Acc:NP_989902]	-2.47106	-1.30513	3.1198	5e-05	0.000632667
ENSGALG00000001405	IRF6	interferon regulatory factor 6 [Source:HGNC Symbol;Acc:6121]	-2.47144	-1.30535	1.8172	0.00665	0.0370388
ENSGALG00000026646	C4	complement C4 [Source:RefSeq peptide;Acc:NP_001070701]	-2.4721	-1.30574	2.82625	5e-05	0.000632667
ENSGALG00000002722	MST1	hepatocyte growth factor-like protein precursor [Source:RefSeq peptide;Acc:NP_990544]	-2.47421	-1.30697	4.64202	5e-05	0.000632667
ENSGALG00000028580	gga-mir-147	gga-mir-147 [Source:miRBase;Acc:MI0003696]	-2.47555	-1.30775	2.51789	5e-05	0.000632667
ENSGALG00000007840			-2.48644	-1.31408	2.09689	0.0007	0.00620841
ENSGALG00000027598	LY96	Uncharacterized protein [Source:UniProtKB/TrEMBL;Acc:E1C939]	-2.48704	-1.31443	1.9776	0.0003	0.00308682
ENSGALG00000026166	VDR	vitamin D3 receptor [Source:RefSeq peptide;Acc:NP_990429]	-2.49013	-1.31622	2.03188	5e-05	0.000632667
ENSGALG00000008926	CADPS2	Ca++-dependent secretion activator 2 [Source:HGNC Symbol;Acc:16018]	-2.49815	-1.32086	2.89908	5e-05	0.000632667
ENSGALG00000016400	RSAD2	Viperin [Source:UniProtKB/TrEMBL;Acc:I3NIN3]	-2.4991	-1.32141	2.35927	0.00065	0.00584053
ENSGALG00000014585	CCLI10	Chemokine; Uncharacterized protein [Source:UniProtKB/TrEMBL;Acc:E1C733]	-2.50415	-1.32432	5.441	5e-05	0.000632667
ENSGALG00000002679	GLT1D1	glycosyltransferase 1 domain-containing protein 1 [Source:RefSeq peptide;Acc:NP_001025827]	-2.51037	-1.3279	1.67078	0.00895	0.0466284
ENSGALG00000013399	CELSR1	cadherin, EGF LAG seven-pass G-type receptor 1 [Source:HGNC Symbol;Acc:1850]	-2.51539	-1.33078	3.20058	5e-05	0.000632667
ENSGALG00000026523			-2.51696	-1.33168	1.57217	0.0091	0.04731
ENSGALG00000017271	ANO2	anoctamin 2 [Source:HGNC Symbol;Acc:1183]	-2.52456	-1.33603	1.8181	0.0011	0.00893985
ENSGALG00000027786	SOCS3	suppressor of cytokine signaling 3 [Source:RefSeq peptide;Acc:NP_989931]	-2.53032	-1.33932	3.24636	5e-05	0.000632667
ENSGALG00000028186	RERG	Uncharacterized protein [Source:UniProtKB/TrEMBL;Acc:E1BVA9]	-2.53292	-1.3408	4.14833	5e-05	0.000632667
ENSGALG00000003932	SDC4	Syndecan-4 [Source:UniProtKB/Swiss-Prot;Acc:P49416]	-2.54416	-1.34719	4.7878	5e-05	0.000632667
ENSGALG00000010708	ICA1	islet cell autoantigen 1, 69kDa [Source:HGNC Symbol;Acc:5343]	-2.54416	-1.34719	2.5682	0.00015	0.00171347
ENSGALG00000027793	SCN9A	sodium channel, voltage-gated, type IX, alpha subunit [Source:HGNC Symbol;Acc:10597]	-2.55149	-1.35134	1.86286	0.00075	0.0065483
ENSGALG00000013875	FAM83H	family with sequence similarity 83, member H [Source:HGNC Symbol;Acc:24797]	-2.55172	-1.35147	2.37909	5e-05	0.000632667
ENSGALG00000018357	ND6	NADH-ubiquinone oxidoreductase chain 6 [Source:UniProtKB/Swiss-Prot;Acc:P18941]	-2.5548	-1.35321	5.47801	5e-05	0.000632667
ENSGALG00000016205	PDXK	pyridoxal (pyridoxine, vitamin B6) kinase [Source:HGNC Symbol;Acc:8819]	-2.55914	-1.35566	4.84878	5e-05	0.000632667
ENSGALG00000004158	GPT2	Uncharacterized protein [Source:UniProtKB/TrEMBL;Acc:E1BU49]	-2.56653	-1.35982	2.61491	5e-05	0.000632667
ENSGALG00000005816	BCAR3	Uncharacterized protein [Source:UniProtKB/TrEMBL;Acc:E1C3C2]	-2.56812	-1.36071	1.70795	0.0035	0.0222231
ENSGALG00000015862	CA2	Carbonic anhydrase 2 [Source:UniProtKB/Swiss-Prot;Acc:P07630]	-2.57773	-1.3661	4.49939	5e-05	0.000632667
ENSGALG00000012816	SLC22A23	solute carrier family 22, member 23 [Source:HGNC Symbol;Acc:21106]	-2.57971	-1.36721	3.77673	5e-05	0.000632667
ENSGALG00000004231	IL28RA	Uncharacterized protein [Source:UniProtKB/TrEMBL;Acc:F1P0F1]	-2.58315	-1.36913	2.29729	0.00065	0.00584053
ENSGALG00000016017	SLC4A11	solute carrier family 4, sodium borate transporter, member 11 [Source:HGNC Symbol;Acc:16438]	-2.58539	-1.37038	4.55707	5e-05	0.000632667
ENSGALG00000012117	STEAP3	Uncharacterized protein [Source:UniProtKB/TrEMBL;Acc:E1BXD1]	-2.59866	-1.37777	2.16716	0.0001	0.00119777
ENSGALG00000027023			-2.59875	-1.37782	2.12688	5e-05	0.000632667
ENSGALG00000010001	EGLN3	Uncharacterized protein [Source:UniProtKB/TrEMBL;Acc:E1C8C0]	-2.60184	-1.37953	2.28489	5e-05	0.000632667
ENSGALG00000028742			-2.61921	-1.38913	1.50563	0.0097	0.049614
ENSGALG00000006337	K123	K123 protein precursor [Source:RefSeq peptide;Acc:NP_990350]	-2.61926	-1.38916	1.71517	0.0005	0.00469444
ENSGALG00000028404	GPR182	G protein-coupled receptor 182 [Source:HGNC Symbol;Acc:13708]	-2.63445	-1.3975	1.60141	0.00715	0.0392042
ENSGALG00000002579	RIMBP2	RIMS-binding protein 2 [Source:RefSeq peptide;Acc:NP_989586]	-2.6515	-1.40681	1.91217	0.00365	0.022998
ENSGALG00000027534	GM2A	GM2 ganglioside activator [Source:HGNC Symbol;Acc:4367]	-2.65189	-1.40702	2.95702	5e-05	0.000632667
ENSGALG00000007701	B3GNT7	UDP-GlcNAc:betaGal beta-1,3-N-acetylglucosaminyltransferase 7 [Source:HGNC Symbol;Acc:18811]	-2.65358	-1.40794	1.8938	0.00155	0.0117243
ENSGALG00000009424	FOXP2	FoxP2; Uncharacterized protein [Source:UniProtKB/TrEMBL;Acc:Q5IHK1]	-2.65375	-1.40803	2.35432	0.0004	0.00389487
ENSGALG00000010960	GALNT3	Uncharacterized protein [Source:UniProtKB/TrEMBL;Acc:E1C241]	-2.65454	-1.40846	2.07692	0.001	0.00830215
ENSGALG00000006992	MMP9	matrix metalloproteinase-9 precursor [Source:RefSeq peptide;Acc:NP_989998]	-2.67998	-1.42222	1.68328	0.00265	0.0179042
ENSGALG00000010365	ESRRB	estrogen-related receptor beta [Source:HGNC Symbol;Acc:3473]	-2.69406	-1.42978	1.98259	0.00025	0.00263611
ENSGALG00000023576	PIM3	pim-3 oncogene [Source:HGNC Symbol;Acc:19310]	-2.69443	-1.42998	5.0601	5e-05	0.000632667
ENSGALG00000019663	ACBD7	Uncharacterized protein [Source:UniProtKB/TrEMBL;Acc:F1NFU9]	-2.69594	-1.43079	1.87867	0.00335	0.0215143
ENSGALG00000016927	KLF5	Uncharacterized protein [Source:UniProtKB/TrEMBL;Acc:F1NY43]	-2.70244	-1.43426	4.22343	5e-05	0.000632667
ENSGALG00000013060	ADCY2	adenylate cyclase 2 (brain) [Source:HGNC Symbol;Acc:233]	-2.70431	-1.43526	1.84032	0.00115	0.0092608
ENSGALG00000014941	STXBP5L	syntaxin binding protein 5-like [Source:HGNC Symbol;Acc:30757]	-2.71112	-1.43889	2.09646	0.0002	0.0021913
ENSGALG00000002714	TMEM132C	Uncharacterized protein [Source:UniProtKB/TrEMBL;Acc:F1NFW6]	-2.71456	-1.44072	1.82096	0.00205	0.01451
ENSGALG00000014244	SCNN1A	amiloride-sensitive sodium channel subunit alpha [Source:RefSeq peptide;Acc:NP_990476]	-2.71952	-1.44335	2.66315	5e-05	0.000632667
ENSGALG00000006756	BPI	Uncharacterized protein [Source:UniProtKB/TrEMBL;Acc:F1NXX9]	-2.72204	-1.44469	3.91854	5e-05	0.000632667
ENSGALG00000010738	TC2N	tandem C2 domains, nuclear [Source:HGNC Symbol;Acc:19859]	-2.72231	-1.44483	3.59229	5e-05	0.000632667
ENSGALG00000005692	CRISPLD2	Uncharacterized protein [Source:UniProtKB/TrEMBL;Acc:E1C7Q3]	-2.72658	-1.44709	4.90029	5e-05	0.000632667
ENSGALG00000012638	CRY1	cryptochrome-1 [Source:RefSeq peptide;Acc:NP_989576]	-2.72659	-1.4471	5.25026	5e-05	0.000632667
ENSGALG00000026146	CRLF1	cytokine receptor-like factor 1 [Source:HGNC Symbol;Acc:2364]	-2.73568	-1.4519	2.83999	5e-05	0.000632667
ENSGALG00000002643	SELP	selectin P (granule membrane protein 140kDa, antigen CD62) [Source:HGNC Symbol;Acc:10721]	-2.73657	-1.45237	4.07578	5e-05	0.000632667
ENSGALG00000011784	APOLD1	Uncharacterized protein [Source:UniProtKB/TrEMBL;Acc:F1NME0]	-2.73746	-1.45284	3.03479	5e-05	0.000632667
ENSGALG00000006041	BNC1	Uncharacterized protein [Source:UniProtKB/TrEMBL;Acc:E1C4G7]	-2.74212	-1.45529	2.88072	5e-05	0.000632667
ENSGALG00000011544	BCL2L14	BCL2-like 14 (apoptosis facilitator) [Source:HGNC Symbol;Acc:16657]	-2.74983	-1.45934	1.77507	0.0034	0.0216998
ENSGALG00000001813		Uncharacterized protein [Source:UniProtKB/TrEMBL;Acc:F1NFT3]	-2.75066	-1.45978	3.49383	5e-05	0.000632667
ENSGALG00000028882	VWCE	von Willebrand factor C and EGF domains [Source:HGNC Symbol;Acc:26487]	-2.75872	-1.464	1.60164	0.0033	0.0213041
ENSGALG00000005541	GJB1	connexin 32 [Source:RefSeq peptide;Acc:NP_989702]	-2.77262	-1.47125	2.76244	5e-05	0.000632667
ENSGALG00000024035			-2.77837	-1.47424	4.98279	5e-05	0.000632667
ENSGALG00000002561	FANCE	Uncharacterized protein [Source:UniProtKB/TrEMBL;Acc:F1NHZ9]	-2.78306	-1.47667	1.5837	0.00525	0.0306382
ENSGALG00000027478			-2.78541	-1.47789	1.72148	0.00535	0.0311041
ENSGALG00000014569	PNPLA2	patatin-like phospholipase domain-containing protein 2 [Source:RefSeq peptide;Acc:NP_001106762]	-2.79073	-1.48064	3.396	5e-05	0.000632667
ENSGALG00000007668	BMP7	Uncharacterized protein [Source:UniProtKB/TrEMBL;Acc:F1P4B5]	-2.79467	-1.48268	4.04744	5e-05	0.000632667
ENSGALG00000006471	SLCO2A1	solute carrier organic anion transporter family member 2A1 [Source:RefSeq peptide;Acc:NP_001185856]	-2.79822	-1.48451	3.88611	5e-05	0.000632667
ENSGALG00000001896	NTNG1	netrin G1 [Source:HGNC Symbol;Acc:23319]	-2.80659	-1.48882	2.26364	0.00045	0.00430694
ENSGALG00000004591	SERPINC1	serpin peptidase inhibitor, clade C (antithrombin), member 1 [Source:HGNC Symbol;Acc:775]	-2.80774	-1.48941	3.31624	5e-05	0.000632667
ENSGALG00000028529	PTGDS	prostaglandin D2 synthase, brain precursor [Source:RefSeq peptide;Acc:NP_989590]	-2.81244	-1.49182	6.179	5e-05	0.000632667
ENSGALG00000002911	MOXD1	DBH-like monooxygenase protein 1 precursor [Source:RefSeq peptide;Acc:NP_989955]	-2.81661	-1.49396	3.71793	5e-05	0.000632667
ENSGALG00000007356	MAP3K8	mitogen-activated protein kinase kinase kinase 8 [Source:HGNC Symbol;Acc:6860]	-2.81772	-1.49453	2.44413	0.00015	0.00171347
ENSGALG00000027587	LRG1	leucine-rich alpha-2-glycoprotein 1 [Source:HGNC Symbol;Acc:29480]	-2.82322	-1.49734	2.06592	0.00015	0.00171347
ENSGALG00000026301		serine/threonine-protein kinase 35-like [Source:RefSeq peptide;Acc:NP_001026549]	-2.82843	-1.5	1.63368	0.00205	0.01451
ENSGALG00000026301		serine/threonine-protein kinase 35-like [Source:RefSeq peptide;Acc:NP_001026549]	-2.82843	-1.5	1.63368	0.00205	0.01451
ENSGALG00000009562	PLEK2	Uncharacterized protein [Source:UniProtKB/TrEMBL;Acc:E1BT20]	-2.84045	-1.50612	1.77554	0.0021	0.0147959
ENSGALG00000029011	SLC35F1	solute carrier family 35, member F1 [Source:HGNC Symbol;Acc:21483]	-2.84086	-1.50633	2.22692	5e-05	0.000632667
ENSGALG00000004066	HTR6	5-hydroxytryptamine receptor 6 [Source:RefSeq peptide;Acc:NP_001166911]	-2.84483	-1.50834	1.50319	0.0098	0.0499185
ENSGALG00000013370	SEMA3F	semaphorin-3F precursor [Source:RefSeq peptide;Acc:NP_989589]	-2.85892	-1.51547	4.07078	5e-05	0.000632667
ENSGALG00000028909			-2.861	-1.51652	2.52251	0.00065	0.00584053
ENSGALG00000015504	TTPA	tocopherol (alpha) transfer protein [Source:HGNC Symbol;Acc:12404]	-2.86449	-1.51828	2.15594	0.0004	0.00389487
ENSGALG00000012545	CYTIP	Uncharacterized protein [Source:UniProtKB/TrEMBL;Acc:E1C6J5]	-2.87215	-1.52213	3.49841	5e-05	0.000632667
ENSGALG00000001946	RSPO1	Uncharacterized protein [Source:UniProtKB/TrEMBL;Acc:E1BVU3]	-2.87597	-1.52405	2.62649	5e-05	0.000632667
ENSGALG00000002389	ITGB4	integrin, beta 4 [Source:HGNC Symbol;Acc:6158]	-2.87721	-1.52467	3.55542	5e-05	0.000632667
ENSGALG00000026152	GBP	guanylate binding protein [Source:RefSeq peptide;Acc:NP_989983]	-2.87964	-1.52589	4.00727	5e-05	0.000632667
ENSGALG00000028353			-2.8821	-1.52712	1.57416	0.00465	0.0277672
ENSGALG00000006565	GGT1	Uncharacterized protein [Source:UniProtKB/TrEMBL;Acc:F1NVY4]	-2.90275	-1.53742	3.46455	5e-05	0.000632667
ENSGALG00000010874	UNC79	unc-79 homolog (C. elegans) [Source:HGNC Symbol;Acc:19966]	-2.90281	-1.53745	3.37696	5e-05	0.000632667
ENSGALG00000016459	FAM84A	Uncharacterized protein [Source:UniProtKB/TrEMBL;Acc:E1BWY1]	-2.9095	-1.54077	1.64249	0.00395	0.0243778
ENSGALG00000027601			-2.9126	-1.54231	2.15938	0.00215	0.0150879
ENSGALG00000001662	ATP10B	ATPase, class V, type 10B [Source:HGNC Symbol;Acc:13543]	-2.91543	-1.54371	2.68575	5e-05	0.000632667
[truncated: 414 more rows]
