# Supplementary material for: Transcriptional analysis of abdominal fat in chickens divergently selected on bodyweight at two ages reveals novel mechanisms controlling adiposity: validating visceral adipose tissue as a dynamic endocrine and metabolic organ
Source: BMC Genomics. 2017 Aug 16;18:626. doi: 10.1186/s12864-017-4035-5 (PMC5559791; doi:10.1186/s12864-017-4035-5)
Supplement: Supplementary file 6 — Top pathways and biological functions identified by IPA from time-course microarray analysis of abdominal fat in HG and LG cockerels (1-11 wk). A Microsoft Excel file containing eight worksheets [i.e., “Upstream Regulators, Oxidative Phosphorylation, LXR/RXR Activation, Fatty Acid Metabolism, Adipogenesis Pathway, Insulin Resistance, VEGF Signaling, and Protein Metabolism”]. Top canonical pathways and biological functions were identified by Ingenuity Pathway Analysis (IPA) of 647 “Analysis Ready” (AR)-DE genes (FDR ≤ 0.05) from time-course (1-11 wk) microarray analysis. (XLSX 49 kb) [file 12864_2017_4035_MOESM6_ESM.xlsx]

## Sheet: 22 DE Transcription Factors
Additional File 6. Top Canonical Pathways and Biological Functions Identified by Microarray Analysis of AbFat in HG-LG Cockerels (1-11 wk)
Upstream Regulator	Fold Change	Activation z-score	p-value of overlap	#Target genes	Target DE Genes
E2F4	1.337		0.00157	15	ALG5,BCL2,BCL2L11,CCND1,FDFT1,HMGB1,ID3,MRTO4,NPM1,PGRMC1,PPARG,PRKDC,RABIF,TOP2A,UHRF1
CEBPA	1.305	2.028	2.47e-08	34	ACSL1,ALB,ANXA1,ARL6IP5,ASS1,BCL2,C3AR1,CEBPA,COL1A1,COL1A2,CREG1,DGAT2,FABP4,FASN,FZD1,GBP1,HLA-B,HSD11B1,IRS2,KLF5,LPL,MT-CO1,PCK1,PGD,PPARD,PPARG,PPL,QKI,SCD,SFTPA1,SOD1,THBS1,TIMP4,VLDLR
STAT4	1.299	0.07	0.00115	15	ARFGAP3,BCL2,BCL2L11,COPG1,DNAJB6,FSCN1,IFIH1,LUC7L,MATK,NDRG1,PRDX6,RASSF1,SAT1,VAMP4,VLDLR
PPARG	1.281	2.874	6.78e-12	39	ACSL1,ALDH9A1,APOA1,ATP6V1D,CAT,CCND1,CD36,CEBPA,COL1A1,COL1A2,DGAT2,EIF4EBP1,FABP4,FASN,FN1,GCK,INSIG2,IRS2,LPL,MGLL,MGST1,MRTO4,NDRG1,OSBP,OXR1,PCK1,PDK4,PPARD,PPARG,RPSA,SAT1,SCD,SERPINA1,SLC27A1,SOD1,TJP1,TUBB,VIM,VLDLR
NFIA	1.27		0.0131	3	NFIA,PCK1,RP2
DNAJB6	1.27		0.0248	2	NPM1,SPARC
PML	1.235	-1.476	5.74e-06	14	APOA1,CAT,CCND1,DNAJB6,FASN,GCLM,HBE1,LPL,MMP10,NDRG1,PDK4,PIK3C2A,SCD,TRIO
KLF2	1.212	-0.413	0.000151	13	ASS1,CD36,CEBPA,FABP4,HBE1,ID3,MYH10,NDRG1,PPAP2B,PPARG,PTGDS,SLCO2A1,THBS1
ATF1	-1.06	-0.492	0.000526	6	ATP1A1,BCL2,EGR1,FTH1,HLA-B,THBS1
NFYC	-1.228		0.00061	6	ALB,ARID4B,COL1A1,COL1A2,FTH1,SGK1
CEBPZ	-1.228		0.00742	2	COL1A2,TOP2A
REL	-1.236	1	0.000994	15	ACSS2,ARFGAP3,B2M,BCL2,CCND1,CDS2,CMPK1,FADS2,FN1,HLA-A,KPNA3,PTGDS,REL,TLK2,VIM
CRY2	-1.236		0.028	1	PCK1
VHL	-1.256	0	0.000566	11	BCL2,CA9,CCND1,CLTC,FN1,FTH1,HNRNPA2B1,HYAL1,SPARC,TAGLN,VIM
EGR1	-1.311	1.835	6.19e-05	15	APOA1,BCL2L11,CCND1,CHGA,COL1A1,COL1A2,EGR1,EIF4EBP1,FN1,NDRG1,PNPLA2,PPARG,SGK1,SOD1,THBS1
EBF1	-1.353		0.00277	10	CD244,COL1A1,EBF1,EIF4EBP1,FASN,POSTN,PPP1CB,PRKAR1A,SCD,SHC4
AEBP1	-1.354		0.00227	3	CD36,COL1A2,PPARG
FBXW7	-1.367	-0.967	0.000186	5	CD36,DGAT2,FABP4,KLF5,PPARG
PPARD	-1.38	-1.699	1.97e-10	23	ALDH9A1,ANGPTL3,BCL2,CD36,CSAD,FABP4,FASN,IGFBP2,LPL,MYOM2,PDK4,PLP1,PNPLA2,PPARD,PPARG,SAT1,SCD,SIRT5,SLC22A3,SLC27A1,TCEA3,THBS1,VLDLR
TCF7L2	-1.433	-0.091	0.0355	5	CCND1,GLUL,IRS2,PCK1,SRSF1
SRSF1	-1.6		0.0131	3	COL1A1,SRSF1,VIM
CALR	-2.346	0.743	0.00013	6	CASQ2,CEBPA,COL1A1,COL1A2,FN1,LPL
		Higher expression in HG AFAT
		Higher expression in LG AbFAT

## Sheet: Oxidative Phosphorylation_19 DE
Additional File 6. Top Canonical Pathways and Biological Functions Identified by Microarray Analysis of AbFat in HG-LG Cockerels (1-11 wk)
Symbol	Entrez Gene Name	Fold Change	Location	Type(s)	Entrez ID
UQCRB	ubiquinol-cytochrome c reductase binding protein	2.336	Cytoplasm	enzyme	7381	4 genes higher in HG
CYC1	cytochrome c-1	1.383	Cytoplasm	enzyme	1537
UQCRC2	ubiquinol-cytochrome c reductase core protein II	1.251	Cytoplasm	enzyme	7385
COX6C	cytochrome c oxidase subunit VIc	1.231	Cytoplasm	enzyme	1345
ATP5C1	ATP synthase, H+ transporting, mitochondrial F1 complex, gamma polypeptide 1	-1.229	Cytoplasm	transporter	509
ATP5B	ATP synthase, H+ transporting, mitochondrial F1 complex, beta polypeptide	-1.233	Cytoplasm	transporter	506
SDHD	succinate dehydrogenase complex, subunit D, integral membrane protein	-1.233	Cytoplasm	enzyme	6392
SDHB	succinate dehydrogenase complex, subunit B, iron sulfur (Ip)	-1.257	Cytoplasm	enzyme	6390
UQCRH	ubiquinol-cytochrome c reductase hinge protein	-1.268	Cytoplasm	enzyme	7388
MT-ND5	NADH dehydrogenase, subunit 5 (complex I)	-1.376	Cytoplasm	enzyme	4540
COX10	COX10 heme A:farnesyltransferase cytochrome c oxidase assembly factor	-1.398	Cytoplasm	enzyme	1352
MT-CO1	cytochrome c oxidase subunit I	-1.599	Cytoplasm	enzyme	4512
MT-ND2	MTND2	-1.931	Cytoplasm	enzyme	4536
MT-CYB	cytochrome b	-2.02	Cytoplasm	enzyme	4519
MT-ND4	NADH dehydrogenase, subunit 4 (complex I)	-2.041	Cytoplasm	enzyme	4538
MT-CO3	cytochrome c oxidase III	-2.174	Cytoplasm	enzyme	4514
MT-CO2	cytochrome c oxidase subunit II	-2.64	Cytoplasm	enzyme	4513
MT-ATP6	ATP synthase F0 subunit 6	-2.704	Cytoplasm	transporter	4508
MT-ND1	NADH dehydrogenase, subunit 1 (complex I)	-3.208	Cytoplasm	enzyme	4535	15 genes higher in LG
	Higher expression in HG AFAT
	Higher expression in LG AbFAT

## Sheet: LXR-RXR Activation_9 DE genes
Additional File 6. Top Canonical Pathways and Biological Functions Identified by Microarray Analysis of AbFat in HG-LG Cockerels (1-11 wk)
Symbol	Entrez Gene Name	Log2 Fold Change	Location	Type(s)	Gene ID
SCD	stearoyl-CoA desaturase (delta-9-desaturase)	10.69	Cytoplasm	enzyme	6319
FASN	fatty acid synthase	3.349	Cytoplasm	enzyme	2194
LPL	lipoprotein lipase	1.551	Cytoplasm	enzyme	4023
FDFT1	farnesyl-diphosphate farnesyltransferase 1	1.508	Cytoplasm	enzyme	2222
CD36	CD36 molecule (thrombospondin receptor)	1.415	Plasma Membrane	transmembrane receptor	948
SERPINA1	serpin peptidase inhibitor, clade A (alpha-1 antiproteinase, antitrypsin), member 1	1.237	Extracellular Space	other	5265
TF	transferrin	-1.579	Extracellular Space	transporter	7018
APOA1	apolipoprotein A-I	-2.064	Extracellular Space	transporter	335
ALB	albumin	-3.802	Extracellular Space	transporter	213
	Higher expression in HG AFAT
	Higher expression in LG AbFAT

## Sheet: Fatty Acid Metabolism_60 DE gen
Additional File 6. Top Canonical Pathways and Biological Functions Identified by Microarray Analysis of AbFat in HG-LG Cockerels (1-11 wk)
Symbol	Entrez Gene Name	Fold Change	Location	Type(s)
SCD	stearoyl-CoA desaturase (delta-9-desaturase)	10.69	Cytoplasm	enzyme
FASN	fatty acid synthase	3.349	Cytoplasm	enzyme
FADS2	fatty acid desaturase 2	2.52	Plasma Membrane	enzyme
SGMS1	sphingomyelin synthase 1	2.274	Cytoplasm	enzyme
PRDX6	peroxiredoxin 6	1.798	Cytoplasm	enzyme
SOD1	superoxide dismutase 1, soluble	1.685	Cytoplasm	enzyme
ASAH1	N-acylsphingosine amidohydrolase (acid ceramidase) 1	1.558	Cytoplasm	enzyme
LPL	lipoprotein lipase	1.551	Cytoplasm	enzyme
VIM	vimentin	1.502	Cytoplasm	other
OSBP	oxysterol binding protein	1.458	Cytoplasm	transporter
ACSL1	acyl-CoA synthetase long-chain family member 1	1.431	Cytoplasm	enzyme
SNTB1	syntrophin, beta 1 (dystrophin-associated protein A1, 59kDa, basic component 1)	1.425	Plasma Membrane	other
CD36	CD36 molecule (thrombospondin receptor)	1.415	Plasma Membrane	transmembrane receptor
ELOVL5	ELOVL fatty acid elongase 5	1.411	Cytoplasm	enzyme
POR	P450 (cytochrome) oxidoreductase	1.389	Cytoplasm	enzyme
LIMK1	LIM domain kinase 1	1.349	Cytoplasm	kinase
ACSS2	acyl-CoA synthetase short-chain family member 2	1.287	Cytoplasm	enzyme
PPARG	peroxisome proliferator-activated receptor gamma	1.281	Nucleus	ligand-dependent nuclear receptor
QKI	QKI, KH domain containing, RNA binding	1.276	Nucleus	other
SLC25A13	solute carrier family 25 (aspartate/glutamate carrier), member 13	1.275	Cytoplasm	transporter
ACAT1	acetyl-CoA acetyltransferase 1	1.27	Cytoplasm	enzyme
ATP11C	ATPase, class VI, type 11C	1.266	Plasma Membrane	transporter
CD83	CD83 molecule	1.257	Plasma Membrane	transmembrane receptor
OGDH	oxoglutarate (alpha-ketoglutarate) dehydrogenase (lipoamide)	1.251	Cytoplasm	enzyme
FABP4	fatty acid binding protein 4, adipocyte	1.249	Cytoplasm	transporter
INSIG2	insulin induced gene 2	1.239	Cytoplasm	other
HACD2	3-hydroxyacyl-CoA dehydratase 2	1.238	Cytoplasm	phosphatase
PML	promyelocytic leukemia	1.235	Nucleus	transcription regulator
CDC42	cell division cycle 42	1.234	Cytoplasm	enzyme
BCL2	B-cell CLL/lymphoma 2	1.226	Cytoplasm	transporter
SFTPA1	surfactant protein A1	1.221	Extracellular Space	transporter
ANXA1	annexin A1	1.143	Plasma Membrane	enzyme
AGPAT6	glycerol-3-phosphate acyltransferase 4	-1.205	Cytoplasm	enzyme
KLF5	Kruppel-like factor 5 (intestinal)	-1.218	Nucleus	transcription regulator
SDHB	succinate dehydrogenase complex, subunit B, iron sulfur (Ip)	-1.257	Cytoplasm	enzyme
PCYT1A	phosphate cytidylyltransferase 1, choline, alpha	-1.268	Cytoplasm	enzyme
ME2	malic enzyme 2, NAD(+)-dependent, mitochondrial	-1.307	Cytoplasm	enzyme
EGR1	early growth response 1	-1.311	Nucleus	transcription regulator
EIF2AK3	eukaryotic translation initiation factor 2-alpha kinase 3	-1.321	Cytoplasm	kinase
ABAT	4-aminobutyrate aminotransferase	-1.339	Cytoplasm	enzyme
HSD17B4	hydroxysteroid (17-beta) dehydrogenase 4	-1.348	Cytoplasm	enzyme
AEBP1	adipocyte enhancer- binding protein 1	-1.354	Nucleus	peptidase
FAAH	fatty acid amide hydrolase	-1.361	Plasma Membrane	enzyme
SLC27A1	solute carrier family 27 (fatty acid transporter), member 1	-1.37	Plasma Membrane	transporter
PPARD	peroxisome proliferator-activated receptor delta	-1.38	Nucleus	ligand-dependent nuclear receptor
ME3	malic enzyme 3, NADP(+)-dependent, mitochondrial	-1.388	Cytoplasm	enzyme
GSN	gelsolin	-1.407	Extracellular Space	other
VLDLR	very low density lipoprotein receptor	-1.415	Plasma Membrane	transporter
PLP1	proteolipid protein 1	-1.426	Plasma Membrane	other
ITGAV	integrin, alpha V	-1.449	Plasma Membrane	ion channel
PDK4	pyruvate dehydrogenase kinase, isozyme 4	-1.496	Cytoplasm	kinase
CYP2D6	cytochrome P450, family 2, subfamily D, polypeptide 6	-1.592	Cytoplasm	enzyme
PRKDC	protein kinase, DNA-activated, catalytic polypeptide	-1.643	Nucleus	kinase
PLG	plasminogen	-1.975	Extracellular Space	peptidase
APOA1	apolipoprotein A-I	-2.064	Extracellular Space	transporter
MGLL	monoglyceride lipase	-2.167	Plasma Membrane	enzyme
SLCO2A1	solute carrier organic anion transporter family, member 2A1	-2.472	Plasma Membrane	transporter
PTGDS	prostaglandin D2 synthase 21kDa (brain)	-2.673	Cytoplasm	enzyme
ANGPTL3	angiopoietin-like 3	-2.943	Extracellular Space	growth factor
ALB	albumin	-3.802	Extracellular Space	transporter
	Higher expression in HG AFAT
	Higher expression in LG AbFAT

## Sheet: Adipogenesis_12 DE genes
Additional File 6. Top Pathways and Biological Functions Identified by Microarray Analysis of AbFat in HG-LG Cockerels (1-11 wk)
Symbol	Entrez Gene Name	Exp Fold Change	Location	Type(s)	Entrez ID
LPL	lipoprotein lipase	1.551	Cytoplasm	enzyme	4023	6 genes higher in HG
FGFRL1	fibroblast growth factor receptor-like 1	1.443	Plasma Membrane	transmembrane receptor	53834
CEBPA	CCAAT/enhancer binding protein (C/EBP), alpha	1.305	Nucleus	transcription regulator	1050
PPARG	peroxisome proliferator-activated receptor gamma	1.281	Nucleus	ligand-dependent nuclear receptor	5468
FABP4	fatty acid binding protein 4, adipocyte	1.249	Cytoplasm	transporter	2167
HDAC8	histone deacetylase 8	1.225	Nucleus	transcription regulator	55869
KLF5	Kruppel-like factor 5 (intestinal)	-1.218	Nucleus	transcription regulator	688
SIN3B	SIN3 transcription regulator family member B	-1.257	Nucleus	transcription regulator	23309
EBF1	early B-cell factor 1	-1.353	Nucleus	transcription regulator	1879
FBXW7	F-box and WD repeat domain containing 7, E3 ubiquitin protein ligase	-1.367	Nucleus	transcription regulator	55294
FZD1	frizzled class receptor 1	-1.508	Plasma Membrane	G-protein coupled receptor	8321
CLOCK	clock circadian regulator	-1.52	Nucleus	transcription regulator	9575	6 genes higher in LG
	Higher Expression in HG AFAT
	Higher expression in LG AbFAT

## Sheet: Insulin Resistance_27 DE genes
Additional File 6. Top Pathways and Biological Functions Identified by Microarray Analysis of AbFat in HG-LG Cockerels (1-11 wk)
Symbol	Entrez Gene Name	Fold Change	Location	Type(s)	Entrez ID
SCD	stearoyl-CoA desaturase (delta-9-desaturase)	10.69	Cytoplasm	enzyme	6319	17 genes higher in HG
FASN	fatty acid synthase	3.349	Cytoplasm	enzyme	2194
GRIK1	glutamate receptor, ionotropic, kainate 1	1.812	Plasma Membrane	ion channel	2897
DGAT2	diacylglycerol O-acyltransferase 2	1.792	Cytoplasm	enzyme	84649
SOD1	superoxide dismutase 1, soluble	1.685	Cytoplasm	enzyme	6647
LPL	lipoprotein lipase	1.551	Cytoplasm	enzyme	4023
CAT	catalase	1.496	Cytoplasm	enzyme	847
ROCK1	Rho-associated, coiled-coil containing protein kinase 1	1.495	Cytoplasm	kinase	6093
ACSL1	acyl-CoA synthetase long-chain family member 1	1.431	Cytoplasm	enzyme	2180
CD36	CD36 molecule (thrombospondin receptor)	1.415	Plasma Membrane	transmembrane receptor	948
GCK	glucokinase (hexokinase 4)	1.395	Cytoplasm	kinase	2645
PPARG	peroxisome proliferator-activated receptor gamma	1.281	Nucleus	ligand-dependent nuclear receptor	5468
C3AR1	complement component 3a receptor 1	1.25	Plasma Membrane	G-protein coupled receptor	719
FABP4	fatty acid binding protein 4, adipocyte	1.249	Cytoplasm	transporter	2167
PCK1	phosphoenolpyruvate carboxykinase 1 (soluble)	1.236	Cytoplasm	kinase	5105
IRS2	insulin receptor substrate 2	1.209	Cytoplasm	enzyme	8660
CA9	carbonic anhydrase IX	1.207	Nucleus	enzyme	768
TBC1D4	TBC1 domain family, member 4	-1.208	Cytoplasm	other	9882
PCYT1A	phosphate cytidylyltransferase 1, choline, alpha	-1.268	Cytoplasm	enzyme	5130
THBS1	thrombospondin 1	-1.292	Extracellular Space	other	7057
FAAH	fatty acid amide hydrolase	-1.361	Plasma Membrane	enzyme	2166
SLC27A1	solute carrier family 27 (fatty acid transporter), member 1	-1.37	Plasma Membrane	transporter	376497
PID1	phosphotyrosine interaction domain containing 1	-1.422	Cytoplasm	other	55022
EIF4EBP1	eukaryotic translation initiation factor 4E binding protein 1	-1.429	Cytoplasm	translation regulator	1978
APOA1	apolipoprotein A-I	-2.064	Extracellular Space	transporter	335
HSD11B1	hydroxysteroid (11-beta) dehydrogenase 1	-3.108	Cytoplasm	enzyme	3290
TGM2	transglutaminase 2	-5.86	Cytoplasm	enzyme	7052	10 genes higher in LG
	Higher Expression in HG AbFAT
	Higher expression in LG AbFAT

## Sheet: VEGF Signal_8 DE genes
Additional File 6. Top Canonical Pathways and Biological Functions Identified by Microarray Analysis of AbFat in HG-LG Cockerels (1-11 wk)
Symbol	Entrez Gene Name	Log2 Fold-change	Location	Type(s)	Gene ID
ROCK1	Rho-associated, coiled-coil containing protein kinase 1	1.495	Cytoplasm	kinase	6093
ACTG2	actin, gamma 2, smooth muscle, enteric	1.298	Cytoplasm	other	72
ACTB	actin, beta	1.289	Cytoplasm	other	60
BCL2	B-cell CLL/lymphoma 2	1.226	Cytoplasm	transporter	596
SHC1	SHC (Src homology 2 domain containing) transforming protein 1	1.222	Cytoplasm	kinase	6464
ELAVL1	ELAV like RNA binding protein 1	-1.263	Cytoplasm	other	1994
PLCG1	phospholipase C, gamma 1	-1.277	Cytoplasm	enzyme	5335
PIK3C2A	phosphatidylinositol-4-phosphate 3-kinase, catalytic subunit type 2 alpha	-1.635	Cytoplasm	kinase	5286
	Higher Expression in HG AFAT
	Higher Expression in LG AbFAT

## Sheet: Protein Metabolism_44 DE genes
Additional File 6. Top Canonical Pathways and Biological Functions Identified by Microarray Analysis of AbFat in HG-LG Cockerels (1-11 wk)
Symbol	Entrez Gene Name	Fold Change	Location	Type(s)	Entrez ID
NRD1	nardilysin (N-arginine dibasic convertase)	1.748	Cytoplasm	peptidase	4898	20 genes higher in HG
SOD1	superoxide dismutase 1, soluble	1.685	Cytoplasm	enzyme	6647
HPS4	Hermansky-Pudlak syndrome 4	1.631	Cytoplasm	other	89781
LPL	lipoprotein lipase	1.551	Cytoplasm	enzyme	4023
CAT	catalase	1.496	Cytoplasm	enzyme	847
CTSB	cathepsin B	1.488	Cytoplasm	peptidase	1508
BLMH	bleomycin hydrolase	1.45	Cytoplasm	peptidase	642
TRIM37	tripartite motif containing 37	1.384	Cytoplasm	enzyme	4591
SNX1	sorting nexin 1	1.32	Cytoplasm	transporter	6642
MYCBP2	MYC binding protein 2, E3 ubiquitin protein ligase	1.3	Nucleus	enzyme	23077
COPG1	coatomer protein complex, subunit gamma 1	1.24	Cytoplasm	transporter	22820
SERPINA1	serpin peptidase inhibitor, clade A (alpha-1 antiproteinase, antitrypsin), member 1	1.237	Extracellular Space	other	5265
PML	promyelocytic leukemia	1.235	Nucleus	transcription regulator	5371
BCL2	B-cell CLL/lymphoma 2	1.226	Cytoplasm	transporter	596
PPAP2B	phosphatidic acid phosphatase type 2B	1.226	Plasma Membrane	phosphatase	8613
ARIH1	ariadne RBR E3 ubiquitin protein ligase 1	1.225	Cytoplasm	enzyme	25820
ADRM1	adhesion regulating molecule 1	1.221	Plasma Membrane	other	11047
STUB1	STIP1 homology and U-box containing protein 1, E3 ubiquitin protein ligase	1.215	Cytoplasm	enzyme	10273
PEX19	peroxisomal biogenesis factor 19	1.214	Cytoplasm	other	5824
CPN1	carboxypeptidase N, polypeptide 1	1.213	Extracellular Space	peptidase	1369
UBE2D3	ubiquitin-conjugating enzyme E2D 3	-1.198	Cytoplasm	enzyme	7323
OAZ1	ornithine decarboxylase antizyme 1	-1.2	Cytoplasm	enzyme	4946
MMP10	matrix metallopeptidase 10	-1.245	Extracellular Space	peptidase	4319
TBL1X	transducin (beta)-like 1X-linked	-1.245	Nucleus	transcription regulator	6907
USP14	ubiquitin specific peptidase 14 (tRNA-guanine transglycosylase)	-1.247	Cytoplasm	peptidase	9097
SPINK5	serine peptidase inhibitor, Kazal type 5	-1.256	Extracellular Space	other	11005
VHL	von Hippel-Lindau tumor suppressor, E3 ubiquitin protein ligase	-1.256	Nucleus	transcription regulator	7428
RASSF1	Ras association (RalGDS/AF-6) domain family member 1	-1.258	Nucleus	other	11186
HTRA1	HtrA serine peptidase 1	-1.278	Extracellular Space	peptidase	5654
CLN6	ceroid-lipofuscinosis, neuronal 6, late infantile, variant	-1.337	Cytoplasm	other	54982
AEBP1	AE binding protein 1	-1.354	Nucleus	peptidase	165
FBXW7	F-box and WD repeat domain containing 7, E3 ubiquitin protein ligase	-1.367	Nucleus	transcription regulator	55294
PPARD	peroxisome proliferator-activated receptor delta	-1.38	Nucleus	ligand-dependent nuclear receptor	5467
COX10	COX10 heme A:farnesyltransferase cytochrome c oxidase assembly factor	-1.398	Cytoplasm	enzyme	1352
GSN	gelsolin	-1.407	Extracellular Space	other	2934
ERAP1	endoplasmic reticulum aminopeptidase 1	-1.459	Extracellular Space	peptidase	51752
MYH9	myosin, heavy chain 9, non-muscle	-1.642	Cytoplasm	enzyme	4627
CTSC	cathepsin C	-1.806	Cytoplasm	peptidase	1075
C1S	complement component 1, s subcomponent	-1.895	Extracellular Space	peptidase	716
PLG	plasminogen	-1.975	Extracellular Space	peptidase	5340
HSPD1	heat shock 60kDa protein 1 (chaperonin)	-1.984	Cytoplasm	enzyme	3329
APOA1	apolipoprotein A-I	-2.064	Extracellular Space	transporter	335
CALR	calreticulin	-2.346	Cytoplasm	transcription regulator	811
TGM2	transglutaminase 2	-5.86	Cytoplasm	enzyme	7052	24 genes higher in LG
	Higher Expression in HG AFAT
	Higher Expression in LG AbFAT
