# Supplementary material for: Transcriptional analysis of abdominal fat in chickens divergently selected on bodyweight at two ages reveals novel mechanisms controlling adiposity: validating visceral adipose tissue as a dynamic endocrine and metabolic organ
Source: BMC Genomics. 2017 Aug 16;18:626. doi: 10.1186/s12864-017-4035-5 (PMC5559791; doi:10.1186/s12864-017-4035-5)
Supplement: Supplementary file 7 — Top canonical pathways and biological functions identified by Ingenuity Pathway Analysis of RNA-Seq analysis of abdominal fat in HG and LG cockerels (7 wk). A Microsoft Excel file containing 10 worksheets of the DE genes assigned by Ingenuity Pathway Analysis to top canonical pathways and biological functions [i.e., “Upstream Regulators, Acute Phase Signaling, Coagulation System, Intrinsic Prothrombin Activation, Extrinsic Prothrombin Activation, LXR/RXR Activation, Fatty Acid metabolism, Adipogenesis Pathway, Insulin Resistance, VEGF Signaling, and Protein Metabolism”]. (XLSX 81 kb) [file 12864_2017_4035_MOESM7_ESM.xlsx]

## Sheet: Upstream Regulators_58 DE genes
Additional file 7. 58 AR-DE Upstream Regulators Revealed from RNAseq Analysis of Abdominal Fat (AbFAT) in HG-LG Cockerels (7 wk)
Upstream Regulators	Log2 Ratio	Molecule Type	Predicted Activation State	Activation z-score	p-value of overlap	Target molecules in dataset
LOXL2	1.341	enzyme			0.0412	CDH1,ESR1,MMP9
SNAI1	1.291	transcription regulator		1.415	0.000207	ACTR1A,AFAP1,CDH1,CDH2,CDH5,CFL2,CGN,CLDN1,CLDN3,CXCL8,FOS,HPGD,LASP1,MMP9,PFKP,SNAI1,TMOD1,VDR,ZEB2
TWIST2	1.268	transcription regulator	Activated	2.191	0.0604	CDH1,CDH2,MMP9,SNAI1,ZEB2
SREBF1	0.921	transcription regulator	Activated	2.644	4.14e-05	ACACA,ACACB,ACSL1,ACSL5,APOA5,AR,CEBPA,CEBPB,CFD,CYB5A,DGKQ,DHCR7,FADS1,FADS2,FAS,FASN,FOXO1,INSIG1,LGALS3,LPIN1,LPL,LSS,MAT1A,MSMO1,MYL1,PCYT1A,PLS3,PPARG,PTGDS,SC5D,SCD,SQLE,SREBF1,TF,TNNI2,ULK2
CCND1	0.853	transcription regulator		-0.855	4.69e-05	AR,AREG,BIRC5,C7,CBFA2T2,CCND1,CDCA7,CDH1,COL20A1,COL27A1,CTNNBIP1,DEPDC1,DHCR24,DKK2,DTL,EGFR,ENDOD1,ENPP2,GPRC5A,ITGAV,ITGB6,KIF20A,MCM4,MMP2,MYC,OVOL2,PAH,PGR,PMEPA1,POLD3,PPARG,PTPRC,QKI,RGS2,RNF170,ROR2,RRM2,SLC4A4,SLC9B2,SRGAP2,STOM,TAPT1,TMPRSS2,WNT7A
MSC	0.82	transcription regulator		1.155	0.00446	AMPD3,BMP7,DCT,EPSTI1,GPAT3,IRF7,ITGA9,JCHAIN,MAP7D2,PSD3,SCEL,TRIB1
PPARG	0.764	ligand-dependent nuclear receptor		1.829	3.6e-09	ABCA3,ACACA,ACSL1,ACSL5,ACTA2,AGT,ANGPTL4,APOA1,ATP6V1D,BIN1,BIRC5,C3,CA2,CAV2,CCND1,CDH1,CEBPA,CEBPB,CFD,CIDEA,CORIN,CPT1A,CRAT,CTGF,CXCL8,DGAT2,EDN1,EDN2,EGFR,EGLN3,EIF4EBP1,EPHX1,FABP1,FABP3,FAM20C,FASN,GPD1,H6PD,HADHA,HMGCS2,INSIG1,KRT19,LNPEP,LPL,MAP2,MCTP1,MDH1,MGLL,MGST1,MMP9,MUC13,NCF1,PDK4,PFKFB3,PLIN2,PLIN5,PPARG,PPARGC1B,PPP2R2B,PTPRF,RAB20,RBP4,RUNX2,SCD,SDPR,SHISA5,SOCS3,SOD1,SORBS1,…
ESR1	0.732	ligand-dependent nuclear receptor		0.396	1.6e-30	ABCA3,ABCC3,ABCC5,ABI2,ABLIM1,ACE,ACKR3,ADAMTS13,AGT,AHNAK,ALCAM,ALOX5,ANK3,ANO10,ANO2,AP1S3,APOA1,AQP1,AR,AREG,ARHGEF7,ATP11A,AXIN2,BAZ2A,BCAT1,BIN1,BIRC5,BMP2,BMPR2,BUB1B,C1QTNF5,C1QTNF6,C3,C5,CA2,CACNA1D,CAPN2,CASQ2,CAV2,CCND1,CCNG1,CDC42BPA,CDH1,CEBPA,CEBPB,CFL2,CGN,CHM,CLCN3,CLDN1,CLDN2,CLIC3,CLTCL1,CP,CPM,CTNS,CTSC,CTSS,CXADR,CXCL8,CYFIP2,CYP26B1,DECR1,DHCR7,DMP1,DOCK4,DSG2,DST,DYNC1LI2,EDN…
NFATC1	0.713	transcription regulator		0.416	0.00128	CCND1,CTSK,CYBB,DCSTAMP,EDN1,FAS,ITGAV,MYC,NFATC1,NFATC3,NOX4,PLS3,PPARG,VCAM1
HTT	0.647	transcription regulator		1.845	1.59e-07	ACTA1,ACTA2,ACTN2,ADAMTS2,ADAMTS5,AGT,APOA1,AQP1,ARHGEF7,ATP8A1,AZIN1,B2M,BASP1,C1R,C2orf40,CCND1,CD9,CEBPA,CEBPB,CITED2,CLDN1,COCH,COL18A1,COL6A3,CORO2B,CSF1R,CYFIP2,DCN,DHCR7,DLG3,DLL1,DNM1,EEF1A1,ENPP2,EPB41L3,ESRRB,ETNPPL,EVL,FASN,FHL1,FOS,FXYD6,GAS7,GJC1,GRIN2C,HOXB2,HRAS,HSP90AB1,HTT,IGF2,IL11RA,IL15,JUP,KLF5,KLF9,LDHA,LOX,LTBP2,LTF,MAP2,MAST3,MGP,MMP2,MPEG1,MTOR,MYL1,NCS1,NGFR,NR1D2,NR2F1,…
NR2C2	0.625	ligand-dependent nuclear receptor			0.00699	CCND1,CNTFR,HADHA,HBE1,LHCGR,NR2C2
CSF1R	0.587	kinase			0.0435	CCND1,MYC
MKL2	0.563	transcription regulator	Activated	2.236	3.89e-05	ACTA1,ACTB,CNN2,CXCR4,DHCR24,ETV6,EYA2,FADS2,HLA-A,ITGA6,LTF,S100A9,SELP,SERPINB10,SERPINB2,SLC35D3,SLC6A4,TBXAS1,TUBB1,ZFPM1
LPIN1	0.56	phosphatase		0.883	0.00905	ACACA,CEBPA,CPT1A,FASN,PPARG,SCD
KMT2A	0.528	transcription regulator		-1.897	0.0864	DEPTOR,GCNT4,HOXB6,IGFBP4,MGLL,MYC,PGR,RGS4,RSPO1,TET1,TRIB1
ZEB2	0.526	transcription regulator		1.289	0.00431	ALPL,CCND1,CDH1,ESRP2,KRT19,NKX2-1,SNAI1
KLF13	0.524	transcription regulator		-1.633	0.00529	BMP2,GYPC,HBB,HBE1,KLF9,PGR
CEBPA	0.521	transcription regulator		-0.583	5.77e-14	A2M,ABCA3,ACACA,ACSL1,AGT,AKR1B10,ALB,ALOX5AP,ANXA1,APLNR,APOB,ARHGEF5,ARL6IP5,ASL,BIN1,BTG1,BTG2,C3,C3AR1,CA2,CEBPA,CEBPB,CELA2A,CFD,CPT1A,CREG1,CSF1R,CSF2RA,CSF3R,CTSK,CXCL8,CXCR4,CYP3A7,DGAT2,DHCR7,EMCN,EPHX1,F8,FASN,FHL1,FOS,FOXO1,GABPB1,GATA6,GCH1,GLIPR1,HNF1B,HPGD,IGFBP4,IRF6,IRG1,KLF5,LGALS1,LHCGR,LPL,LTF,MMP13,MYC,NFATC1,PLIN2,PLXND1,PPARG,PPL,PTGFR,PTGS1,PTPRC,QKI,RGS2,RUNX2,S100A9,SCD,S…
SREBF2	0.491	transcription regulator	Activated	2.72	0.000108	ACACA,ACSL1,CYB5A,DHCR7,FADS2,FASN,INSIG1,LRP1,LSS,MSMO1,PCYT1A,PLIN2,SC5D,SCD,SQLE,SREBF1,SREBF2
FOXO1	0.463	transcription regulator	Inhibited	-2.132	2.5e-09	A2M,ACACA,ACSL5,ALDOB,ANGPTL4,APOA5,AR,ATP6V0D2,ATP6V1D,BIRC5,CA2,CASP8,CCND1,CITED2,CTGF,CTSK,CXCL8,DAPK1,DCSTAMP,DCX,DEPDC1,EDN1,FAS,FASN,FOS,FOXO1,FOXP4,GADD45B,GPD1,GPD2,HPD,IKZF1,IL15,IL17RA,IRF5,ITGAV,ITGB6,LAMP2,LHCGR,LPL,MMP1,MMP9,MYC,NAMPT,NCAPG,NFATC1,NOV,NUSAP1,PNPLA2,PPARG,PPARGC1B,RICTOR,RUNX2,SCD,SERPINB2,SERPINB5,SQLE,SREBF1,STAT5B,TAT,TNFRSF11A,VCAM1,WNT16,WNT4
GLI2	0.454	transcription regulator		0.186	0.0469	BNC1,CCND1,CDH1,GLI2,IL15,MMP13,MMP9,MYC,NTN1,RUNX2,SALL1,SNAI1,SOX9,VDR
NCOA4	0.446	transcription regulator		0.853	0.000996	AR,CDH1,CLDN3,CTGF,FGFR2,FGFR3,FYN,PLTP,ST3GAL6
HIPK2	0.442	kinase		-0.86	0.0341	ALOX5AP,CIDEA,GATA6,HBE1,ITGB4,LGALS3,RAC2,SLC25A37,SLC4A1,SPTB,ZFPM1
KLF9	0.405	transcription regulator		0.11	0.00842	BMP2,CCND1,ESR1,KLF13,PGR
XBP1	-0.414	transcription regulator	Activated	2.305	0.00187	APOA1,CALR,COPB2,CREB3L1,DNAJB9,ESR1,FAS,FASN,FKBP10,GIF,GOLGB1,MAP1LC3B,MCFD2,MYC,NCF1,ORMDL3,P3H1,PCYT1A,S1PR1,SEC22B,SEC23A,SEC24D,SELM,SOD1,SREBF1,SSR1,STARD5,TTR,VCAM1,WFS1,XBP1
DEK	-0.427	transcription regulator			0.0294	CSF3R,CXCL8,PRDX6
CALR	-0.472	transcription regulator		-0.418	0.0426	CASQ2,CDH2,CEBPA,GJC1,LPL,SCNN1A
NFKB2	-0.479	transcription regulator		-0.401	0.00319	AR,BMP2,CCND1,CXCL8,CXCR4,FOS,MMP2,MMP9,MYC,PPARGC1B,VCAM1
RBM14	-0.488	transcription regulator			0.00277	CCND1,HTRA1,MYC
PITX2	-0.548	transcription regulator		0.444	0.000118	CACNA1G,CCND1,CDH1,CDH2,DACH1,DACT2,FOXO1,IRF6,ITGAV,KCNQ1,MSC,MYC,PITX1,PITX2,SNAI1,TRIO,WNT2B,ZEB2
BARX2	-0.574	transcription regulator		-0.109	0.00392	ACTA2,DMXL1,ESR1,MMP9,NCAM1,SOX5
IKZF1	-0.58	transcription regulator		-1.7	2.86e-06	ADAM19,AQP1,DNM1,DOCK1,EIF4E3,EPB42,FGFR4,FOXO1,FUT10,HBE1,IL18R1,IL2RB,KIAA1211L,KIF23,KIT,KMT2A,LRP1,MYC,MYO1B,NCAM1,NGFR,PPP1R9A,SASH1,SELM,SPI1,TMEM119,UACA,ZFPM1
PPARGC1B	-0.598	transcription regulator		0.394	7.73e-05	ACACA,ACACB,C3,CCND1,COX5A,DHCR24,EGLN3,FASN,LSS,MCM4,PDK4,RUNX2,SCD,SQLE
STAT5B	-0.614	transcription regulator		0.671	4.49e-05	A2M,AHNAK,AR,CASP8,CCND1,CD276,CDH1,CIDEA,CISH,DGAT2,ESR1,FAS,FOS,FOSL2,GJB1,GPD1,IGFALS,IL2RB,IRF1,MYC,MYL1,PIM1,RASD1,SCD,SOCS3,STAT5A,STAT5B,TNFRSF11A,TNFRSF25,TOX,TROVE2
STAT5A	-0.614	transcription regulator		0.447	8.74e-05	A2M,AGR2,AR,AXIN2,CASP8,CCND1,CDH1,CEBPA,CEBPB,CISH,EGLN3,ESR1,FAS,FASN,FGFBP1,FOS,FOSL2,GCHFR,GJB1,GZMK,HOXB6,IGFALS,IL2RB,IRF1,KIT,MAL2,MUC13,MYC,PIM1,PODXL2,PPARG,PRR15L,PRSS23,RUNX2,SNTB1,SOCS3,SREBF1,STAT5A,STAT5B,SYTL2,TIMP4,TNFRSF11A,TNFRSF25,TROVE2,TSPAN13
NR2F1	-0.618	ligand-dependent nuclear receptor		-0.4	0.0136	AGT,APOA1,CDH1,HNF1B,LHCGR,LPL,LTF,VTN
IRF7	-0.657	transcription regulator	Inhibited	-3.369	0.2	C5,CMPK2,DHX58,DNAJA1,IL15,IL4I1,IRF1,IRF7,IRF8,MX2,NAMPT,PARP12,PHF11,RSAD2,SAMD9L,TAP2,TDRD7,TNFAIP8
AR	-0.665	ligand-dependent nuclear receptor		-0.39	8.64e-13	ACBD7,ACPP,ACTA1,ALDH1A1,AR,ARHGEF7,BASP1,BIRC5,BMPR2,BUB1B,C3,CASQ2,CAV2,CCND1,CDH1,CDH2,CDT1,CLDN3,CTSO,DEGS1,DEPDC1,DHCR24,DHCR7,DNAJB9,EDN1,EDN2,EGFR,ELOVL2,EPHX1,FGFR2,FKBP5,GDNF,GPR182,GUCY1A3,HSPH1,IGF2,IL1R1,ITGA6,ITGB4,KCNQ1,KIF15,LHCGR,MCM4,MSMO1,MYC,MYO1B,NAP1L1,NCOA4,NGFR,NUSAP1,PDE9A,PDIA5,PGR,PIGR,PLAU,PLS3,PMEPA1,PRKCA,PSCA,PTGDS,PTGS1,RARRES1,S1PR3,SCEL,SCN4A,SERPINB5,SLC38A5,SLC3…
SPI1	-0.68	transcription regulator		-0.36	0.00146	ACTB,CCND1,CD180,CD72,CEBPA,CSF1R,CSF2RA,CSF3R,CTSK,CTSS,CYBB,DCSTAMP,EPB41L2,EVI5,FOS,FOXO1,GPX1,IKZF1,ITGB2,KIT,KLF13,LIMD1,LTF,LYZ,MBP,MMP1,MMP2,MYC,NCF1,PTPRC,SPI1
TOP2A	-0.734	enzyme			0.00821	KMT2A,MYC
IRF8	-0.743	transcription regulator		-1.382	0.00502	ASAH1,B2M,CEBPA,CREM,CSF1R,CSF3R,CTSS,CYBB,ETV6,FAS,FOS,IL15,IL17RA,IRF5,IRF8,MAP4K4,MMP9,MYC,NF1,TWIST2
IRF1	-0.784	transcription regulator	Inhibited	-3.289	0.000149	B2M,C1R,CASP7,CASP8,CCND1,CFTR,CTSS,CXCL8,CYBB,DST,FGL2,HRASLS,IL15,IL17RA,IRF1,IRF5,IRF7,MAP4K4,MMP9,MYC,PIGR,RSAD2,SPI1,TAP2,TAPBP,TLR6,VCAM1
WWC1	-0.79	transcription regulator		-1	0.00903	BMP2,CDH1,CDH2,CTGF
CEBPB	-0.85	transcription regulator		-1.701	2.05e-10	ACTA2,AGT,AKR1B10,ALB,ALDH1A1,ALOX5AP,ANTXR1,APLNR,APOB,C3,CCND1,CDT1,CEBPA,CEBPB,CFD,CFTR,CP,CPT1A,CSF1R,CSF3R,CXCL8,CXCR4,DAPK1,DCN,DGAT2,DHCR7,EMCN,F7,F8,FAS,FGFR2,FHL1,FOS,HBB,HLA-A,HPX,IGFBP4,IKBKE,IL11RA,LHCGR,MBL2,MBP,MCM3,MGP,MMP1,MMP13,MYC,NFKBIZ,PDK4,PLG,PLXND1,PPARG,PRKAR2B,PTGFR,PTGS1,RGS4,RUNX2,SCD,SEMA3E,SERPINB2,SLC38A2,SOCS3,SREBF1,TF,TIMP4,VCAN,VDR,XDH
CITED2	-0.898	transcription regulator		-0.882	0.0178	ANGPTL4,DUSP1,GATA6,MMP1,MMP13,PITX2
PGR	-0.918	ligand-dependent nuclear receptor		-0.791	3.53e-14	ACSL1,ADAMTS1,AR,AREG,BTG1,CAPN2,CCND1,CDC20,CDC42BPA,CEBPA,CEBPB,COL6A2,CTDSPL,DPYSL2,DST,EDN1,EGFR,ENC1,EPHA1,ESR1,EZR,F2RL1,F3,FKBP5,FLOT2,FOS,FOXO1,GPRC5A,GRIA3,HPGD,HSPA2,IL1R1,IRG1,ITGA6,ITGB4,KCNK1,KLF5,KLF9,MFAP5,MTSS1,MYC,MYO10,NET1,NT5C2,PCDH1,PCDHGC3,PFKFB3,PFKP,PGR,PGRMC1,PISD,PLAU,PLK2,PTP4A1,SLC39A8,SRSF7,ST3GAL4,STAT5A,STAT5B,TAT,TBC1D8,TNC,VCAN,VDR,WNT4
FOSL2	-0.969	transcription regulator		-1.981	0.00319	CEBPB,CXCL8,F3,FAS,HPGD,ITGB4,MMP1,MMP13,MMP2,RUNX2,SERPINB2
FOS	-0.989	transcription regulator		-0.771	1.14e-11	A2M,ACTG1,ADAM12,AFF4,AGT,AGTR1,ANK3,ASL,BCAR3,C3AR1,CA2,CADM1,CAPN2,CCND1,CCNG1,CD244,CDH1,CERS4,CLDN2,COL18A1,CTGF,CXCL8,DOCK1,EDN1,EEA1,ESM1,EZR,F3,FASN,FBN1,FGA,FLRT2,FOS,FRZB,FSTL1,GM2A,HPGD,HPGDS,ITGA6,ITGB4,KIF1B,KIF5B,KIRREL3,KRT8,LAMP2,LGALS3,LOX,LPL,LTBP1,LTBP2,MAP4K4,MGST1,MMP1,MMP13,MMP2,MMP9,MPZL2,MSLN,MYC,NET1,NFATC1,NPTX2,PCDHGC3,PGR,PIK3CB,PLAU,PLK2,PMEPA1,PRKCE,PTGDS,PTP4A1,PTPRD…
WT1	-1.012	transcription regulator		0.145	0.000145	APRT,AREG,BTG2,CCND1,CDH1,CSF1R,CSPG4,CTGF,CUL4A,DESI1,EGFR,EZR,IGF2,IL1RAP,IL2RB,IRF8,JUP,LGALS3,LRP1,LSS,MAPRE2,MGST1,MMP13,MMP2,MMP9,MPP1,MSLN,MYC,NKX2-1,NTRK2,ROCK1,SLC6A6,SOX9,SQLE,SREBF2,VDR,WNT4,WT1
IRF5	-1.03	transcription regulator	Inhibited	-2.772	0.185	CMPK2,CXCR4,DHX58,IRF5,IRF7,NAMPT,PARP12,RSAD2
RUNX2	-1.228	transcription regulator		-0.177	7.47e-07	ACTA2,ALPL,AXIN2,BIRC5,BMP2,CCND1,CDH1,CDH2,CEBPA,COL11A1,CXCL8,DPYSL3,FGFR2,FLRT2,GADD45B,GALNT3,HTRA1,ITGB4,LGALS3,MMP13,MMP2,NEXN,PLAU,PTK2,RUNX2,SOX5
VDR	-1.316	transcription regulator		-0.301	0.0278	ABCC3,ACE,AGT,AGTR1,CDH1,CXCL8,F3,FGG,MYH3,PHEX,PLIN2,PNPLA2,SELE,SERPINC1,SLC51A,TMPRSS2,VDR
KLF5	-1.434	transcription regulator		-1.419	0.00236	ACTA2,BIRC5,CCND1,CDT1,CXCR4,DUSP1,KLF5,MMP9,MYC,PPARG,S100A9,WFS1
MYC	-1.745	transcription regulator	Inhibited	-2.687	6.79e-08	ACACA,ACAN,ACTA1,ACTB,ADAMTS1,AK2,ALB,ALCAM,AQP1,AR,ARHGEF7,ATP13A2,BCAT1,BIN1,BIRC5,BMPER,BMPR1A,BUB1B,CAD,CAPN2,CASP8,CCND1,CD9,CDC20,CDCA7,CDH1,CDH2,CEBPA,CHST15,CNP,COL14A1,COL15A1,COL5A1,COL6A3,CPT1A,CSPG4,CTDSPL,CXCL8,CYFIP2,DBN1,DKC1,DSP,DUSP1,DUSP7,EDN1,EIF4EBP1,EPCAM,F2,F3,FABP1,FADS2,FAM129A,FAP,FAS,FASN,FBLN2,FBN1,FKBP5,FMOD,FRZB,FSTL1,GADD45B,GATA6,GCLM,GM2A,HBE1,HLA-A,HSPB1,HSPH1,IDH…
SOX9	-1.773	transcription regulator		1.171	3.1e-07	AR,CDH2,CTGF,CXCR4,CYP26B1,DCT,FOS,GAS7,HIVEP3,KIT,LRP6,PHEX,PRKCA,PTGDS,RUNX2,SOX5,SOX9,TWIST2,VNN1
HNF1B	-2.127	transcription regulator	Inhibited	-2.521	1.39e-05	ALB,ALDOB,CA2,CD99,CDH1,CITED2,CLDN1,COL5A1,DST,DUSP1,FGB,GATA6,ITGB6,MMP2,MPZL2,NID2,PLAU,PLEK2,PSTPIP2,PTPRM,SEMA3C,SLC29A1,SNAI1,SULF1,TTR,ZEB2
GRHL2	-2.603	transcription regulator		-0.447	0.00842	BMP2,CDH1,MYC,NKX2-1,SEMA3C
NKX2-1	-3.184	transcription regulator	Inhibited	-2.419	3.53e-07	AGR2,AGT,AQP1,AREG,C5,CEBPA,CHAD,CLDN18,EMP2,ENC1,ENPP2,FGFR4,GJB3,GRHL2,HLA-A,LRG1,LYZ,MATN4,MMP2,MTUS1,POLG,PVRL3,QKI,QSOX1,RAC2,RRM2,SCARA3,SCD,SFTPA1,SH3PXD2A,SLC6A14,SNAI1,SREBF2,TOX,TSPAN7,UGT8,WNT11,WNT4
		Expressed higher in HG AbFat
		Expressed higher in LG AbFat

## Sheet: Acute Phase Signal_48 DE genes
Additional File 7. Top IPA Pathways and Biological Functions Identified from RNA-Seq Analysis of AbFat in HG-LG Cockerels (7 wk)
Symbol	Entrez Gene Name	Log2 Ratio	Location	Type(s)	Gene ID
MAP2K6	mitogen-activated protein kinase kinase 6	0.809	Cytoplasm	kinase	5608
NGFR	nerve growth factor receptor	0.687	Plasma Membrane	transmembrane receptor	4804
SERPINF1	serpin peptidase inhibitor, clade F (alpha-2 antiplasmin, pigment epithelium derived factor), member 1	0.627	Extracellular Space	other	5176
HRAS	Harvey rat sarcoma viral oncogene homolog	0.615	Plasma Membrane	enzyme	3265
SOCS5	suppressor of cytokine signaling 5	0.497	Extracellular Space	cytokine	9655
MTOR	mechanistic target of rapamycin (serine/threonine kinase)	0.473	Nucleus	kinase	2475
PIK3CB	phosphatidylinositol-4,5-bisphosphate 3-kinase, catalytic subunit beta	0.457	Cytoplasm	kinase	5291
MAPK1	mitogen-activated protein kinase 1	0.45	Cytoplasm	kinase	5594
MAP3K5	mitogen-activated protein kinase kinase kinase 5	-0.474	Cytoplasm	kinase	4217
NFKB2	nuclear factor of kappa light polypeptide gene enhancer in B-cells 2 (p49/p100)	-0.479	Nucleus	transcription regulator	4791
PIK3CD	phosphatidylinositol-4,5-bisphosphate 3-kinase, catalytic subunit delta	-0.511	Cytoplasm	kinase	5293
RBP7	retinol binding protein 7, cellular	-0.516	Cytoplasm	other	116362
MAPK14	mitogen-activated protein kinase 14	-0.575	Cytoplasm	kinase	1432
C1R	complement component 1, r subcomponent	-0.579	Extracellular Space	peptidase	715
C1S	complement component 1, s subcomponent	-0.604	Extracellular Space	peptidase	716
IL1RAP	interleukin 1 receptor accessory protein	-0.662	Plasma Membrane	transmembrane receptor	3556
RBP5	retinol binding protein 5, cellular	-0.676	Cytoplasm	transporter	83758
MYD88	myeloid differentiation primary response 88	-0.692	Plasma Membrane	other	4615
IKBKE	inhibitor of kappa light polypeptide gene enhancer in B-cells, kinase epsilon	-0.78	Cytoplasm	kinase	9641
CEBPB	CCAAT/enhancer binding protein (C/EBP), beta	-0.85	Nucleus	transcription regulator	1051
C2	complement component 2	-0.946	Extracellular Space	peptidase	717
MAPK11	mitogen-activated protein kinase 11	-0.968	Cytoplasm	kinase	5600
FOS	FBJ murine osteosarcoma viral oncogene homolog	-0.989	Nucleus	transcription regulator	2353
SERPING1	serpin peptidase inhibitor, clade G (C1 inhibitor), member 1	-1.175	Extracellular Space	other	710
F8	coagulation factor VIII, procoagulant component	-1.179	Extracellular Space	peptidase	2157
SOCS3	suppressor of cytokine signaling 3	-1.339	Cytoplasm	phosphatase	9021
IL1R1	interleukin 1 receptor, type I	-1.647	Plasma Membrane	transmembrane receptor	3554
SERPINF2	serpin peptidase inhibitor, clade F (alpha-2 antiplasmin, pigment epithelium derived factor), member 2	-1.939	Extracellular Space	other	5345
APOA1	apolipoprotein A-I	-2.052	Extracellular Space	transporter	335
CP	ceruloplasmin (ferroxidase)	-2.239	Extracellular Space	enzyme	1356
C3	complement component 3	-2.696	Extracellular Space	peptidase	718
MBL2	mannose-binding lectin (protein C) 2, soluble	-3.265	Extracellular Space	other	4153
RBP4	retinol binding protein 4, plasma	-3.743	Extracellular Space	transporter	5950
C5	complement component 5	-3.902	Extracellular Space	cytokine	727
TF	transferrin	-4.096	Extracellular Space	transporter	7018
F2	coagulation factor II (thrombin)	-4.334	Extracellular Space	peptidase	2147
HPX	hemopexin	-5.046	Extracellular Space	transporter	3263
TTR	transthyretin	-5.159	Extracellular Space	transporter	7276
AGT	angiotensinogen (serpin peptidase inhibitor, clade A, member 8)	-5.296	Extracellular Space	growth factor	183
A2M	alpha-2-macroglobulin	-5.719	Extracellular Space	transporter	2
APOH	apolipoprotein H (beta-2-glycoprotein I)	-6.931	Extracellular Space	transporter	350
ALB	albumin	-7.404	Extracellular Space	transporter	213
FGG	fibrinogen gamma chain	-7.625	Extracellular Space	other	2266
HRG	histidine-rich glycoprotein	-7.73	Extracellular Space	other	3273
FGA	fibrinogen alpha chain	-8.14	Extracellular Space	other	2243
AHSG	alpha-2-HS-glycoprotein	-8.179	Extracellular Space	other	197
PLG	plasminogen	-8.227	Extracellular Space	peptidase	5340
FGB	fibrinogen beta chain	-8.342	Extracellular Space	other	2244
	Expressed higher in HG AbFat	8
	Expressed higher in LG AbFat	40

## Sheet: Coagulation System _17 DE genes
Additional File 7. Top IPA Pathways and Biological Functions Identified from RNA-Seq Analysis of AbFat in HG-LG Cockerels (7 wk)
Symbol	Entrez Gene Name	Exp Log Ratio	Location	Type(s)	Gene ID
PLAU	plasminogen activator, urokinase	0.815	Extracellular Space	peptidase	5328
F3	coagulation factor III (thromboplastin, tissue factor)	-0.961	Plasma Membrane	transmembrane receptor	2152
F8	coagulation factor VIII, procoagulant component	-1.179	Extracellular Space	peptidase	2157
SERPINC1	serpin peptidase inhibitor, clade C (antithrombin), member 1	-1.489	Extracellular Space	enzyme	462
F5	coagulation factor V (proaccelerin, labile factor)	-1.698	Plasma Membrane	enzyme	2153
SERPINF2	serpin peptidase inhibitor, clade F (alpha-2 antiplasmin, pigment epithelium derived factor), member 2	-1.939	Extracellular Space	other	5345
F13B	coagulation factor XIII, B polypeptide	-2.693	Extracellular Space	enzyme	2165
F7	coagulation factor VII (serum prothrombin conversion accelerator)	-2.75	Plasma Membrane	peptidase	2155
F10	coagulation factor X	-2.821	Extracellular Space	peptidase	2159
PROC	protein C (inactivator of coagulation factors Va and VIIIa)	-2.956	Extracellular Space	peptidase	5624
F2	coagulation factor II (thrombin)	-4.334	Extracellular Space	peptidase	2147
A2M	alpha-2-macroglobulin	-5.719	Extracellular Space	transporter	2
KNG1	kininogen 1	-6.629	Extracellular Space	other	3827
FGG	fibrinogen gamma chain	-7.625	Extracellular Space	other	2266
FGA	fibrinogen alpha chain	-8.14	Extracellular Space	other	2243
PLG	plasminogen	-8.227	Extracellular Space	peptidase	5340
FGB	fibrinogen beta chain	-8.342	Extracellular Space	other	2244
	Expressed higher in HG AbFat
	Expressed higher in LG AbFat

## Sheet: Intrinsic Prothrom Activ 12 DE 
Additional File 7. Top IPA Pathways and Biological Functions Identified from RNA-Seq Analysis of AbFat in HG-LG Cockerels (7 wk)
Symbol	Entrez Gene Name	Exp Log Ratio	Location	Type(s)	Gene ID
COL18A1	collagen, type XVIII, alpha 1	0.651	Extracellular Space	other	80781
F8	coagulation factor VIII, procoagulant component	-1.179	Extracellular Space	peptidase	2157
SERPINC1	serpin peptidase inhibitor, clade C (antithrombin), member 1	-1.489	Extracellular Space	enzyme	462
F5	coagulation factor V (proaccelerin, labile factor)	-1.698	Plasma Membrane	enzyme	2153
F13B	coagulation factor XIII, B polypeptide	-2.693	Extracellular Space	enzyme	2165
F10	coagulation factor X	-2.822	Extracellular Space	peptidase	2159
PROC	protein C (inactivator of coagulation factors Va and VIIIa)	-2.956	Extracellular Space	peptidase	5624
F2	coagulation factor II (thrombin)	-4.334	Extracellular Space	peptidase	2147
KNG1	kininogen 1	-6.629	Extracellular Space	other	3827
FGG	fibrinogen gamma chain	-7.625	Extracellular Space	other	2266
FGA	fibrinogen alpha chain	-8.140	Extracellular Space	other	2243
FGB	fibrinogen beta chain	-8.342	Extracellular Space	other	2244
	Expressed higher in HG AbFat
	Expressed higher in LG AbFat
			e

## Sheet: Extrinsic Prothromb Activ 11 DE
Additional File 7. Top IPA Pathways and Biological Functions Identified from RNA-Seq Analysis of AbFat in HG-LG Cockerels (7 wk)
Symbol	Entrez Gene Name	Exp Log Ratio	Location	Type(s)	Gene ID
F3	coagulation factor III (thromboplastin, tissue factor)	-0.961	Plasma Membrane	transmembrane receptor	2152
SERPINC1	serpin peptidase inhibitor, clade C (antithrombin), member 1	-1.489	Extracellular Space	enzyme	462
F5	coagulation factor V (proaccelerin, labile factor)	-1.698	Plasma Membrane	enzyme	2153
F13B	coagulation factor XIII, B polypeptide	-2.693	Extracellular Space	enzyme	2165
F7	coagulation factor VII (prothrombin conversion accelerator)	-2.75	Plasma Membrane	peptidase	2155
F10	coagulation factor X	-2.821	Extracellular Space	peptidase	2159
PROC	protein C (inactivator of coagulation factors Va and VIIIa)	-2.956	Extracellular Space	peptidase	5624
F2	coagulation factor II (thrombin)	-4.334	Extracellular Space	peptidase	2147
FGG	fibrinogen gamma chain	-7.625	Extracellular Space	other	2266
FGA	fibrinogen alpha chain	-8.14	Extracellular Space	other	2243
FGB	fibrinogen beta chain	-8.342	Extracellular Space	other	2244
	Expressed higher in LG AbFat

## Sheet: LXR-RXR Activation 31 DE genes
Additional File 7. Top IPA Pathways and Biological Functions Identified from RNA-Seq Analysis of AbFat in HG-LG Cockerels (7 wk)
Symbol	Entrez Gene Name	Log2 Ratio	Location	Type(s)	Gene ID
SCD	stearoyl-CoA desaturase (delta-9-desaturase)	7.016	Cytoplasm	enzyme	6319
IL1RAPL2	interleukin 1 receptor accessory protein-like 2	2.185	Plasma Membrane	transmembrane receptor	26280
LPL	lipoprotein lipase	1.101	Cytoplasm	enzyme	4023
FASN	fatty acid synthase	1.017	Cytoplasm	enzyme	2194
ACACA	acetyl-CoA carboxylase alpha	0.862	Cytoplasm	enzyme	31
PLTP	phospholipid transfer protein	0.747	Extracellular Space	enzyme	5360
NGFR	nerve growth factor receptor	0.687	Plasma Membrane	transmembrane receptor	4804
SERPINF1	serpin peptidase inhibitor, clade F (alpha-2 antiplasmin, pigment epithelium derived factor), member 1	0.627	Extracellular Space	other	5176
HADH	hydroxyacyl-CoA dehydrogenase	-0.384	Cytoplasm	enzyme	3033
NFKB2	nuclear factor of kappa light polypeptide gene enhancer in B-cells 2	-0.479	Nucleus	transcription regulator	4791
IL1RAP	interleukin 1 receptor accessory protein	-0.662	Plasma Membrane	transmembrane receptor	3556
LY96	lymphocyte antigen 96	-1.314	Plasma Membrane	transmembrane receptor	23643
MMP9	matrix metallopeptidase 9	-1.422	Extracellular Space	peptidase	4318
IL1R1	interleukin 1 receptor, type I	-1.647	Plasma Membrane	transmembrane receptor	3554
SERPINF2	serpin peptidase inhibitor, clade F (alpha-2 antiplasmin, pigment epithelium derived factor), member 2	-1.939	Extracellular Space	other	5345
LCAT	lecithin-cholesterol acyltransferase	-1.99	Extracellular Space	enzyme	3931
APOA1	apolipoprotein A-I	-2.052	Extracellular Space	transporter	335
LYZ	lysozyme	-2.108	Extracellular Space	enzyme	4069
APOA5	apolipoprotein A-V	-3.023	Extracellular Space	transporter	116519
VTN	vitronectin	-3.253	Extracellular Space	other	7448
RBP4	retinol binding protein 4, plasma	-3.743	Extracellular Space	transporter	5950
HPX	hemopexin	-5.046	Extracellular Space	transporter	3263
TTR	transthyretin	-5.159	Extracellular Space	transporter	7276
AGT	angiotensinogen (serpin peptidase inhibitor, clade A, member 8)	-5.296	Extracellular Space	growth factor	183
APOB	apolipoprotein B	-6.626	Extracellular Space	transporter	338
KNG1	kininogen 1	-6.629	Extracellular Space	other	3827
APOH	apolipoprotein H (beta-2-glycoprotein I)	-6.931	Extracellular Space	transporter	350
ALB	albumin	-7.404	Extracellular Space	transporter	213
FGA	fibrinogen alpha chain	-8.14	Extracellular Space	other	2243
AHSG	alpha-2-HS-glycoprotein	-8.179	Extracellular Space	other	197
GC	group-specific component (vitamin D binding protein)	-8.52	Extracellular Space	transporter	2638
	Expressed higher in HG AbFat
	Expressed higher in LG AbFat

## Sheet: Fatty Acid Metabol_158 DE genes
Additional File 7. Top IPA Pathways and Biological Functions Identified from RNA-Seq Analysis of AbFat in HG-LG Cockerels (7 wk)
Symbol	Entrez Gene Name	Log2 Ratio	Location	Type(s)	Gene ID
SCD	stearoyl-CoA desaturase (delta-9-desaturase)	7.016	Cytoplasm	enzyme	6319		76 higher in HG
PAPPA	pregnancy-associated plasma protein A, pappalysin 1	2.104	Extracellular Space	peptidase	5069
FADS2	fatty acid desaturase 2	2.028	Plasma Membrane	enzyme	9415
PLA2G10	phospholipase A2, group X	1.932	Cytoplasm	enzyme	8399
NTN1	netrin 1	1.879	Extracellular Space	other	9423
HACD1	3-hydroxyacyl-CoA dehydratase 1	1.677	Cytoplasm	enzyme	9200
ACSL6	acyl-CoA synthetase long-chain family member 6	1.638	Cytoplasm	enzyme	23305
POR	P450 (cytochrome) oxidoreductase	1.617	Cytoplasm	enzyme	5447
SMPD1	sphingomyelin phosphodiesterase 1, acid lysosomal	1.603	Cytoplasm	enzyme	6609
INSIG1	insulin induced gene 1	1.542	Cytoplasm	other	3638
ATP8A1	ATPase, aminophospholipid transporter (APLT), class I, type 8A, member 1	1.497	Cytoplasm	transporter	10396
ITGAV	integrin, alpha V	1.438	Plasma Membrane	ion channel	3685
CNTFR	ciliary neurotrophic factor receptor	1.34	Plasma Membrane	transmembrane receptor	1271
PRKAR2B	protein kinase, cAMP-dependent, regulatory, type II, beta	1.298	Cytoplasm	kinase	5577
NTRK2	neurotrophic tyrosine kinase, receptor, type 2	1.242	Plasma Membrane	kinase	4915
ANXA1	annexin A1	1.193	Plasma Membrane	enzyme	301
LPL	lipoprotein lipase	1.101	Cytoplasm	enzyme	4023
NCAM1	neural cell adhesion molecule 1	1.053	Plasma Membrane	other	4684
SEMA3A	sema domain, immunoglobulin domain (Ig), short basic domain, secreted, (semaphorin) 3A	1.032	Extracellular Space	other	10371
FASN	fatty acid synthase	1.017	Cytoplasm	enzyme	2194
LSS	lanosterol synthase (2,3-oxidosqualene-lanosterol cyclase)	0.981	Cytoplasm	enzyme	4047
CERS4	ceramide synthase 4	0.954	Cytoplasm	transcription regulator	79603
SLC27A6	solute carrier family 27 (fatty acid transporter), member 6	0.947	Plasma Membrane	transporter	28965
ACSL1	acyl-CoA synthetase long-chain family member 1	0.882	Cytoplasm	enzyme	2180
ACACA	acetyl-CoA carboxylase alpha	0.862	Cytoplasm	enzyme	31
ENTPD1	ectonucleoside triphosphate diphosphohydrolase 1	0.853	Plasma Membrane	enzyme	953
SNTB1	syntrophin, beta 1 (dystrophin-associated protein A1, 59kDa, basic component 1)	0.83	Plasma Membrane	other	6641
ST6GALNAC6	ST6 (alpha-N-acetyl-neuraminyl-2,3-beta-galactosyl-1,3)-N-acetylgalactosaminide alpha-2,6-sialyltransferase 6	0.78	Cytoplasm	enzyme	30815
PLA2G6	phospholipase A2, group VI (cytosolic, calcium-independent)	0.774	Cytoplasm	enzyme	8398
SOD1	superoxide dismutase 1, soluble	0.774	Cytoplasm	enzyme	6647
PPARG	peroxisome proliferator-activated receptor gamma	0.764	Nucleus	ligand-dependent nuclear receptor	5468
SC5D	sterol-C5-desaturase	0.76	Cytoplasm	enzyme	6309
PLTP	phospholipid transfer protein	0.747	Extracellular Space	enzyme	5360
EGFR	epidermal growth factor receptor	0.741	Plasma Membrane	kinase	1956
ASAH1	N-acylsphingosine amidohydrolase (acid ceramidase) 1	0.712	Cytoplasm	enzyme	427
EPHX1	epoxide hydrolase 1, microsomal (xenobiotic)	0.709	Cytoplasm	peptidase	2052
PRDX6	peroxiredoxin 6	0.691	Cytoplasm	enzyme	9588
NGFR	nerve growth factor receptor	0.687	Plasma Membrane	transmembrane receptor	4804
SLCO3A1	solute carrier organic anion transporter family, member 3A1	0.685	Plasma Membrane	transporter	28232
MSMO1	methylsterol monooxygenase 1	0.683	Cytoplasm	enzyme	6307
S1PR3	sphingosine-1-phosphate receptor 3	0.668	Plasma Membrane	G-protein coupled receptor	1903
AEBP1	adipocyte enhancer- binding protein 1	0.665	Nucleus	peptidase	165
ARSA	arylsulfatase A	0.662	Cytoplasm	enzyme	410
HTT	huntingtin	0.647	Cytoplasm	transcription regulator	3064
CAV2	caveolin 2	0.638	Plasma Membrane	other	858
ABCA2	ATP-binding cassette, sub-family A (ABC1), member 2	0.634	Plasma Membrane	transporter	20
FGFR3	fibroblast growth factor receptor 3	0.626	Plasma Membrane	kinase	2261
PCYT1A	phosphate cytidylyltransferase 1, choline, alpha	0.626	Cytoplasm	enzyme	5130
ORMDL3	ORMDL sphingolipid biosynthesis regulator 3	0.625	Cytoplasm	other	94103
OSBPL1A	oxysterol binding protein-like 1A	0.624	Cytoplasm	other	114876
STX12	syntaxin 12	0.616	Cytoplasm	other	23673
HRAS	Harvey rat sarcoma viral oncogene homolog	0.615	Plasma Membrane	enzyme	3265
QKI	QKI, KH domain containing, RNA binding	0.614	Nucleus	other	9444
FAAH	fatty acid amide hydrolase	0.594	Plasma Membrane	enzyme	2166
FADS1	fatty acid desaturase 1	0.594	Plasma Membrane	enzyme	3992
COL4A3BP	collagen, type IV, alpha 3 (Goodpasture antigen) binding protein	0.569	Cytoplasm	kinase	10087
LPIN1	lipin 1	0.56	Nucleus	phosphatase	23175
SSPN	sarcospan	0.55	Plasma Membrane	other	8082
GPX4	glutathione peroxidase 4	0.525	Cytoplasm	enzyme	2879
PCOLCE2	procollagen C-endopeptidase enhancer 2	0.52	Extracellular Space	other	26577
HACD2	3-hydroxyacyl-CoA dehydratase 2	0.505	Cytoplasm	phosphatase	201562
PITPNA	phosphatidylinositol transfer protein, alpha	0.5	Cytoplasm	transporter	5306
HRASLS	HRAS-like suppressor	0.497	Cytoplasm	enzyme	57110
KIT	v-kit Hardy-Zuckerman 4 feline sarcoma viral oncogene homolog	0.491	Plasma Membrane	transmembrane receptor	3815
MTOR	mechanistic target of rapamycin (serine/threonine kinase)	0.473	Nucleus	kinase	2475
PLAA	phospholipase A2-activating protein	0.473	Cytoplasm	other	9373
FABP3	fatty acid binding protein 3, muscle and heart	0.462	Cytoplasm	transporter	2170
SLC25A1	solute carrier family 25 (mitochondrial carrier; citrate transporter), member 1	0.459	Other	transporter	6576
PIK3CB	phosphatidylinositol-4,5-bisphosphate 3-kinase, catalytic subunit beta	0.457	Cytoplasm	kinase	5291
MAPK1	mitogen-activated protein kinase 1	0.45	Cytoplasm	kinase	5594
MDH1	malate dehydrogenase 1, NAD (soluble)	0.449	Cytoplasm	enzyme	4190
LYN	LYN proto-oncogene, Src family tyrosine kinase	0.429	Cytoplasm	kinase	4067
GGT5	gamma-glutamyltransferase 5	0.422	Plasma Membrane	enzyme	2687
FYN	FYN proto-oncogene, Src family tyrosine kinase	0.409	Plasma Membrane	kinase	2534
DEGS1	delta(4)-desaturase, sphingolipid 1	0.405	Plasma Membrane	enzyme	8560
CRAT	carnitine O-acetyltransferase	0.395	Cytoplasm	enzyme	1384
XBP1	X-box binding protein 1	-0.414	Nucleus	transcription regulator	7494
CROT	carnitine O-octanoyltransferase	-0.433	Cytoplasm	enzyme	54677
SOAT1	sterol O-acyltransferase 1	-0.452	Cytoplasm	enzyme	6646
PLIN2	perilipin 2	-0.456	Plasma Membrane	other	123
SLC38A2	solute carrier family 38, member 2	-0.475	Plasma Membrane	transporter	54407
S1PR1	sphingosine-1-phosphate receptor 1	-0.485	Plasma Membrane	G-protein coupled receptor	1901
IGF2	insulin-like growth factor 2	-0.501	Extracellular Space	growth factor	3481
PRKCA	protein kinase C, alpha	-0.503	Cytoplasm	kinase	5578
CADM1	cell adhesion molecule 1	-0.546	Plasma Membrane	other	23705
ALDH5A1	aldehyde dehydrogenase 5 family, member A1	-0.563	Cytoplasm	enzyme	7915
MAPK14	mitogen-activated protein kinase 14	-0.575	Cytoplasm	kinase	1432
ALOX5AP	arachidonate 5-lipoxygenase-activating protein	-0.576	Plasma Membrane	other	241
SUCLG2	succinate-CoA ligase, GDP-forming, beta subunit	-0.577	Cytoplasm	enzyme	8801
STAT5A	signal transducer and activator of transcription 5A	-0.614	Nucleus	transcription regulator	6776
ALOX5	arachidonate 5-lipoxygenase	-0.64	Cytoplasm	enzyme	240
EDN1	endothelin 1	-0.647	Extracellular Space	cytokine	1906
MGLL	monoglyceride lipase	-0.653	Plasma Membrane	enzyme	11343
ABCC3	ATP-binding cassette, sub-family C (CFTR/MRP), member 3	-0.663	Plasma Membrane	transporter	8714
DECR1	2,4-dienoyl CoA reductase 1, mitochondrial	-0.664	Cytoplasm	enzyme	1666
MYD88	myeloid differentiation primary response 88	-0.692	Plasma Membrane	other	4615
ACACB	acetyl-CoA carboxylase beta	-0.723	Cytoplasm	enzyme	32
FAS	Fas cell surface death receptor	-0.747	Plasma Membrane	transmembrane receptor	355
PTGS1	prostaglandin-endoperoxide synthase 1 (prostaglandin G/H synthase and cyclooxygenase)	-0.755	Cytoplasm	enzyme	5742
CTSS	cathepsin S	-0.825	Cytoplasm	peptidase	1520
F2RL1	coagulation factor II (thrombin) receptor-like 1	-0.836	Plasma Membrane	G-protein coupled receptor	2150
CASP8	caspase 8, apoptosis-related cysteine peptidase	-0.839	Nucleus	peptidase	841
CEBPB	CCAAT/enhancer binding protein (C/EBP), beta	-0.85	Nucleus	transcription regulator	1051
HTR2A	5-hydroxytryptamine (serotonin) receptor 2A, G protein-coupled	-0.889	Plasma Membrane	G-protein coupled receptor	3356
MECR	mitochondrial trans-2-enoyl-CoA reductase	-0.902	Cytoplasm	enzyme	51102
SGMS2	sphingomyelin synthase 2	-0.92	Plasma Membrane	enzyme	166929
CFTR	cystic fibrosis transmembrane conductance regulator (ATP-binding cassette sub-family C, member 7)	-0.925	Plasma Membrane	ion channel	1080
CYP27A1	cytochrome P450, family 27, subfamily A, polypeptide 1	-0.947	Cytoplasm	enzyme	1593
HPGD	hydroxyprostaglandin dehydrogenase 15-(NAD)	-0.95	Cytoplasm	enzyme	3248
ACSL5	acyl-CoA synthetase long-chain family member 5	-1.017	Cytoplasm	enzyme	51703
PTK2B	protein tyrosine kinase 2 beta	-1.029	Cytoplasm	kinase	2185
EDN2	endothelin 2	-1.046	Extracellular Space	growth factor	1907
CPT1A	carnitine palmitoyltransferase 1A (liver)	-1.078	Cytoplasm	enzyme	1374
NCF1	neutrophil cytosolic factor 1	-1.184	Cytoplasm	enzyme	653361
IL15	interleukin 15	-1.305	Extracellular Space	cytokine	3600
SOCS3	suppressor of cytokine signaling 3	-1.339	Cytoplasm	phosphatase	9021
GM2A	GM2 ganglioside activator	-1.407	Cytoplasm	enzyme	2760
KLF5	Kruppel-like factor 5 (intestinal)	-1.434	Nucleus	transcription regulator	688
SLCO2A1	solute carrier organic anion transporter family, member 2A1	-1.485	Plasma Membrane	transporter	6578
SERPINC1	serpin peptidase inhibitor, clade C (antithrombin), member 1	-1.489	Extracellular Space	enzyme	462
PTGDS	prostaglandin D2 synthase 21kDa (brain)	-1.492	Cytoplasm	enzyme	5730
MAP3K8	mitogen-activated protein kinase kinase kinase 8	-1.495	Cytoplasm	kinase	1326
GGT1	gamma-glutamyltransferase 1	-1.537	Plasma Membrane	enzyme	2678
BMP2	bone morphogenetic protein 2	-1.563	Extracellular Space	growth factor	650
SLC27A5	solute carrier family 27 (fatty acid transporter), member 5	-1.606	Cytoplasm	transporter	10998
CD9	CD9 molecule	-1.608	Plasma Membrane	other	928
SLC51A	solute carrier family 51, alpha subunit	-1.737	Plasma Membrane	transporter	200931
MYC	v-myc avian myelocytomatosis viral oncogene homolog	-1.745	Nucleus	transcription regulator	4609
BAAT	bile acid CoA:amino acid N-acyltransferase	-1.898	Cytoplasm	enzyme	570
SLCO6A1	solute carrier organic anion transporter family, member 6A1	-1.922	Plasma Membrane	transporter	133482
UGT8	UDP glycosyltransferase 8	-1.927	Cytoplasm	enzyme	7368
LCAT	lecithin-cholesterol acyltransferase	-1.99	Extracellular Space	enzyme	3931
APOA1	apolipoprotein A-I	-2.052	Extracellular Space	transporter	335
HBB	hemoglobin, beta	-2.131	Cytoplasm	transporter	3043
HPGDS	hematopoietic prostaglandin D synthase	-2.191	Cytoplasm	enzyme	27306
OPRL1	opiate receptor-like 1	-2.441	Plasma Membrane	G-protein coupled receptor	4987
ABCC2	ATP-binding cassette, sub-family C (CFTR/MRP), member 2	-2.461	Plasma Membrane	transporter	1244
SIGIRR	single immunoglobulin and toll-interleukin 1 receptor (TIR) domain	-2.6	Plasma Membrane	transmembrane receptor	59307
PDK4	pyruvate dehydrogenase kinase, isozyme 4	-2.619	Cytoplasm	kinase	5166
ATP8B1	ATPase, aminophospholipid transporter, class I, type 8B, member 1	-2.649	Plasma Membrane	transporter	5205
APOA5	apolipoprotein A-V	-3.023	Extracellular Space	transporter	116519
VTN	vitronectin	-3.253	Extracellular Space	other	7448
S100A9	S100 calcium binding protein A9	-3.683	Cytoplasm	other	6280
RBP4	retinol binding protein 4, plasma	-3.743	Extracellular Space	transporter	5950
AREG	amphiregulin	-3.828	Extracellular Space	growth factor	374
C5	complement component 5	-3.902	Extracellular Space	cytokine	727
CXCL8	chemokine (C-X-C motif) ligand 8	-4.033	Extracellular Space	cytokine	3576
ELOVL2	ELOVL fatty acid elongase 2	-4.095	Cytoplasm	enzyme	54898
LTF	lactotransferrin	-4.096	Extracellular Space	other	4057
F2	coagulation factor II (thrombin)	-4.334	Extracellular Space	peptidase	2147
AGT	angiotensinogen (serpin peptidase inhibitor, clade A, member 8)	-5.296	Extracellular Space	growth factor	183
FABP1	fatty acid binding protein 1, liver	-6.48	Cytoplasm	transporter	2168
APOB	apolipoprotein B	-6.626	Extracellular Space	transporter	338
KNG1	kininogen 1	-6.629	Extracellular Space	other	3827
APOH	apolipoprotein H (beta-2-glycoprotein I)	-6.931	Extracellular Space	transporter	350
ALB	albumin	-7.404	Extracellular Space	transporter	213
PLG	plasminogen	-8.227	Extracellular Space	peptidase	5340
GC	group-specific component (vitamin D binding protein)	-8.52	Extracellular Space	transporter	2638		84 higher in LG
	Expressed higher in HG AbFat
	Expressed higher in LG AbFat

## Sheet: Adipogenesis Pathway_27 DE gene
Additional File 7. Top IPA Pathways and Biological Functions Identified from RNA-Seq Analysis of AbFat in HG-LG Cockerels (7 wk)
Symbol	Entrez Gene Name	Log2 Ratio	Location	Type(s)	Gene ID
LPL	lipoprotein lipase	1.551	Cytoplasm	enzyme	4023		11 higher in HG
FGFRL1	fibroblast growth factor receptor-like 1	1.443	Plasma Membrane	transmembrane receptor	53834
CEBPA	CCAAT/enhancer binding protein (C/EBP), alpha	1.305	Nucleus	transcription regulator	1050
PPARG	peroxisome proliferator-activated receptor gamma	1.281	Nucleus	ligand-dependent nuclear receptor	5468
FABP4	fatty acid binding protein 4, adipocyte	1.249	Cytoplasm	transporter	2167
HDAC8	histone deacetylase 8	1.225	Nucleus	transcription regulator	55869
WNT16	wingless-type MMTV integration site family, member 16	1.026	Extracellular Space	other	51384
FGFR3	fibroblast growth factor receptor 3	0.626	Plasma Membrane	kinase	2261
LPIN1	lipin 1	0.56	Nucleus	phosphatase	23175
CTNNBIP1	catenin, beta interacting protein 1	0.556	Cytoplasm	other	56998
FOXO1	forkhead box O1	0.463	Nucleus	transcription regulator	2308
XBP1	X-box binding protein 1	-0.414	Nucleus	transcription regulator	7494
PER2	period circadian clock 2	-0.508	Nucleus	transcription regulator	8864
CEBPB	CCAAT/enhancer binding protein (C/EBP), beta	-0.85	Nucleus	transcription regulator	1051
FGFR4	fibroblast growth factor receptor 4	-0.888	Plasma Membrane	kinase	2264
SIN3B	SIN3 transcription regulator family member B	-1.257	Nucleus	transcription regulator	23309
EBF1	early B-cell factor 1	-1.353	Nucleus	transcription regulator	1879
FBXW7	F-box and WD repeat domain containing 7, E3 ubiquitin protein ligase	-1.367	Nucleus	transcription regulator	55294
KLF5	Kruppel-like factor 5 (intestinal)	-1.434	Nucleus	transcription regulator	688
BMP7	bone morphogenetic protein 7	-1.483	Extracellular Space	growth factor	655
FZD1	frizzled class receptor 1	-1.508	Plasma Membrane	G-protein coupled receptor	8321
CLOCK	clock circadian regulator	-1.52	Nucleus	transcription regulator	9575
BMP2	bone morphogenetic protein 2	-1.563	Extracellular Space	growth factor	650
SOX9	SRY (sex determining region Y)-box 9	-1.773	Nucleus	transcription regulator	6662
FGFR2	fibroblast growth factor receptor 2	-1.893	Plasma Membrane	kinase	2263
FABP1	fatty acid binding protein 1, liver	-6.48	Cytoplasm	transporter	2168		15 higher in LG
	Higher Expression in HG
	Higher Expression in LG

## Sheet: Insulin Resistance_71 DE genes
Additional File 7. Top IPA Pathways and Biological Functions Identified from RNA-Seq Analysis of AbFat in HG-LG Cockerels (7 wk)
Symbol	Entrez Gene Name	Log2 Ratio	Location	Type(s)	Gene ID
SCD	stearoyl-CoA desaturase (delta-9-desaturase)	7.016	Cytoplasm	enzyme	6319		30 higher in HG
NOX3	NADPH oxidase 3	2.972	Cytoplasm	enzyme	50508
GRIK1	glutamate receptor, ionotropic, kainate 1	2.826	Plasma Membrane	ion channel	2897
DGAT2	diacylglycerol O-acyltransferase 2	2.287	Cytoplasm	enzyme	84649
ACE	angiotensin I converting enzyme	1.302	Plasma Membrane	peptidase	1636
LPL	lipoprotein lipase	1.101	Cytoplasm	enzyme	4023
CTHRC1	collagen triple helix repeat containing 1	1.056	Extracellular Space	other	115908
FAM132A	family with sequence similarity 132, member A	1.044	Extracellular Space	other	388581
FASN	fatty acid synthase	1.017	Cytoplasm	enzyme	2194
ACSL1	acyl-CoA synthetase long-chain family member 1	0.882	Cytoplasm	enzyme	2180
ACACA	acetyl-CoA carboxylase alpha	0.862	Cytoplasm	enzyme	31
STEAP2	STEAP family member 2, metalloreductase	0.842	Plasma Membrane	transporter	261729
MAPK8IP1	mitogen-activated protein kinase 8 interacting protein 1	0.781	Cytoplasm	other	9479
SOD1	superoxide dismutase 1, soluble	0.774	Cytoplasm	enzyme	6647
PPARG	peroxisome proliferator-activated receptor gamma	0.764	Nucleus	ligand-dependent nuclear receptor	5468
ESR1	estrogen receptor 1	0.732	Nucleus	ligand-dependent nuclear receptor	2099
TUB	tubby bipartite transcription factor	0.675	Cytoplasm	transcription regulator	7275
CSPG4	chondroitin sulfate proteoglycan 4	0.65	Plasma Membrane	other	1464
HTT	huntingtin	0.647	Cytoplasm	transcription regulator	3064
PCYT1A	phosphate cytidylyltransferase 1, choline, alpha	0.626	Cytoplasm	enzyme	5130
PRKCE	protein kinase C, epsilon	0.603	Cytoplasm	kinase	5581
FAAH	fatty acid amide hydrolase	0.594	Plasma Membrane	enzyme	2166
PPP3CB	protein phosphatase 3, catalytic subunit, beta isozyme	0.571	Plasma Membrane	phosphatase	5532
LPIN1	lipin 1	0.56	Nucleus	phosphatase	23175
PREX2	phosphatidylinositol-3,4,5-trisphosphate-dependent Rac exchange factor 2	0.547	Cytoplasm	other	80243
ROCK1	Rho-associated, coiled-coil containing protein kinase 1	0.509	Cytoplasm	kinase	6093
LNPEP	leucyl/cystinyl aminopeptidase	0.481	Cytoplasm	peptidase	4012
FOXO1	forkhead box O1	0.463	Nucleus	transcription regulator	2308
ABCC8	ATP-binding cassette, sub-family C (CFTR/MRP), member 8	0.462	Plasma Membrane	transporter	6833
DEGS1	delta(4)-desaturase, sphingolipid 1	0.405	Plasma Membrane	enzyme	8560
ENPP1	ectonucleotide pyrophosphatase/phosphodiesterase 1	-0.415	Plasma Membrane	enzyme	5167
C1QA	complement component 1, q subcomponent, A chain	-0.438	Extracellular Space	other	712
SOAT1	sterol O-acyltransferase 1	-0.452	Cytoplasm	enzyme	6646
PLIN2	perilipin 2	-0.456	Plasma Membrane	other	123
IGF2	insulin-like growth factor 2	-0.501	Extracellular Space	growth factor	3481
PRCP	prolylcarboxypeptidase (angiotensinase C)	-0.512	Cytoplasm	peptidase	5547
C3AR1	complement component 3a receptor 1	-0.532	Plasma Membrane	G-protein coupled receptor	719
HTR1A	5-hydroxytryptamine (serotonin) receptor 1A, G protein-coupled	-0.545	Plasma Membrane	G-protein coupled receptor	3350
HADHA	hydroxyacyl-CoA dehydrogenase/3-ketoacyl-CoA thiolase/enoyl-CoA hydratase (trifunctional protein), alpha subunit	-0.548	Cytoplasm	enzyme	3030
AR	androgen receptor	-0.665	Nucleus	ligand-dependent nuclear receptor	367
MYD88	myeloid differentiation primary response 88	-0.692	Plasma Membrane	other	4615
ACACB	acetyl-CoA carboxylase beta	-0.723	Cytoplasm	enzyme	32
TRIB1	tribbles pseudokinase 1	-0.727	Cytoplasm	kinase	10221
EIF4EBP1	eukaryotic translation initiation factor 4E binding protein 1	-0.743	Cytoplasm	translation regulator	1978
PTGS1	prostaglandin-endoperoxide synthase 1 (prostaglandin G/H synthase and cyclooxygenase)	-0.755	Cytoplasm	enzyme	5742
SLC6A6	solute carrier family 6 (neurotransmitter transporter), member 6	-0.772	Plasma Membrane	transporter	6533
CFD	complement factor D (adipsin)	-0.825	Extracellular Space	peptidase	1675
HTR2A	5-hydroxytryptamine (serotonin) receptor 2A, G protein-coupled	-0.889	Plasma Membrane	G-protein coupled receptor	3356
AGTR1	angiotensin II receptor, type 1	-0.952	Plasma Membrane	G-protein coupled receptor	185
BLK	BLK proto-oncogene, Src family tyrosine kinase	-0.996	Cytoplasm	kinase	640
CPT1A	carnitine palmitoyltransferase 1A (liver)	-1.078	Cytoplasm	enzyme	1374
DPP4	dipeptidyl-peptidase 4	-1.113	Plasma Membrane	peptidase	1803
TGM2	transglutaminase 2	-1.194	Cytoplasm	enzyme	7052
VDR	vitamin D (1,25- dihydroxyvitamin D3) receptor	-1.316	Nucleus	transcription regulator	7421
CA2	carbonic anhydrase II	-1.366	Cytoplasm	enzyme	760
SELP	selectin P (granule membrane protein 140kDa, antigen CD62)	-1.452	Plasma Membrane	transmembrane receptor	6403
BMP7	bone morphogenetic protein 7	-1.483	Extracellular Space	growth factor	655
SLC27A5	solute carrier family 27 (fatty acid transporter), member 5	-1.606	Cytoplasm	transporter	10998
IL1R1	interleukin 1 receptor, type I	-1.647	Plasma Membrane	transmembrane receptor	3554
LCAT	lecithin-cholesterol acyltransferase	-1.99	Extracellular Space	enzyme	3931
APOA1	apolipoprotein A-I	-2.052	Extracellular Space	transporter	335
HNF1B	HNF1 homeobox B	-2.127	Nucleus	transcription regulator	6928
AMY2A	amylase, alpha 2A (pancreatic)	-2.302	Extracellular Space	enzyme	279
ADRB1	adrenoceptor beta 1	-2.384	Plasma Membrane	G-protein coupled receptor	153
SELE	selectin E	-2.965	Plasma Membrane	transmembrane receptor	6401
RBP4	retinol binding protein 4, plasma	-3.743	Extracellular Space	transporter	5950
CXCL8	chemokine (C-X-C motif) ligand 8	-4.033	Extracellular Space	cytokine	3576
F2	coagulation factor II (thrombin)	-4.334	Extracellular Space	peptidase	2147
STEAP4	STEAP family member 4	-4.888	Plasma Membrane	enzyme	79689
AGT	angiotensinogen (serpin peptidase inhibitor, clade A, member 8)	-5.296	Extracellular Space	growth factor	183
AHSG	alpha-2-HS-glycoprotein	-8.179	Extracellular Space	other	197		41 higher in LG
	Expressed higher in HG AbFat
	Expressed higher in LG AbFat

## Sheet: VEGF Signaling_18 DE genes
Additional File 7. Top IPA Pathways and Biological Functions Identified from RNA-Seq Analysis of AbFat in HG-LG Cockerels (7 wk)
Symbol	Entrez Gene Name	Log2 Ratio	Location	Type(s)	Gene ID
ACTN2	actinin, alpha 2	6.152	Nucleus	transcription regulator	88		13 higher in HG
ACTA1	actin, alpha 1, skeletal muscle	1.251	Cytoplasm	other	58
PDGFC	platelet derived growth factor C	0.973	Extracellular Space	growth factor	56034
PIK3C2G	phosphatidylinositol-4-phosphate 3-kinase, catalytic subunit type 2 gamma	0.754	Cytoplasm	kinase	5288
PTK2	protein tyrosine kinase 2	0.622	Cytoplasm	kinase	5747
HRAS	Harvey rat sarcoma viral oncogene homolog	0.615	Plasma Membrane	enzyme	3265
ROCK1	Rho-associated, coiled-coil containing protein kinase 1	0.509	Cytoplasm	kinase	6093
ACTB	actin, beta	0.502	Cytoplasm	other	60
FOXO1	forkhead box O1	0.463	Nucleus	transcription regulator	2308
PIK3CB	phosphatidylinositol-4,5-bisphosphate 3-kinase, catalytic subunit beta	0.457	Cytoplasm	kinase	5291
ROCK2	Rho-associated, coiled-coil containing protein kinase 2	0.456	Cytoplasm	kinase	9475
MAPK1	mitogen-activated protein kinase 1	0.45	Cytoplasm	kinase	5594
FLT4	fms-related tyrosine kinase 4	0.441	Plasma Membrane	transmembrane receptor	2324
PIK3R5	phosphoinositide-3-kinase, regulatory subunit 5	-0.487	Cytoplasm	kinase	23533		5 higher in LG
PRKCA	protein kinase C, alpha	-0.503	Cytoplasm	kinase	5578
PIK3CD	phosphatidylinositol-4,5-bisphosphate 3-kinase, catalytic subunit delta	-0.511	Cytoplasm	kinase	5293
ACTG2	actin, gamma 2, smooth muscle, enteric	-0.719	Cytoplasm	other	72
PTK2B	protein tyrosine kinase 2 beta	-1.029	Cytoplasm	kinase	2185
	Higher Expression in HG
	Higher Expression in LG

[truncated: 1 more sheets: Protein Metabolism_63 DE genes]
